# Supplementary material for: Combining multiomics and drug perturbation profiles to identify muscle-specific treatments for spinal muscular atrophy
Source: JCI Insight. 2021 Jul 8;6(13):e149446. doi: 10.1172/jci.insight.149446 (PMC8410072; doi:10.1172/jci.insight.149446)
Supplement: Supplemental Data Set 1 [file jciinsight-6-149446-s220.xlsx]

## Sheet: Figure 1b GeneSymbols 1FDR
																		Ratios to pool of all samples																		# of PSMs for ratio quantification
																		126_p2_untreated_WT1+4	127N_p2_untreated_SMA1	127C_p7_Pip6A-PMO_SMA1	128N_p7_scramble_SMA1	128C_p7_untreated_WT1	129N_p7_untreated_SMA1+3	129C_p2_untreated_WT3	130N_p2_untreated_SMA2	130C_p7_Pip6A-PMO_SMA2	126_p7_scramble_SMA2	127N_p7_untreated_WT2	127C_p7_untreated_SMA2	128N_p2_untreated_WT5+6	128C_p2_untreated_SMA7	129N_p7_Pip6A-PMO_SMA3	129C_p7_scramble_SMA3	130N_p7_untreated_WT3	130C_p7_untreated_SMA4	126_p2_untreated_WT1+4	127N_p2_untreated_SMA1	127C_p7_Pip6A-PMO_SMA1	128N_p7_scramble_SMA1	128C_p7_untreated_WT1	129N_p7_untreated_SMA1+3	129C_p2_untreated_WT3	130N_p2_untreated_SMA2	130C_p7_Pip6A-PMO_SMA2	131_Pool	126_p7_scramble_SMA2	127N_p7_untreated_WT2	127C_p7_untreated_SMA2	128N_p2_untreated_WT5+6
Gene symbol	Ensembl Gene ID	Description	Set1_# Unique peptides	Set1_# Peptides	Set1_# PSMs	Set1_Protein error probability	Set1_q-value	Set1_PEP	Set1_MS1 precursor area	Set2_# Unique peptides	Set2_# Peptides	Set2_# PSMs	Set2_Protein error probability	Set2_q-value	Set2_PEP	Set2_MS1 precursor area	Cross-set picked q-value	Set1_126	Set1_127N	Set1_127C	Set1_128N	Set1_128C	Set1_129N	Set1_129C	Set1_130N	Set1_130C	Set2_126	Set2_127N	Set2_127C	Set2_128N	Set2_128C	Set2_129N	Set2_129C	Set2_130N	Set2_130C	Set1_126 - # quanted PSMs	Set1_127N - # quanted PSMs	Set1_127C - # quanted PSMs	Set1_128N - # quanted PSMs	Set1_128C - # quanted PSMs	Set1_129N - # quanted PSMs	Set1_129C - # quanted PSMs	Set1_130N - # quanted PSMs	Set1_130C - # quanted PSMs	Set1_131 - # quanted PSMs	Set2_126 - # quanted PSMs	Set2_127N - # quanted PSMs	Set2_127C - # quanted PSMs	Set2_128N - # quanted PSMs
0610007P14Rik	ENSMUSG00000021252	RIKEN cDNA 0610007P14 gene [Source:MGI Symbol;Acc:MGI:1915571]	1	1	2	0.000792098	0	0.0627849	48920004	1	1	2	0.000875381	0	0.0500741	34338877	0	1.25031	1.19796	0.729378	0.793421	0.770802	0.780609	1.02095	0.760805	0.789727	0.671806	0.921819	0.735024	0.910759	1.09352	0.680281	0.802641	0.683813	0.735668	2	2	2	2	2	2	2	2	2	2	2	2	2	2
0610010K14Rik	ENSMUSG00000020831	RIKEN cDNA 0610010K14 gene [Source:MGI Symbol;Acc:MGI:1915609]	1	1	2	6.66932e-09	0	0.000311612	NA	1	1	1	1.99288e-09	0	0.000111407	30639040	0	1.00838	1.06777	1.09066	0.852188	0.937437	0.845314	1.15155	1.07296	0.915081	0.926736	1.14185	0.773471	1.20936	1.31541	1.02556	0.87275	1.05029	0.790417	2	2	2	2	2	2	2	2	2	2	1	1	1	1
0610011F06Rik	ENSMUSG00000025731	RIKEN cDNA 0610011F06 gene [Source:MGI Symbol;Acc:MGI:1915597]	2	2	4	1.27997e-12	0	0.00199273	1.03841e+08	1	1	1	1.32933e-07	0	0.00049748	90292344	0	1.0735	0.96794	0.947829	0.749784	0.915057	0.887206	1.0499	1.04263	0.970753	0.829456	1.12356	1.00214	1.29223	0.964151	1.00229	0.857075	0.98445	1.06202	4	4	4	4	4	4	4	4	4	4	1	1	1	1
0610037L13Rik	ENSMUSG00000028608	RIKEN cDNA 0610037L13 gene [Source:MGI Symbol;Acc:MGI:1921348]	6	6	24	2.60418e-29	0	6.54676e-05	358338976	7	7	24	1.35187e-29	0	6.62102e-05	480775488	0	1.03767	1.09256	1.05938	1.0146	1.05369	0.981667	1.03592	1.00419	1.01414	1.05251	1.04935	1.04606	1.00336	0.999909	1.02302	1.02671	1.02448	0.991028	24	24	24	24	24	24	24	24	24	24	24	24	24	24
1110002E22Rik	ENSMUSG00000090066	RIKEN cDNA 1110002E22 gene [Source:MGI Symbol;Acc:MGI:1915066]	14	15	43	2.23275e-68	0	6.6259e-06	60886388	14	15	32	2.00706e-73	0	2.25282e-06	4.65077e+07	0	0.938787	0.882374	1.27157	1.12419	1.05919	0.831734	1.02762	1.00094	1.17303	1.13502	0.999978	0.863302	0.956522	0.98846	1.09923	1.08247	1.14748	0.681236	20	20	20	20	20	20	20	20	20	20	22	22	22	22
1110004E09Rik	ENSMUSG00000022972	RIKEN cDNA 1110004E09 gene [Source:MGI Symbol;Acc:MGI:1915251]	5	5	6	2.6951e-13	0	0.0109511	9.32386e+07	4	4	5	9.10401e-08	0	0.00869255	2.71259e+07	0	0.930776	1.14474	0.925304	1.13521	0.972933	0.792811	0.986381	0.987675	0.946306	1.06432	1.09306	0.788215	1.11717	1.0582	0.962565	1.18497	1.09667	0.740478	6	6	6	6	6	6	6	6	6	6	5	5	5	5
1110004F10Rik	ENSMUSG00000030663	RIKEN cDNA 1110004F10 gene [Source:MGI Symbol;Acc:MGI:1929274]	4	4	13	3.93128e-20	0	8.06707e-05	52769963	3	3	9	1.79112e-30	0	5.86719e-06	12857125	0	0.89282	1.00896	0.973079	0.991379	1.06551	1.00246	1.2199	1.10757	0.994303	1.11934	0.832546	1.10509	1.16463	0.951338	1.08969	1.05335	0.97784	1.10277	13	13	13	13	13	13	13	13	13	13	9	9	9	9
1110008F13Rik	ENSMUSG00000027637	RIKEN cDNA 1110008F13 gene [Source:MGI Symbol;Acc:MGI:1914638]	2	2	3	1.9463e-07	0	0.0155768	29740204	3	3	5	6.66287e-12	0	0.00419071	5.80902e+06	0	1.15512	1.03542	0.933878	0.745128	0.757365	0.89376	1.08249	0.82797	0.78012	0.821991	0.950572	0.954223	0.887456	0.88265	0.939593	1.01086	0.939623	0.927859	3	3	3	3	3	3	3	3	3	3	5	5	5	5
1110008L16Rik	ENSMUSG00000021023	RIKEN cDNA 1110008L16 gene [Source:MGI Symbol;Acc:MGI:1913382]	4	4	4	5.53753e-17	0	0.00316943	1.48523e+07	6	6	7	7.58056e-21	0	0.00404662	2.12808e+07	0	1.04369	0.999792	0.971965	1.03807	0.98665	0.927359	1.09079	0.890748	1.01413	0.962968	0.866711	0.96343	1.1792	1.06591	0.869501	1.05149	0.8365	0.973681	4	4	4	4	4	4	4	4	4	4	7	7	7	7
1110037F02Rik	ENSMUSG00000040720	RIKEN cDNA 1110037F02 gene [Source:MGI Symbol;Acc:MGI:1913435]	14	14	21	6.02384e-71	0	0.000102822	4.06405e+07	11	11	14	2.68856e-49	0	8.99711e-05	2.20747e+07	0	1.07832	1.18934	0.907252	0.970135	0.888386	0.847065	1.14791	1.03185	0.938578	0.887063	0.984032	0.842463	1.11074	1.1453	0.976886	0.874302	0.937848	0.86549	21	21	21	21	21	21	21	21	21	21	14	14	14	14
1110038F14Rik	ENSMUSG00000063236	RIKEN cDNA 1110038F14 gene [Source:MGI Symbol;Acc:MGI:2152337]	2	2	2	2.97784e-08	0	0.00648805	36942519	2	2	4	9.31925e-09	0	0.00554802	17422478	0	1.07802	1.1538	0.869396	1.13751	0.976627	0.786996	1.18072	1.1139	0.830486	0.947698	1.0323	0.868678	0.98193	1.20597	0.939697	0.856408	0.857156	0.802891	2	2	2	2	2	2	2	2	2	2	4	4	4	4
1110065P20Rik	ENSMUSG00000078570	RIKEN cDNA 1110065P20 gene [Source:MGI Symbol;Acc:MGI:1916170]	2	2	2	5.62301e-09	0	0.00480322	11335764	2	2	3	3.18652e-07	0	0.00276887	6.61483e+06	0	1.10166	1.00937	1.10933	1.13136	1.06807	0.934262	0.948812	1.03915	1.17175	0.954532	0.872049	0.992061	0.926621	0.791208	0.945028	0.900488	0.941621	0.980079	2	2	2	2	2	2	2	2	2	2	3	3	3	3
1190002N15Rik	ENSMUSG00000045414	RIKEN cDNA 1190002N15 gene [Source:MGI Symbol;Acc:MGI:1916111]	4	4	5	6.83979e-17	0	0.00209114	8.25919e+07	2	2	3	2.78213e-08	0	0.000788007	2.20486e+07	0	1.25719	1.44871	0.99967	1.09375	0.885092	0.744795	1.25315	1.23222	0.902606	0.857764	0.855556	0.552504	1.1118	1.15322	0.790744	1.01567	0.777549	0.510859	5	5	5	5	5	5	5	5	5	5	3	3	3	3
1190003K10Rik	ENSMUSG00000096537	RIKEN cDNA 1190003K10 gene [Source:MGI Symbol;Acc:MGI:1916130]	2	2	2	2.78298e-06	0	0.00819492	8320635	1	1	1	1.08453e-05	0	0.00357587	4372831	0	0.957962	0.638721	0.423948	0.945992	0.554611	1.44131	1.03867	1.09812	0.715787	0.795505	0.364967	1.18504	1.10475	0.82037	0.91076	1.01424	0.622268	1.88042	2	2	2	2	2	2	2	2	2	2	1	1	1	1
1200014J11Rik	ENSMUSG00000020783	RIKEN cDNA 1200014J11 gene [Source:MGI Symbol;Acc:MGI:1914124]	6	6	10	3.70677e-31	0	0.000225051	1.75379e+07	4	4	6	2.27376e-20	0	0.000285942	15978903	0	0.888761	1.19114	0.97257	1.02117	0.89109	0.910826	1.20187	1.13031	1.06437	0.839266	0.989872	0.891125	1.03469	1.06203	1.0159	0.926326	0.812119	0.862285	10	10	10	10	10	10	10	10	10	10	6	6	6	6
1300017J02Rik	ENSMUSG00000033688	RIKEN cDNA 1300017J02 gene [Source:MGI Symbol;Acc:MGI:1919025]	7	7	12	2.60192e-43	0	0.000148356	126270032	8	9	23	2.50761e-49	0	4.17651e-05	1.35963e+08	0	1.15947	1.0564	0.872171	1.17237	1.08693	0.962335	1.06713	0.837352	0.963956	1.13964	1.18737	0.919756	1.06907	1.22308	0.827484	0.978618	1.09108	0.858969	12	12	12	12	12	12	12	12	12	12	18	18	18	18
1700021F05Rik	ENSMUSG00000019797	RIKEN cDNA 1700021F05 gene [Source:MGI Symbol;Acc:MGI:1915101]	4	4	16	1.02872e-18	0	0.00122572	2.75054e+08	5	5	8	2.70193e-19	0	0.000215552	1.87605e+08	0	1.0293	0.869265	1.1047	1.03312	1.05371	1.06273	0.93758	1.05519	1.07572	1.08577	0.968619	1.02356	1.08342	0.875635	1.23793	1.11154	1.11595	1.11544	16	16	16	16	16	16	16	16	16	16	8	8	8	8
1810026J23Rik	ENSMUSG00000048429	RIKEN cDNA 1810026J23 gene [Source:MGI Symbol;Acc:MGI:1917023]	2	2	3	6.02231e-07	0	0.00730416	19108597	2	2	4	3.77352e-15	0	0.000222227	2.06541e+07	0	1.13998	0.890058	0.860594	0.938995	0.948797	1.28206	0.838951	1.09712	0.85876	1.06909	1.05119	1.05277	1.17472	1.4314	1.29048	0.900789	0.989967	1.19682	3	3	3	3	3	3	3	3	3	3	4	4	4	4
1810037I17Rik	ENSMUSG00000054091	RIKEN cDNA 1810037I17 gene [Source:MGI Symbol;Acc:MGI:1914954]	2	2	3	1.55316e-05	0	0.0116329	32169924	1	1	2	4.94541e-07	0	0.000847432	11143786	0	1.36721	1.472	0.744267	1.12667	1.07532	0.935888	1.10135	0.988118	1.10409	0.816602	0.933014	0.71125	0.999119	1.21967	0.817321	0.951747	0.651549	0.761497	3	3	3	3	3	3	3	3	3	3	2	2	2	2
1810043G02Rik	ENSMUSG00000020284	RIKEN cDNA 1810043G02 gene [Source:MGI Symbol;Acc:MGI:1915134]	2	2	3	6.96461e-14	0	0.000368725	1.93661e+07	2	2	3	3.06498e-09	0	0.00578409	6.76541e+06	0	1.1295	1.17589	1.19191	0.952809	0.944877	1.12139	1.23429	1.1051	0.864657	1.0504	1.01686	0.900588	0.924016	1.11153	1.17206	0.861753	0.971736	1.06684	3	3	3	3	3	3	3	3	3	3	3	3	3	3
2010012O05Rik	ENSMUSG00000062376	RIKEN cDNA 2010012O05 gene [Source:MGI Symbol;Acc:MGI:1913689]	3	3	5	1.95327e-22	0	9.19694e-05	4.33407e+07	1	1	1	6.01022e-10	0	7.61579e-05	38541148	0	1.02951	0.842354	0.931943	0.983206	1.04805	0.982087	0.973888	0.889463	1.04753	1.11923	1.30406	1.00391	1.21018	1.11635	1.20901	1.0932	1.25789	0.937395	5	5	5	5	5	5	5	5	5	5	1	1	1	1
2210016F16Rik	ENSMUSG00000021550	RIKEN cDNA 2210016F16 gene [Source:MGI Symbol;Acc:MGI:1917403]	11	11	34	6.91341e-33	0	0.00263766	261481752	8	8	23	6.65178e-19	0	0.00918589	185810856	0	0.963277	1.02408	1.01488	0.99393	0.976392	1.04795	0.89619	0.988278	1.00329	1.07951	1.01696	1.05819	1.04135	0.960172	0.942322	1.1368	0.97406	1.13825	34	34	34	34	34	34	34	34	34	34	22	22	22	22
2210016L21Rik	ENSMUSG00000029559	RIKEN cDNA 2210016L21 gene [Source:MGI Symbol;Acc:MGI:1919607]	5	5	5	1.6128e-34	0	8.20509e-05	1.91248e+07	2	2	2	3.47055e-11	0	7.82061e-05	1.21868e+07	0	1.03149	1.17994	0.97433	0.884585	0.827591	0.691387	1.2127	0.945965	1.01065	0.890964	0.815975	0.838359	0.942101	1.19957	0.816714	1.18495	0.689057	0.410969	5	5	5	5	5	5	5	5	5	5	2	2	2	2
2310011J03Rik	ENSMUSG00000020133	RIKEN cDNA 2310011J03 gene [Source:MGI Symbol;Acc:MGI:1913624]	2	2	4	6.56128e-10	0	0.00425225	14282958	1	1	2	1.56471e-07	0	0.000530654	1.56321e+07	0	1.31888	0.795015	0.994513	1.24132	1.3361	1.1166	1.48437	1.03139	0.702513	0.981169	1.01192	0.854119	0.94622	1.074	1.16117	0.947897	0.876369	0.793904	4	4	4	4	4	4	4	4	4	4	2	2	2	2
2310022A10Rik	ENSMUSG00000049643	RIKEN cDNA 2310022A10 gene [Source:MGI Symbol;Acc:MGI:1913617]	6	6	7	1.0379e-22	0	0.00016175	4.07021e+07	4	4	5	2.7798e-18	0	0.000254877	2.20851e+07	0	0.877343	1.02775	1.08292	1.23943	1.0512	0.788612	1.06207	0.905838	1.14785	1.12254	0.980217	0.843486	0.833088	0.955765	1.12068	1.14518	0.921582	0.663887	7	7	7	7	7	7	7	7	7	7	5	5	5	5
2310022B05Rik	ENSMUSG00000031983	RIKEN cDNA 2310022B05 gene [Source:MGI Symbol;Acc:MGI:1916801]	5	5	8	8.49429e-28	0	0.000256574	39809845	5	5	7	1.47738e-20	0	0.000371166	3.67563e+07	0	0.931262	1.02886	0.835332	0.979513	0.956232	0.94808	0.949456	1.011	0.961211	1.05512	1.19981	0.9806	1.08815	1.02868	1.05581	1.06665	1.06489	0.965402	8	8	8	8	8	8	8	8	8	8	7	7	7	7
2310035C23Rik	ENSMUSG00000026319	RIKEN cDNA 2310035C23 gene [Source:MGI Symbol;Acc:MGI:1922832]	20	20	34	6.92767e-93	0	9.46574e-05	9.79224e+07	15	15	22	3.43773e-71	0	0.000134472	69233668	0	1.04005	1.13144	0.968817	0.887775	1.03844	0.814737	1.15691	1.08011	0.99711	0.860192	1.01173	0.769394	1.10306	1.10703	1.00534	0.91657	0.953352	0.77283	34	34	34	34	34	34	34	34	34	34	22	21	22	22
2310036O22Rik	ENSMUSG00000041203	RIKEN cDNA 2310036O22 gene [Source:MGI Symbol;Acc:MGI:1922833]	2	2	6	8.98718e-09	0	0.0050961	3.24967e+07	2	2	3	9.6632e-08	0	0.0109274	27568973	0	1.00499	1.11162	1.00144	1.05961	0.883053	0.752795	1.23457	0.881774	1.01806	1.20919	1.08334	1.05904	1.27468	1.21404	1.11911	1.25465	0.92532	0.658894	6	6	6	6	6	6	6	6	6	6	3	3	3	3
2310039H08Rik	ENSMUSG00000062619	RIKEN cDNA 2310039H08 gene [Source:MGI Symbol;Acc:MGI:1914351]	1	1	3	0.000643097	0	0.0549816	NA	2	2	3	1.14555e-06	0	0.0427957	18417369	0	1.01198	1.08088	1.03636	1.05317	0.868782	0.727319	0.928425	0.993952	1.01222	1.25206	0.930845	1.13418	0.634596	0.794712	1.112	1.31881	1.07638	0.861702	3	3	3	3	3	3	3	3	3	3	3	3	3	3
2310047M10Rik	ENSMUSG00000045176	RIKEN cDNA 2310047M10 gene [Source:MGI Symbol;Acc:MGI:1919173]	4	4	5	4.97678e-25	0	1.17024e-05	32614844	3	4	5	3.13465e-13	0	0.00878878	9.4925e+06	0	0.976533	0.863787	1.18346	1.02298	1.12518	0.787857	0.914612	1.04091	1.17584	0.916185	0.89432	0.621668	0.747153	0.689662	1.09074	0.90088	0.944832	0.599724	5	5	5	5	5	5	5	5	5	5	4	4	4	4
2310057M21Rik	ENSMUSG00000040177	RIKEN cDNA 2310057M21 gene [Source:MGI Symbol;Acc:MGI:1915527]	3	3	3	2.00016e-12	0	0.00029619	8.81705e+06	1	1	1	0.00223691	0	0.0981754	5010144	0	0.947429	1.12525	1.09902	1.11271	1.00618	0.833782	1.2918	1.11169	0.903793	0.802411	0.784947	0.747505	0.90496	0.796725	0.929722	0.799934	0.776563	0.707948	3	3	3	3	3	3	3	3	3	3	1	1	1	1
2310057N15Rik	ENSMUSG00000048830	RIKEN cDNA 2310057N15 gene [Source:MGI Symbol;Acc:MGI:1916946]	1	3	4	5.60228e-05	0	0.0131451	6401198	1	3	4	5.64355e-05	0	0.00874052	3868350	0	0.992457	0.289947	1.5786	0.278431	0.920164	0.423282	2.33413	0.451115	1.14151	0.663576	1.37444	1.76221	0.718281	0.990401	0.809278	0.676392	2.04304	0.994946	1	1	1	1	1	1	1	1	1	1	1	1	1	1
2310067B10Rik	ENSMUSG00000020747	RIKEN cDNA 2310067B10 gene [Source:MGI Symbol;Acc:MGI:1919197]	4	4	4	4.93319e-14	0	0.0122945	19917448	2	2	2	1.41819e-06	0	0.0170023	8568858	0	0.894684	1.05906	0.904404	0.85403	0.927541	0.933457	0.87269	1.04329	0.958727	0.818576	0.982075	0.804475	1.02537	0.91581	0.889375	0.869906	0.94597	0.86443	4	4	4	4	4	4	4	4	4	4	2	2	2	2
2410002F23Rik	ENSMUSG00000045411	RIKEN cDNA 2410002F23 gene [Source:MGI Symbol;Acc:MGI:1914226]	2	2	2	5.45859e-12	0	0.0015403	21770932	2	2	2	1.01969e-11	0	0.000701929	NA	0	0.826581	1.38215	0.951024	0.94799	0.61904	0.943598	1.01149	1.09013	0.558177	1.13989	0.952709	2.42164	1.04859	2.6529	0.932569	1.66937	0.884012	1.65424	2	2	2	2	2	2	2	2	2	2	2	2	2	2
2410015M20Rik	ENSMUSG00000049760	RIKEN cDNA 2410015M20 gene [Source:MGI Symbol;Acc:MGI:2442174]	5	5	9	3.34035e-31	0	4.29566e-05	1.65144e+08	3	3	6	1.44727e-23	0	6.67946e-06	1.25249e+08	0	1.05308	0.843966	0.932021	0.912353	0.882094	1.17937	0.866045	0.87216	0.969583	0.993402	0.907089	1.16394	0.897524	0.870413	0.900021	1.02537	0.945389	1.18954	9	9	9	9	9	9	9	9	9	9	6	6	6	6
2410016O06Rik	ENSMUSG00000046791	RIKEN cDNA 2410016O06 gene [Source:MGI Symbol;Acc:MGI:1919202]	4	4	6	9.03611e-18	0	0.000879531	21558131	5	5	6	3.50803e-39	0	9.02424e-05	31678872	0	0.854503	1.00544	0.856211	1.02933	0.822605	1.09229	0.962175	0.855162	0.998191	0.934481	0.852494	0.95344	1.13389	1.10721	0.998706	0.966031	0.76879	1.0243	6	6	6	6	6	6	6	6	6	6	6	6	6	6
2410127L17Rik	ENSMUSG00000024726	RIKEN cDNA 2410127L17 gene [Source:MGI Symbol;Acc:MGI:1914633]	4	4	11	4.31915e-18	0	0.0070441	1.46565e+08	4	4	10	1.68664e-20	0	8.99711e-05	9.46244e+07	0	0.724366	0.795437	1.32792	1.00177	1.2867	0.958911	0.869183	0.972163	1.37901	1.18284	1.04336	0.891064	0.748378	0.753145	1.20348	1.06004	1.22017	0.930749	11	11	11	11	11	11	11	11	11	11	10	10	10	10
2510039O18Rik	ENSMUSG00000044496	RIKEN cDNA 2510039O18 gene [Source:MGI Symbol;Acc:MGI:1924284]	4	4	5	5.10876e-16	0	0.00868589	35069876	3	3	3	1.78053e-14	0	0.000514741	2.09167e+07	0	1.12744	1.3205	1.21466	1.0251	1.03189	1.00874	1.17951	1.01466	1.23181	0.790289	0.945309	0.8794	0.999631	1.1906	1.07989	0.896206	1.14076	0.806196	5	5	5	5	5	5	5	5	5	5	3	3	3	3
2610301B20Rik	ENSMUSG00000059482	RIKEN cDNA 2610301B20 gene [Source:MGI Symbol;Acc:MGI:1914407]	1	1	1	2.90422e-08	0	0.000509384	79264120	1	1	1	9.80148e-10	0	8.86286e-05	41388636	0	1.26343	1.17727	0.972856	1.27957	1.44337	1.04858	1.18948	1.18811	1.17461	0.837618	0.887987	0.592683	0.802572	1.39078	0.630647	0.819331	0.75253	0.769703	1	1	1	1	1	1	1	1	1	1	1	1	1	1
2610507B11Rik	ENSMUSG00000010277	RIKEN cDNA 2610507B11 gene [Source:MGI Symbol;Acc:MGI:1919753]	10	10	13	2.79138e-34	0	0.00302591	2.98086e+07	8	8	10	1.89025e-24	0	0.000604804	1.45118e+07	0	1.02682	1.12941	1.08291	1.09156	1.11348	1.12013	1.02315	0.949168	1.07957	0.977451	1.0397	1.027	0.868587	0.982132	1.04847	1.01631	0.965189	1.01324	13	13	13	13	13	13	13	13	13	13	10	10	10	10
2700029M09Rik	ENSMUSG00000038005	RIKEN cDNA 2700029M09 gene [Source:MGI Symbol;Acc:MGI:1919862]	8	8	16	1.731e-33	0	0.00209114	5.15995e+07	5	5	7	1.77506e-18	0	0.0034218	5.02493e+07	0	1.16751	1.12584	0.946184	0.862489	0.987152	0.69961	1.32139	1.16525	1.03165	0.708881	1.15656	0.599773	1.12047	1.3042	1.04202	0.764633	0.997122	0.627355	16	16	16	16	16	16	16	16	16	16	6	6	6	6
2700060E02Rik	ENSMUSG00000021807	RIKEN cDNA 2700060E02 gene [Source:MGI Symbol;Acc:MGI:1915295]	6	7	42	3.88822e-41	0	1.72059e-05	9.38181e+08	9	10	44	1.32292e-46	0	9.76247e-06	4.84814e+08	0	1.06641	1.08686	1.02472	0.974247	1.02962	0.92868	1.08158	1.01633	1.04769	0.929203	1.02382	0.958015	1.03003	1.04954	0.950037	0.946995	0.919713	0.909796	34	34	34	34	34	34	33	34	34	34	38	38	39	39
2700094K13Rik	ENSMUSG00000076437	RIKEN cDNA 2700094K13 gene [Source:MGI Symbol;Acc:MGI:1919907]	3	3	3	7.16436e-10	0	0.00700781	4.74999e+07	2	2	2	8.487e-07	0	0.0039668	29768298	0	1.09351	1.34072	0.918432	0.810894	0.893728	0.693785	1.30132	1.06395	0.820754	0.647327	1.01593	0.689977	1.21839	1.07343	0.852453	0.755726	0.642246	0.760189	3	3	3	3	3	3	3	3	3	3	2	2	2	2
2700097O09Rik	ENSMUSG00000062198	RIKEN cDNA 2700097O09 gene [Source:MGI Symbol;Acc:MGI:1919908]	3	3	7	2.68113e-18	0	0.000345272	2.60924e+07	3	3	4	1.38457e-19	0	7.93709e-05	4.49028e+07	0	1.03893	1.11403	1.00366	0.997916	0.923265	0.883666	1.11592	0.994269	1.02111	1.06475	0.952519	0.94158	1.09816	1.03273	0.985891	1.09733	0.855824	0.953533	7	7	7	7	7	7	7	7	7	7	4	4	4	4
2810004N23Rik	ENSMUSG00000031984	RIKEN cDNA 2810004N23 gene [Source:MGI Symbol;Acc:MGI:1913773]	5	5	5	3.03472e-22	0	0.000339386	11502605	4	4	4	2.00905e-14	0	0.00540601	8.34548e+06	0	1.21337	1.15214	0.997918	1.19842	1.05581	0.81759	1.38304	1.25968	1.07782	1.0315	1.05046	0.771325	1.26933	1.08476	0.989102	1.02665	0.858541	0.668528	5	5	5	5	5	5	5	5	5	5	4	4	4	4
2810403A07Rik	ENSMUSG00000028060	RIKEN cDNA 2810403A07 gene [Source:MGI Symbol;Acc:MGI:1921450]	2	2	4	3.82421e-05	0	0.0446196	11012367	1	1	2	0.000185312	0	0.0178374	8.95061e+06	0	0.849007	1.10029	0.849259	1.17235	0.794247	0.955289	1.04312	0.999379	0.889988	1.13419	0.813787	0.999474	0.86271	1.06684	0.927526	1.15703	1.10505	0.852009	4	4	4	4	4	4	4	4	4	4	2	2	2	2
2810428I15Rik	ENSMUSG00000058833	RIKEN cDNA 2810428I15 gene [Source:MGI Symbol;Acc:MGI:1913712]	2	2	3	1.7499e-08	0	0.00540936	1.23854e+07	2	2	3	1.19062e-07	0	0.00699667	2.22193e+08	0	0.856319	0.830573	1.11777	0.908932	1.22703	0.651642	0.802809	0.741511	1.27648	0.675931	1.37819	0.692173	0.750197	0.772447	1.15592	0.779334	1.47419	0.699812	3	3	3	3	3	3	3	3	3	3	3	3	3	3
2900026A02Rik	ENSMUSG00000051339	RIKEN cDNA 2900026A02 gene [Source:MGI Symbol;Acc:MGI:1920194]	4	4	4	2.74814e-11	0	0.0109511	1.50031e+06	2	2	2	2.33889e-08	0	0.00652845	4.51574e+08	0	0.888299	1.07439	0.991519	1.0044	1.18829	0.946543	0.999726	0.956561	1.06496	1.02559	1.0023	0.924163	1.04802	1.05386	0.909305	1.06925	0.909557	0.864577	3	3	3	3	3	3	3	3	3	3	2	2	2	2
3110002H16Rik	ENSMUSG00000024410	RIKEN cDNA 3110002H16 gene [Source:MGI Symbol;Acc:MGI:1916528]	4	4	5	1.38141e-18	0	0.000692889	2.88207e+07	4	4	4	2.86887e-21	0	0.000333068	2.4033e+07	0	1.10584	1.07809	0.954287	0.875547	1.03784	0.755764	1.11125	0.995472	1.04787	0.848322	1.20836	0.849389	1.095	0.990238	1.02614	0.925727	1.14881	0.910249	5	5	5	4	5	5	5	5	5	5	4	4	4	4
3110040N11Rik	ENSMUSG00000025102	RIKEN cDNA 3110040N11 gene [Source:MGI Symbol;Acc:MGI:1914540]	2	2	2	2.92684e-06	0	0.0139047	59391369	2	2	2	6.65318e-06	0	0.0146622	85939248	0	1.08089	0.958726	1.4706	0.920392	1.30426	0.876116	1.18129	1.00459	1.36634	1.05047	1.20121	0.882001	0.968092	0.760959	1.04524	0.999993	1.07238	0.746122	2	2	2	2	2	2	2	2	2	2	2	2	2	2
3110043O21Rik	ENSMUSG00000028300	RIKEN cDNA 3110043O21 gene [Source:MGI Symbol;Acc:MGI:1920455]	4	4	6	1.9124e-12	0	0.0114423	1.56314e+07	4	4	5	1.19514e-11	0	0.00888621	9446720	0	1.02997	0.960183	0.948025	1.0025	1.02065	0.911936	0.994486	1.03682	1.01813	0.914528	0.898201	0.86039	0.925902	0.87359	0.96103	1.00329	0.863362	0.878475	6	6	6	6	6	6	6	6	6	6	5	5	5	5
3110057O12Rik	ENSMUSG00000037818	RIKEN cDNA 3110057O12 gene [Source:MGI Symbol;Acc:MGI:1915468]	3	3	5	1.24343e-08	0	0.0415712	1.76656e+07	3	3	4	2.30884e-08	0	0.0369054	78930198	0	1.31104	0.837193	0.937351	0.842557	0.85774	0.910795	1.05834	1.11606	1.04242	0.901482	0.794249	0.715727	1.40304	1.14589	1.13533	0.862942	0.776562	0.861905	5	5	5	5	5	5	5	5	5	5	4	4	4	4
3110082I17Rik	ENSMUSG00000053553	RIKEN cDNA 3110082I17 gene [Source:MGI Symbol;Acc:MGI:1920462]	4	4	7	2.41489e-16	0	0.00189133	1.61157e+07	4	4	4	1.22676e-15	0	0.000503159	2.11127e+07	0	1.07117	1.09612	0.973748	0.978134	1.12166	0.913839	1.18303	1.08926	1.04893	0.908088	1.09116	0.824758	1.12699	1.01984	1.171	0.972415	0.80015	0.804192	7	7	7	7	7	7	7	7	7	7	4	4	4	4
3425401B19Rik	ENSMUSG00000071540	RIKEN cDNA 3425401B19 gene [Source:MGI Symbol;Acc:MGI:3588196]	24	24	36	2.45656e-90	0	2.64781e-05	92000096	24	24	29	2.8484e-94	0	2.1134e-05	90929920	0	0.837115	0.820086	1.15523	1.09427	1.11657	1.09016	0.954727	0.84885	1.15431	1.1812	1.07781	1.18353	0.8308	0.892086	1.03526	1.16243	1.0996	0.979763	36	36	36	36	36	36	36	36	36	36	29	29	29	29
37135	ENSMUSG00000000486	septin 1 [Source:MGI Symbol;Acc:MGI:1858916]	1	2	2	5.48659e-05	0	0.0130717	17399058	2	2	2	1.23096e-08	0	0.00913517	5.98116e+06	0	1.1069	0.832186	1.0473	0.932186	1.04098	0.919386	0.847529	0.819074	1.27111	0.769036	1.62019	0.792791	0.837874	0.842197	1.10493	0.84989	1.25639	0.849173	1	1	1	1	1	1	1	1	1	1	2	2	2	2
37316	ENSMUSG00000073481	mitochondrial amidoxime reducing component 2 [Source:MGI Symbol;Acc:MGI:1914497]	5	6	14	2.95587e-37	0	0.000124804	329178232	4	5	16	7.93046e-19	0	0.000137937	277788816	0	0.932619	0.938514	1.00154	1.00344	1.0554	0.999074	0.951342	0.88568	1.02358	1.03899	0.94081	1.04673	0.986907	1.04735	1.04709	1.01941	1.02838	1.07728	10	10	10	10	10	10	10	10	10	10	12	12	12	12
37500	ENSMUSG00000026276	septin 2 [Source:MGI Symbol;Acc:MGI:97298]	13	13	63	3.63672e-70	0	6.24011e-06	7.25256e+08	17	17	46	4.57277e-91	0	1.91035e-05	7.77936e+08	0	1.07349	1.19125	0.906013	1.01281	0.932345	0.869037	1.10572	1.03898	0.943621	0.975151	1.118	0.900293	1.11011	1.12399	1.06374	0.937138	0.983179	0.969196	63	63	63	63	63	63	63	63	63	63	46	45	46	46
38231	ENSMUSG00000020486	septin 4 [Source:MGI Symbol;Acc:MGI:1270156]	5	6	12	2.63178e-19	0	0.00571577	9.47675e+07	7	8	12	6.45287e-31	0	0.000341544	4.45734e+07	0	1.23163	0.949753	1.12326	0.802499	1.2766	0.747241	1.37954	0.975745	1.17081	0.63946	1.00781	0.727453	1.22643	1.00652	1.184	0.72075	1.11535	0.712865	11	11	11	11	11	11	11	11	11	11	9	9	9	9
38412	ENSMUSG00000023307	membrane-associated ring finger (C3HC4) 5 [Source:MGI Symbol;Acc:MGI:1915207]	5	5	8	1.83268e-16	0	0.00344766	1.1392e+08	4	4	6	7.28717e-15	0	0.00434062	109736322	0	0.9867	0.9838	0.920515	0.936605	1.05434	1.04756	1.01625	0.922217	0.986539	0.948532	0.965338	0.99392	0.870587	1.1421	0.750902	0.930604	0.953718	1.15367	8	8	8	8	8	8	8	8	8	8	6	6	6	6
38596	ENSMUSG00000072214	septin 5 [Source:MGI Symbol;Acc:MGI:1195461]	7	9	13	5.57055e-22	0	0.000211635	1.03829e+08	5	6	10	3.39698e-25	0	0.000140604	66422856	0	1.04727	1.10112	0.940907	0.892719	1.05612	0.894198	1.02337	0.880051	0.917274	0.826734	1.18854	0.814907	1.06851	0.976208	0.897463	0.93397	0.954976	0.819765	9	9	9	9	9	9	9	9	9	9	8	8	8	8
38961	ENSMUSG00000050379	septin 6 [Source:MGI Symbol;Acc:MGI:1888939]	2	9	29	2.41065e-19	0	5.99096e-06	8.86514e+07	5	14	33	1.60847e-17	0	0.000204581	3.23298e+07	0	1.1107	1.42437	0.920846	1.01915	0.931248	0.780837	1.12265	1.04957	0.700174	0.91779	0.85335	0.859009	1.01039	1.06286	0.871759	0.988928	0.81218	0.866059	3	3	3	3	3	3	3	3	3	3	8	8	8	8
39326	ENSMUSG00000001833	septin 7 [Source:MGI Symbol;Acc:MGI:1335094]	19	20	71	1.59857e-78	0	7.27198e-05	1.3695e+09	17	20	75	1.05104e-72	0	5.05663e-05	4.21368e+08	0	1.04838	1.15045	0.93041	0.97674	0.949202	0.873916	1.0735	1.01164	0.94119	0.882901	1.01385	0.897229	1.09813	1.122	0.951333	0.919384	0.916259	0.960072	66	66	66	66	66	66	66	66	66	66	69	69	69	69
39692	ENSMUSG00000018398	septin 8 [Source:MGI Symbol;Acc:MGI:894310]	6	9	25	3.64672e-31	0	0.00041389	2.23919e+08	8	12	27	3.95889e-30	0	0.00093089	2.45817e+08	0	0.967977	1.1504	1.08611	0.979676	1.04741	0.860403	1.04937	0.966809	0.951667	0.999307	1.16716	0.993596	1.19407	1.13191	1.19351	1.02612	1.09545	0.982312	15	15	15	15	15	15	15	15	15	15	15	15	15	15
40057	ENSMUSG00000059248	septin 9 [Source:MGI Symbol;Acc:MGI:1858222]	15	16	51	1.05677e-80	0	0.000148356	2.60818e+08	15	16	44	1.02492e-75	0	6.6594e-05	2.33532e+08	0	1.14302	1.1412	0.90989	0.853594	0.885067	0.853045	1.14664	1.10026	0.93798	0.872845	1.05097	0.807354	1.10128	1.17943	0.967613	0.866462	0.965221	0.850862	46	46	46	46	45	46	46	46	46	46	42	42	42	42
40422	ENSMUSG00000019917	septin 10 [Source:MGI Symbol;Acc:MGI:1918110]	4	4	7	6.81004e-15	0	0.00164136	7.99091e+07	7	8	11	1.45667e-22	0	0.00173175	7.37849e+07	0	1.13758	1.03865	1.0571	0.800959	1.01966	0.90474	1.14224	1.06372	0.966276	0.769544	1.07413	0.88834	0.990487	1.03302	1.01427	0.885429	1.08648	0.835363	7	7	7	7	7	7	7	7	7	7	10	10	10	10
40787	ENSMUSG00000058013	septin 11 [Source:MGI Symbol;Acc:MGI:1277214]	5	13	54	3.09429e-24	0	0.000587671	9.70854e+08	6	16	52	1.62938e-24	0	0.000503159	5.48962e+08	0	1.14747	1.07596	0.887302	0.941459	0.877131	0.871221	1.08304	1.05853	0.894065	0.845659	0.942009	0.916044	1.09076	1.10934	0.900299	0.903875	0.846329	0.893546	27	27	27	27	27	27	27	27	27	27	26	26	26	26
42248	ENSMUSG00000037072	selenoprotein [Source:MGI Symbol;Acc:MGI:1927947]	3	3	7	3.62824e-21	0	0.000395387	198632364	2	2	2	1.63662e-14	0	0.000129866	84080412	0	1.09059	1.28094	0.959764	1.01017	1.07	0.756706	1.05557	0.949043	0.83316	0.886571	1.13764	0.793835	1.12721	1.17098	0.965389	1.04145	1.03309	0.804273	7	7	7	7	7	7	7	7	7	7	2	2	2	2
4921524J17Rik	ENSMUSG00000036934	RIKEN cDNA 4921524J17 gene [Source:MGI Symbol;Acc:MGI:1913964]	1	1	1	0.000126408	0	0.0207159	5383230	1	1	1	1.30128e-05	0	0.0039081	2830172	0	1.09266	1.00487	0.911339	0.823147	0.883121	0.977797	1.29031	1.09102	0.73467	0.943016	1.10447	0.851561	0.97571	1.2125	1.09984	1.09113	0.768203	0.708382	1	1	1	1	1	1	1	1	1	1	1	1	1	1
4930430F08Rik	ENSMUSG00000046567	RIKEN cDNA 4930430F08 gene [Source:MGI Symbol;Acc:MGI:1921197]	2	2	3	4.24851e-12	0	0.000520618	3.22382e+07	1	1	1	0.000483276	0	0.0332638	31751820	0	1.10981	1.10088	1.03377	0.930068	1.14815	0.718397	1.21206	1.12641	1.14704	1.03993	1.0648	0.904264	1.0958	1.11583	0.99016	1.1194	1.01903	0.825414	3	3	3	3	3	3	3	3	3	3	1	1	1	1
4930453N24Rik	ENSMUSG00000059920	RIKEN cDNA 4930453N24 gene [Source:MGI Symbol;Acc:MGI:1914859]	1	1	1	5.08745e-15	0	8.86299e-06	7817584	2	2	2	1.52758e-05	0	0.0920891	9.64085e+06	0	0.975366	1.17234	1.01205	1.04503	1.1715	0.896951	0.905024	1.08563	0.935154	1.25948	1.14953	1.11488	0.912323	0.989923	1.0512	1.17343	1.17964	0.947286	1	1	1	1	1	1	1	1	1	1	2	2	2	2
4931406C07Rik	ENSMUSG00000031938	RIKEN cDNA 4931406C07 gene [Source:MGI Symbol;Acc:MGI:1918234]	6	6	20	4.11103e-39	0	7.91584e-06	202278896	6	6	17	3.82258e-47	0	1.1102e-06	382582480	0	1.02549	1.05189	0.948916	1.0324	1.03432	1.07213	0.912601	0.963848	0.969817	1.06638	1.01843	1.02859	1.01192	0.971635	1.01368	1.04028	0.999614	1.04172	20	20	20	20	20	20	20	20	20	20	17	17	17	17
4931406P16Rik	ENSMUSG00000066571	RIKEN cDNA 4931406P16 gene [Source:MGI Symbol;Acc:MGI:1924311]	7	7	8	1.06997e-26	0	0.00136998	35818716	5	5	5	1.98098e-14	0	0.0103862	18957078	0	1.0078	1.10224	1.05042	0.950884	1.01938	0.707226	1.02386	0.956299	1.05985	0.834308	1.06287	0.748702	0.945932	1.12729	1.13689	0.925083	1.08737	0.723717	8	8	8	8	8	7	8	8	8	8	5	5	5	5
4932438A13Rik	ENSMUSG00000037270	RIKEN cDNA 4932438A13 gene [Source:MGI Symbol;Acc:MGI:2444631]	17	17	17	5.08017e-79	0	0.000477299	1.47694e+07	14	14	15	1.2629e-50	0	3.46144e-05	4.53745e+07	0	0.950477	0.928054	1.02219	1.00677	1.05599	0.939495	0.96429	0.925341	1.07016	1.05262	1.01909	0.955289	1.06504	1.08011	1.18479	1.00523	1.17252	0.919967	17	17	17	16	17	17	17	17	17	17	15	15	15	15
4933403O08Rik	ENSMUSG00000079460	RIKEN cDNA 4933403O08 gene [Source:MGI Symbol;Acc:MGI:1918280]	1	1	1	1.07748e-05	0	0.00571577	4722554	1	1	1	0.000202011	0	0.0187187	14000841	0	1.23094	0.949422	0.952855	0.588557	0.691792	1.01099	1.40614	1.14998	0.930132	0.955083	1.00259	1.14247	1.47994	1.25167	0.998936	0.942524	0.855801	0.792505	1	1	1	1	1	1	1	1	1	1	1	1	1	1
4933434E20Rik	ENSMUSG00000027942	RIKEN cDNA 4933434E20 gene [Source:MGI Symbol;Acc:MGI:1914027]	4	4	4	1.30885e-14	0	0.00482688	10949030	2	2	2	8.92722e-07	0	0.00205566	4030926	0	0.948103	0.896801	1.03406	0.998261	0.98171	0.912954	1.13476	1.00227	1.02067	0.925047	0.999257	0.777236	1.04429	1.08954	0.853781	0.828608	0.998274	0.947634	4	4	4	4	4	4	4	4	4	4	2	2	2	2
5031439G07Rik	ENSMUSG00000036046	RIKEN cDNA 5031439G07 gene [Source:MGI Symbol;Acc:MGI:2444899]	7	8	11	2.0754e-29	0	0.00151455	17485773	4	4	5	1.27023e-16	0	0.00123757	15083506	0	0.995781	1.10581	0.871571	1.02056	0.80216	1.00538	1.14909	1.07325	0.858506	0.958158	0.922912	0.784313	0.979171	1.07933	0.870029	0.916709	0.752376	0.872345	9	9	9	9	9	9	9	9	9	9	5	5	5	5
5730455P16Rik	ENSMUSG00000057181	RIKEN cDNA 5730455P16 gene [Source:MGI Symbol;Acc:MGI:1917841]	4	4	7	3.72205e-22	0	0.00144021	48197140	5	5	7	2.91006e-19	0	0.000319085	1.99641e+07	0	1.13717	1.20095	0.799354	0.738158	0.917341	0.659996	1.10427	0.956233	0.833183	0.720581	1.10799	0.768726	1.05241	1.17034	0.913082	0.812419	0.844318	0.766206	7	7	7	7	6	6	7	7	7	7	7	7	7	7
5730508B09Rik	ENSMUSG00000050549	RIKEN cDNA 5730508B09 gene [Source:MGI Symbol;Acc:MGI:1917867]	2	2	6	2.95746e-08	0	0.00384436	7.74323e+06	2	2	4	6.46981e-17	0	1.80179e-05	2731787	0	0.872421	0.933226	1.02537	0.990293	0.891169	1.0916	0.829808	1.14011	1.06311	1.00353	0.981941	1.00084	0.632264	1.11499	0.88657	1.08345	0.840187	0.933948	6	6	6	6	6	6	6	6	6	6	4	4	4	4
6030458C11Rik	ENSMUSG00000022195	RIKEN cDNA 6030458C11 gene [Source:MGI Symbol;Acc:MGI:1925127]	3	3	3	5.41355e-23	0	0.000107913	2.14792e+07	4	4	5	9.42078e-25	0	3.20249e-05	10872529	0	1.05273	1.13465	0.849552	0.99873	0.883256	0.820141	0.860408	1.03182	0.890839	0.830618	0.913315	0.833982	1.12937	1.11662	0.976745	0.951658	0.874607	0.673937	3	3	3	3	3	3	3	3	3	3	5	5	5	5
6430548M08Rik	ENSMUSG00000031824	RIKEN cDNA 6430548M08 gene [Source:MGI Symbol;Acc:MGI:2443793]	6	6	7	1.2624e-20	0	0.00315473	2.73939e+07	3	3	3	1.359e-13	0	0.00272976	8.50004e+06	0	1.05443	1.25532	1.03183	0.862653	0.996516	0.679362	1.20487	1.02328	1.13934	0.866684	1.06088	0.602691	1.20103	1.20947	0.905888	0.944225	1.05915	0.689856	7	7	7	7	7	7	7	7	7	7	3	3	3	3
8030462N17Rik	ENSMUSG00000047466	RIKEN cDNA 8030462N17 gene [Source:MGI Symbol;Acc:MGI:2444951]	6	6	8	3.91186e-27	0	0.000736337	51702742	2	2	3	8.17866e-12	0	0.000656447	31703469	0	0.773275	0.919996	1.17573	1.17813	0.996095	0.763404	0.977489	1.06138	1.14745	1.36965	0.966282	0.997849	0.963147	1.02566	1.35731	1.34549	1.06644	0.794496	8	8	8	8	8	8	8	8	8	8	3	3	3	3
9030617O03Rik	ENSMUSG00000021185	RIKEN cDNA 9030617O03 gene [Source:MGI Symbol;Acc:MGI:2444813]	7	7	9	1.23928e-37	0	0.000208928	2.6117e+07	7	7	8	7.91232e-39	0	8.00792e-05	28237722	0	0.737874	0.888849	0.972088	1.26593	0.871842	1.27943	0.737812	0.935077	0.943039	1.62089	0.752237	1.47329	0.690784	0.779745	0.842389	1.53749	0.905197	1.21524	9	9	9	9	9	9	9	9	9	9	8	8	8	8
9030624J02Rik	ENSMUSG00000030982	RIKEN cDNA 9030624J02 gene [Source:MGI Symbol;Acc:MGI:1918767]	13	13	15	3.33592e-80	0	3.96074e-05	5.96985e+08	12	12	17	5.90716e-70	0	2.48121e-05	8.65484e+07	0	1.0333	1.09999	1.06238	1.00732	0.976055	0.940813	1.07494	1.04653	0.981807	0.951449	1.00953	0.948741	1.09266	1.08573	0.970024	1.01561	0.980045	0.936732	15	15	15	15	15	15	15	15	15	15	17	17	17	17
9130011E15Rik	ENSMUSG00000039901	RIKEN cDNA 9130011E15 gene [Source:MGI Symbol;Acc:MGI:1918867]	8	8	12	1.68427e-29	0	0.000816862	2.8663e+07	3	3	4	2.4908e-10	0	0.00718674	40382526	0	1.02181	1.09178	1.01018	0.886621	0.977443	0.708948	1.082	0.931739	1.00635	0.885522	1.0624	0.885286	1.00333	0.949148	0.871913	0.926236	0.835912	0.833523	12	12	12	12	12	12	12	12	12	12	4	4	4	4
9330159F19Rik	ENSMUSG00000004360	RIKEN cDNA 9330159F19 gene [Source:MGI Symbol;Acc:MGI:3036239]	6	6	7	5.24564e-25	0	0.0017651	1.02795e+07	6	6	6	1.29494e-18	0	0.00147726	1.70224e+08	0	0.794376	0.91012	1.20289	1.17021	1.0973	1.1867	0.848954	1.12246	1.16136	1.46439	0.804806	1.07586	0.700236	0.938681	1.08584	1.04187	1.01178	0.775876	7	7	7	7	7	7	7	7	7	7	5	6	6	6
9430016H08Rik	ENSMUSG00000025971	RIKEN cDNA 9430016H08 gene [Source:MGI Symbol;Acc:MGI:1915365]	3	3	9	1.85682e-12	0	0.0115055	346722624	3	3	7	7.06656e-12	0	0.00635786	195426032	0	0.83302	0.985795	1.04242	1.05956	0.89729	1.01312	0.979467	1.02165	0.983586	1.1298	0.943025	1.11998	0.948532	0.995991	1.02805	1.10998	0.943391	1.2278	9	9	9	9	9	9	9	9	9	9	7	7	7	7
9430020K01Rik	ENSMUSG00000033960	RIKEN cDNA 9430020K01 gene [Source:MGI Symbol;Acc:MGI:2685174]	9	9	10	5.98105e-46	0	1.10508e-05	28241450	10	10	12	3.44055e-61	0	6.67946e-06	1.82293e+07	0	0.985309	0.999784	1.42646	0.889576	1.31616	0.676128	1.15724	0.980432	1.45489	0.740138	1.28733	0.548573	0.832888	1.01594	1.40618	0.772451	1.23225	0.527155	10	10	10	10	10	10	10	9	9	10	11	12	11	12
9530068E07Rik	ENSMUSG00000036275	RIKEN cDNA 9530068E07 gene [Source:MGI Symbol;Acc:MGI:2654705]	3	3	4	3.80561e-16	0	0.000530195	4.15457e+07	3	3	4	3.62736e-15	0	0.00107639	17822090	0	0.998769	1.20294	1.03265	1.21911	1.08417	0.924198	0.932826	1.08226	1.06481	1.06133	1.0862	0.89645	0.963683	1.05941	1.05748	1.09521	1.08604	0.882872	4	4	4	4	4	4	4	4	4	4	4	4	4	4
A230046K03Rik	ENSMUSG00000034560	RIKEN cDNA A230046K03 gene [Source:MGI Symbol;Acc:MGI:2441787]	16	16	28	2.75941e-73	0	0.000132948	8.22453e+07	13	13	16	7.1903e-53	0	8.60112e-05	2.36088e+08	0	1.1143	1.11975	0.959268	0.960329	0.918141	0.870327	1.04006	0.985478	0.979137	0.933273	1.0298	0.900112	1.13584	1.17257	0.938223	1.00074	0.883726	0.90738	28	28	28	28	28	28	28	28	28	28	16	16	16	16
A2m	ENSMUSG00000030111	alpha-2-macroglobulin [Source:MGI Symbol;Acc:MGI:2449119]	17	17	21	4.37259e-76	0	0.000564286	75361472	12	12	15	3.25436e-49	0	5.05663e-05	4.83343e+07	0	1.98164	1.11759	0.626189	0.602238	0.681271	0.698669	1.58524	0.927232	0.522979	0.798444	0.978017	0.545025	1.39641	1.96984	0.506433	0.946177	0.67682	0.538664	21	21	21	21	21	21	21	21	21	21	15	15	15	15
A430005L14Rik	ENSMUSG00000047613	RIKEN cDNA A430005L14 gene [Source:MGI Symbol;Acc:MGI:2140680]	1	1	1	2.46601e-07	0	0.00111633	13745636	1	1	1	7.69563e-08	0	0.000400042	13842256	0	0.655181	1.14598	1.35813	1.07591	0.941184	0.677019	1.20269	1.2285	0.923503	1.42767	1.20983	1.11239	1.14503	1.15294	1.52104	1.24469	1.03528	0.865052	1	1	1	1	1	1	1	1	1	1	1	1	1	1
A430105I19Rik	ENSMUSG00000045838	RIKEN cDNA A430105I19 gene [Source:MGI Symbol;Acc:MGI:2685199]	3	5	5	9.78889e-09	0	0.0423791	15715958	3	4	5	1.24105e-07	0	0.0364269	7881723	0	0.765172	0.738303	1.04781	1.01653	0.907589	1.06256	0.868744	0.789758	1.12363	1.1635	0.911959	1.01004	1.14152	0.827482	1.02579	1.04749	1.15119	0.935559	3	3	3	3	3	3	3	3	3	3	4	4	4	4
A830080D01Rik	ENSMUSG00000044150	RIKEN cDNA A830080D01 gene [Source:MGI Symbol;Acc:MGI:2685992]	6	6	6	3.31723e-17	0	0.0212131	6.52919e+06	3	3	3	5.80847e-09	0	0.0257861	3678890	0	1.15981	1.33241	1.06531	0.959628	0.999414	0.775076	1.36561	1.14313	1.12549	0.891597	1.29003	0.755802	1.15918	1.22468	1.19681	0.955304	0.915478	0.693185	6	6	6	6	6	6	6	6	6	6	3	3	3	3
A930018M24Rik	ENSMUSG00000091089	RIKEN cDNA A930018M24 gene [Source:MGI Symbol;Acc:MGI:2686053]	2	2	3	4.36753e-06	0	0.0320817	17792310	1	1	2	0.000310971	0	0.0248352	6357928	0	0.413626	0.423094	1.30409	1.03864	1.19601	1.922	0.44049	0.579908	1.31244	1.00803	0.993733	1.53257	0.651854	0.576457	1.08303	1.08364	1.34966	1.61185	3	3	3	3	3	3	3	3	3	3	2	2	2	2
AI182371	ENSMUSG00000035875	expressed sequence AI182371 [Source:MGI Symbol;Acc:MGI:2138853]	4	4	5	2.31526e-13	0	0.00519818	16122483	2	2	2	3.88679e-12	0	5.3326e-05	1.53504e+07	0	1.25643	1.13801	0.925901	1.09443	1.02084	0.805775	1.06072	0.891045	0.972858	1.08544	1.14867	0.889866	1.08155	1.28294	0.814118	0.962566	1.02562	0.621686	5	5	5	5	5	5	5	5	5	5	2	2	2	2
AI314180	ENSMUSG00000050812	expressed sequence AI314180 [Source:MGI Symbol;Acc:MGI:2140220]	27	27	59	7.24288e-153	0	3.05963e-05	1075892800	22	22	43	2.56913e-104	0	2.18554e-05	382897984	0	1.0057	0.976488	1.15104	0.910526	1.23908	0.908952	1.07089	0.999823	1.17927	0.917659	1.10386	0.913671	1.00103	0.960962	1.1001	0.960497	1.14286	0.984575	59	59	59	59	59	59	58	59	59	59	42	42	42	42
AI464131	ENSMUSG00000046312	expressed sequence AI464131 [Source:MGI Symbol;Acc:MGI:2140300]	6	6	18	4.73488e-34	0	2.87683e-05	9.51257e+07	6	6	9	4.43009e-23	0	0.00298845	1.01325e+08	0	0.825541	0.860426	1.03833	1.03184	0.969771	1.16379	0.825508	0.967745	1.17609	1.12264	0.897982	1.24291	0.79093	0.817978	1.02696	1.11896	0.968359	1.22518	18	18	18	18	18	18	18	18	18	18	9	9	9	9
AI597479	ENSMUSG00000010290	expressed sequence AI597479 [Source:MGI Symbol;Acc:MGI:2138299]	1	1	4	0.000377911	0	0.0394989	NA	1	1	1	0.000743816	0	0.0446842	996358	0	1.1128	1.45481	1.25545	1.15353	1.11878	0.826197	1.11423	1.08338	1.08146	1.07296	1.12923	0.762464	1.07387	1.30521	0.95978	1.04932	0.954216	0.722352	4	4	4	4	4	4	4	4	4	4	1	1	1	1
AI607873	ENSMUSG00000073490	expressed sequence AI607873 [Source:MGI Symbol;Acc:MGI:2138302]	2	2	3	4.64913e-05	0	0.0258647	1.2942e+07	1	1	2	6.78638e-07	0	0.000974069	5.32396e+06	0	0.9782	1.06019	0.839856	0.840761	1.03859	1.54864	0.863609	0.881432	0.694142	0.878176	0.93605	1.09755	1.16084	1.01009	0.722684	0.942047	0.846708	1.10675	3	3	3	3	3	3	3	3	3	3	2	2	2	2
AI837181	ENSMUSG00000047423	expressed sequence AI837181 [Source:MGI Symbol;Acc:MGI:2147598]	3	3	9	9.35386e-11	0	0.00819492	7.85248e+07	3	3	5	4.89848e-12	0	0.000904542	1.86842e+08	0	0.894647	1.13554	0.98401	0.971571	1.0076	0.972062	0.94353	1.03132	0.929236	0.997092	1.03987	0.965464	0.951905	0.979492	0.917981	1.00816	0.906703	0.947044	9	9	9	9	9	9	9	9	9	9	5	5	5	5
AU022252	ENSMUSG00000078584	expressed sequence AU022252 [Source:MGI Symbol;Acc:MGI:2140466]	3	3	3	5.03103e-09	0	0.000918302	8.623e+07	2	2	3	2.53354e-10	0	0.000109359	25554699	0	1.28308	1.31261	1.11224	0.811663	1.03421	0.565038	1.55228	1.19121	0.984551	0.801125	1.11272	0.611557	1.27373	1.2673	1.10119	0.806283	0.996395	0.698203	3	3	3	3	3	3	3	3	3	3	3	3	3	3
AU040320	ENSMUSG00000028830	expressed sequence AU040320 [Source:MGI Symbol;Acc:MGI:2140475]	4	4	4	6.20635e-16	0	0.00149557	2.82705e+07	2	2	2	2.11058e-08	0	0.00197316	23986902	0	0.982511	0.894167	0.991682	0.839641	0.964409	0.799498	1.10172	1.00302	1.06108	0.876369	0.934158	0.674005	0.981593	0.984088	1.14253	0.898705	0.987517	0.693639	4	4	4	4	4	4	4	4	4	4	2	2	2	2
AW209491	ENSMUSG00000039182	expressed sequence AW209491 [Source:MGI Symbol;Acc:MGI:2145422]	4	4	5	5.43516e-13	0	0.00274786	2.57647e+08	2	2	2	2.62858e-09	0	0.00355836	9.24683e+06	0	0.989518	1.0056	0.925637	0.935224	0.968954	0.9431	1.00157	1.07815	1.13752	1.00254	1.02388	0.988647	1.00787	1.08457	1.1285	1.08316	0.991134	0.969008	5	5	5	5	5	5	5	5	5	5	2	2	2	2
AW549877	ENSMUSG00000041935	expressed sequence AW549877 [Source:MGI Symbol;Acc:MGI:2146232]	6	6	10	2.42839e-26	0	0.00010728	8.48845e+07	7	7	8	1.66322e-25	0	0.000150406	7.36494e+07	0	1.04001	1.07496	1.05289	0.931778	1.00439	0.854412	1.03267	0.965205	1.03275	0.823999	1.06107	0.930077	1.14391	1.15753	1.05836	0.980596	1.00883	1.03067	10	10	10	10	10	10	10	10	10	10	7	7	7	7
AW551984	ENSMUSG00000038112	expressed sequence AW551984 [Source:MGI Symbol;Acc:MGI:2143322]	17	18	142	1.53213e-97	0	7.17153e-05	1428968832	23	24	109	5.32785e-134	0	8.41593e-06	1.26114e+09	0	1.15099	1.17167	0.846661	0.927178	0.829204	0.816361	1.15941	1.19666	0.859057	0.910384	0.745175	0.830994	1.10745	1.24441	0.905044	0.882302	0.778629	0.860367	119	119	119	119	119	119	119	119	119	119	99	98	100	99
Aacs	ENSMUSG00000029482	acetoacetyl-CoA synthetase [Source:MGI Symbol;Acc:MGI:1926144]	5	5	7	4.85945e-20	0	0.000614446	43314749	4	4	5	1.05066e-11	0	0.00449662	19393885	0	0.964843	1.27221	0.824201	0.78205	0.81869	0.594275	1.22057	1.10773	0.837452	0.714202	0.999415	0.654966	1.05933	1.40297	0.77358	0.764963	0.898351	0.644952	7	7	7	7	7	7	7	7	7	7	5	5	5	5
Aagab	ENSMUSG00000037257	alpha- and gamma-adaptin binding protein [Source:MGI Symbol;Acc:MGI:1914189]	2	2	4	2.04391e-12	0	0.000226518	7.11643e+06	2	2	2	3.18799e-11	0	0.000285942	9538699	0	0.857244	1.14883	1.05068	1.02332	1.00729	0.682568	1.08252	1.13819	0.882384	1.00965	0.963773	0.44728	1.02394	1.30656	1.41309	1.1395	1.17332	0.542241	4	4	4	4	4	4	4	4	4	4	2	2	2	2
Aak1	ENSMUSG00000057230	AP2 associated kinase 1 [Source:MGI Symbol;Acc:MGI:1098687]	5	5	11	6.07235e-29	0	5.14821e-05	1.00492e+08	4	4	5	3.08323e-20	0	5.70593e-05	56492800	0	1.06023	1.26021	1.08043	1.19319	1.10975	0.708729	1.32169	1.2005	1.06058	0.752837	0.992704	0.715883	0.97748	1.06431	1.02832	0.876295	0.856492	0.762883	11	11	11	11	11	11	11	11	11	11	5	5	5	5
Aamdc	ENSMUSG00000035642	adipogenesis associated Mth938 domain containing [Source:MGI Symbol;Acc:MGI:1913523]	2	2	12	8.88676e-13	0	7.93167e-05	3.68018e+08	4	4	16	1.09181e-18	0	2.26612e-05	1.18628e+08	0	0.937899	0.925857	1.14851	1.00484	1.12062	0.953807	0.945408	0.988195	1.16465	0.963507	1.0013	1.0262	0.972642	0.957222	0.965029	0.934492	1.02874	0.962052	12	12	12	12	12	12	12	12	12	12	16	16	16	16
Aamp	ENSMUSG00000006299	angio-associated migratory protein [Source:MGI Symbol;Acc:MGI:107809]	5	5	8	1.20526e-40	0	1.82227e-05	1.1836e+08	5	5	10	2.7066e-55	0	4.56402e-07	4.28508e+07	0	0.930737	1.01024	0.975001	0.969014	0.849187	0.906223	1.01608	1.09201	0.905458	1.01944	0.969003	0.849009	0.991627	1.04186	0.970224	1.09401	0.927775	0.812676	8	8	8	8	8	8	8	8	8	8	10	10	10	10
Aar2	ENSMUSG00000027628	AAR2 splicing factor homolog (S. cerevisiae) [Source:MGI Symbol;Acc:MGI:1915545]	1	1	1	1.43375e-10	0	9.80017e-05	38516892	1	1	1	8.71737e-08	0	0.000420444	27988888	0	1.31182	1.42143	1.07365	0.890478	1.28096	1.11	1.21854	1.29402	1.09763	1.23284	0.89093	1.13934	1.0686	1.24488	1.04855	1.26946	1.12624	1.10949	1	1	1	1	1	1	1	1	1	1	1	1	1	1
Aars	ENSMUSG00000031960	alanyl-tRNA synthetase [Source:MGI Symbol;Acc:MGI:2384560]	34	34	100	9.7498e-147	0	3.86557e-05	1.11701e+09	30	30	85	2.0446e-149	0	6.28153e-06	4.92532e+08	0	1.02897	1.07645	0.937865	0.936986	0.987906	0.951623	1.1042	1.09638	0.963604	0.93741	1.00501	0.965734	0.964544	1.0706	0.933448	0.968623	0.958563	0.97668	99	99	99	99	99	99	99	99	99	99	85	85	85	85
Aars2	ENSMUSG00000023938	alanyl-tRNA synthetase 2, mitochondrial (putative) [Source:MGI Symbol;Acc:MGI:2681839]	13	13	19	5.75735e-68	0	0.00041389	116716128	7	7	9	1.69616e-35	0	0.000475478	50452844	0	0.954322	0.962803	0.996862	1.05218	0.990398	1.01854	0.943574	0.988653	1.09915	0.971142	0.917122	1.03794	0.970151	0.932229	1.02869	1.02897	1.03703	1.08263	18	19	18	18	19	19	18	18	19	19	9	9	9	9
Aarsd1	ENSMUSG00000075528	alanyl-tRNA synthetase domain containing 1 [Source:MGI Symbol;Acc:MGI:1916934]	2	8	12	6.18847e-15	0	0.000450697	39493718	2	6	8	1.56168e-15	0	0.000247934	7059860	0	0.905545	1.06359	1.12694	0.888935	1.24687	0.708972	0.980901	1.05133	1.23725	0.879014	1.02821	0.878767	0.659342	0.926866	1.03099	0.869658	1.11187	0.780101	2	2	2	2	2	2	2	2	2	2	2	2	2	2
Aasdhppt	ENSMUSG00000025894	aminoadipate-semialdehyde dehydrogenase-phosphopantetheinyl transferase [Source:MGI Symbol;Acc:MGI:1914868]	3	3	5	1.12172e-11	0	0.000635438	3.66835e+07	3	3	4	1.67611e-07	0	0.00370112	3.41416e+07	0	1.10224	1.04917	1.00236	0.96962	0.966973	0.924816	1.20342	1.14005	0.977653	1.0704	0.970997	1.09877	1.14044	1.03579	1.03204	1.05578	0.9517	1.04007	5	5	5	5	5	5	5	5	5	5	4	4	4	4
Aatf	ENSMUSG00000018697	apoptosis antagonizing transcription factor [Source:MGI Symbol;Acc:MGI:1929608]	7	7	11	1.95814e-29	0	1.45544e-05	2.56674e+07	3	3	5	7.89973e-11	0	0.00670422	1.24018e+07	0	1.16988	1.02032	0.967978	1.04915	0.903478	0.753371	1.33314	1.06344	0.986819	0.789504	0.993828	0.748998	1.20161	1.09963	0.95369	0.883313	0.905743	0.741432	11	11	11	11	11	11	11	11	11	11	5	5	5	5
Abat	ENSMUSG00000057880	4-aminobutyrate aminotransferase [Source:MGI Symbol;Acc:MGI:2443582]	5	5	8	4.68023e-32	0	2.59384e-05	39997808	4	4	8	3.92686e-21	0	0.00013152	3.55774e+07	0	1.19849	1.27418	0.776385	0.927548	0.898386	0.911648	1.11342	1.02871	0.756603	0.953194	0.827462	0.917927	1.01137	1.25238	0.923774	0.939905	0.884078	0.985514	8	8	8	8	8	8	8	8	8	8	8	8	8	8
Abca1	ENSMUSG00000015243	ATP-binding cassette, sub-family A (ABC1), member 1 [Source:MGI Symbol;Acc:MGI:99607]	8	8	9	1.67376e-23	0	0.0037361	16280570	6	6	8	5.75122e-19	0	0.000745043	11396643	0	0.78449	0.853038	0.881427	0.973398	0.936795	1.40344	0.926861	0.859271	0.978504	0.932711	1.2643	1.3074	1.08322	0.917757	1.11986	0.861763	1.04262	1.35101	9	9	9	9	9	9	9	9	9	9	8	8	8	8
Abca2	ENSMUSG00000026944	ATP-binding cassette, sub-family A (ABC1), member 2 [Source:MGI Symbol;Acc:MGI:99606]	9	9	12	2.80296e-28	0	0.000412432	1.25339e+07	7	7	8	4.90073e-26	0	0.000283942	7162930	0	1.05345	1.07963	0.991885	0.988203	1.08724	0.810354	1.03869	0.974978	1.03012	0.893551	1.08776	0.723164	1.14646	1.068	1.01154	0.974037	1.01209	0.734014	12	12	12	12	12	12	12	12	12	12	8	8	8	8
Abca3	ENSMUSG00000024130	ATP-binding cassette, sub-family A (ABC1), member 3 [Source:MGI Symbol;Acc:MGI:1351617]	5	5	7	1.32319e-14	0	0.0037361	9.38227e+06	2	2	3	4.15564e-07	0	0.00805122	3670973	0	0.934759	1.09486	1.00749	1.00381	1.05231	0.912038	1.01256	0.901916	1.01381	0.765586	1.12357	0.852369	1.11437	1.07187	1.14191	0.900488	0.984843	0.827328	7	7	7	7	7	7	7	7	7	7	3	3	3	3
Abca5	ENSMUSG00000018800	ATP-binding cassette, sub-family A (ABC1), member 5 [Source:MGI Symbol;Acc:MGI:2386607]	8	8	9	2.08221e-31	0	0.000570558	46520648	6	6	7	1.81714e-22	0	0.000982162	2.28102e+07	0	1.01357	1.00914	1.0467	0.919458	1.01284	1.0281	0.976133	0.911122	1.13615	0.832636	1.04491	0.948521	0.993529	0.996801	1.12315	0.898539	1.07754	1.05354	9	9	9	9	9	9	9	9	9	9	7	7	7	7
Abca6	ENSMUSG00000044749	ATP-binding cassette, sub-family A (ABC1), member 6 [Source:MGI Symbol;Acc:MGI:1923434]	2	2	3	2.76918e-09	0	0.010832	1.75186e+07	2	2	2	1.04903e-06	0	0.0237749	2.2427e+07	0	1.03338	0.838055	0.961149	0.862162	0.970047	1.27418	0.838239	0.703078	0.963397	0.696624	0.744413	0.823347	0.831307	0.834132	1.35101	0.796198	0.723651	0.948949	3	3	3	3	3	3	3	3	3	3	2	2	2	2
Abca7	ENSMUSG00000035722	ATP-binding cassette, sub-family A (ABC1), member 7 [Source:MGI Symbol;Acc:MGI:1351646]	6	6	7	7.10351e-15	0	0.0627849	1.12601e+07	3	3	3	7.23902e-09	0	0.0127508	2.97489e+06	0	1.24742	0.97661	1.08452	1.11767	1.13747	1.10521	1.06394	1.0628	1.24872	0.796818	0.989386	0.998415	0.898544	0.849257	0.845158	0.970402	1.098	0.961801	7	7	7	7	7	7	7	7	7	7	3	3	3	3
Abca8a	ENSMUSG00000041828	ATP-binding cassette, sub-family A (ABC1), member 8a [Source:MGI Symbol;Acc:MGI:2386846]	3	4	8	5.20746e-11	0	0.00061674	5458311	2	3	3	7.3503e-06	0	0.0409934	3440727	0	0.980711	0.850952	1.00732	1.15778	0.975604	1.35318	0.833153	0.850015	1.04528	1.08493	1.06685	1.17632	1.10086	0.81459	1.25095	1.02822	1.16412	1.22337	6	6	6	6	6	6	5	6	6	6	2	2	2	2
Abca8b	ENSMUSG00000020620	ATP-binding cassette, sub-family A (ABC1), member 8b [Source:MGI Symbol;Acc:MGI:1351668]	6	7	9	9.07477e-26	0	0.000768003	7.59931e+07	6	7	9	1.69563e-24	0	0.000376609	2.36876e+07	0	1.00553	0.938895	1.17117	1.12663	1.07956	1.02113	0.925337	0.89077	1.19438	0.93606	1.19936	0.864175	0.919405	0.970461	1.20785	1.05517	1.13509	1.02966	7	7	7	7	7	7	7	7	7	7	7	7	7	7
Abca9	ENSMUSG00000041797	ATP-binding cassette, sub-family A (ABC1), member 9 [Source:MGI Symbol;Acc:MGI:2386796]	9	11	17	2.23594e-37	0	0.000116527	5.19501e+07	7	9	11	6.60715e-24	0	0.00322801	37325433	0	1.01137	1.03515	0.915914	1.04602	1.06238	1.00106	0.98764	0.938549	1.00364	0.870888	1.02108	0.888998	0.953033	1.15805	1.03376	1.03656	0.936611	0.967065	13	13	13	13	13	13	13	13	13	13	8	8	8	8
Abcb10	ENSMUSG00000031974	ATP-binding cassette, sub-family B (MDR/TAP), member 10 [Source:MGI Symbol;Acc:MGI:1860508]	11	11	15	3.8236e-43	0	0.000227996	1.18083e+08	9	9	14	2.18662e-46	0	0.000100654	7.42497e+07	0	0.969387	1.0054	0.966696	1.08032	0.946942	1.01924	0.891613	0.983866	0.948678	1.01843	0.923053	1.07314	0.888662	0.93574	0.976279	1.04168	0.869081	1.06056	15	15	15	15	15	15	15	15	15	15	14	14	14	14
Abcb6	ENSMUSG00000026198	ATP-binding cassette, sub-family B (MDR/TAP), member 6 [Source:MGI Symbol;Acc:MGI:1921354]	5	5	8	3.47915e-17	0	0.00150819	5.48173e+07	5	5	7	1.78734e-18	0	0.0012323	5.91185e+07	0	1.06203	1.01674	1.0275	0.956279	1.07634	0.955201	1.07548	1.04624	0.961307	0.918571	0.949504	0.95865	1.10229	1.02559	0.969274	0.930486	1.04461	0.907369	8	8	8	8	8	8	8	8	8	8	7	7	7	7
Abcb7	ENSMUSG00000031333	ATP-binding cassette, sub-family B (MDR/TAP), member 7 [Source:MGI Symbol;Acc:MGI:109533]	5	5	9	6.63261e-35	0	5.02014e-05	1.56562e+08	6	6	9	5.44694e-30	0	2.77622e-05	157288968	0	0.8017	0.78317	1.1615	1.17153	1.16828	1.12744	0.958563	0.927052	1.1412	1.08289	0.999327	0.978309	0.824977	0.80154	1.10237	1.07335	1.07718	1.02578	9	9	9	9	9	9	9	9	9	9	9	9	9	9
Abcb8	ENSMUSG00000028973	ATP-binding cassette, sub-family B (MDR/TAP), member 8 [Source:MGI Symbol;Acc:MGI:1351667]	10	10	16	5.81363e-48	0	9.06579e-05	181152192	11	11	18	2.01455e-46	0	9.67446e-05	9.01397e+07	0	0.985039	0.845849	1.02619	0.974302	1.00494	1.15898	0.878923	0.932488	1.09446	0.995621	0.998965	1.06043	0.957185	0.898857	1.04918	1.03673	1.09842	1.16596	16	16	16	16	16	16	16	16	16	16	18	18	18	18
Abcc1	ENSMUSG00000023088	ATP-binding cassette, sub-family C (CFTR/MRP), member 1 [Source:MGI Symbol;Acc:MGI:102676]	10	10	13	1.97148e-58	0	6.74788e-05	4.10478e+07	9	10	13	6.09814e-41	0	0.000234683	2.44308e+07	0	0.979547	0.933647	1.21537	0.88591	1.40198	1.01987	0.867749	0.839622	1.34221	0.81505	1.30386	0.918419	0.901616	0.792958	1.10746	0.870593	1.25219	0.922261	13	13	13	13	13	13	13	13	13	13	11	11	11	11
Abcc4	ENSMUSG00000032849	ATP-binding cassette, sub-family C (CFTR/MRP), member 4 [Source:MGI Symbol;Acc:MGI:2443111]	5	5	5	1.74755e-11	0	0.0143841	4.96941e+07	3	3	3	1.02137e-09	0	0.00100273	5089516	0	0.684366	0.847528	1.32472	0.981421	1.50521	0.976942	0.751464	0.681742	1.27598	0.996403	1.42536	0.913443	0.665786	0.676621	1.04923	1.03225	1.41555	1.02153	5	5	5	5	5	5	5	5	5	5	3	3	3	3
Abcc5	ENSMUSG00000022822	ATP-binding cassette, sub-family C (CFTR/MRP), member 5 [Source:MGI Symbol;Acc:MGI:1351644]	5	5	5	7.34486e-18	0	0.00113914	9.03951e+06	4	4	4	4.64458e-15	0	0.00385038	5.7793e+06	0	0.908068	0.786133	1.22765	1.02243	1.2226	1.09436	0.924654	0.826827	1.16526	0.901065	1.26007	0.847098	1.04917	0.803662	1.0764	0.93771	1.20327	0.955074	5	5	5	5	5	5	5	5	5	5	4	4	4	4
Abcc9	ENSMUSG00000030249	ATP-binding cassette, sub-family C (CFTR/MRP), member 9 [Source:MGI Symbol;Acc:MGI:1352630]	13	14	24	5.72398e-50	0	7.39464e-05	154729712	10	10	19	4.00572e-37	0	0.000763123	9.38679e+07	0	1.09229	0.876504	1.09323	0.899391	1.19594	1.033	1.01601	0.906916	1.08479	0.864718	1.14702	0.962572	0.928019	0.896123	1.06643	0.892086	1.12859	0.956994	22	22	22	22	22	22	22	22	22	22	19	19	19	19
Abcd1	ENSMUSG00000031378	ATP-binding cassette, sub-family D (ALD), member 1 [Source:MGI Symbol;Acc:MGI:1349215]	9	12	19	2.21643e-38	0	1.01546e-05	6.03108e+07	8	10	14	2.22327e-31	0	7.47493e-06	5.95767e+07	0	0.897155	0.957072	1.00408	1.20161	0.916955	1.131	0.9451	0.977532	0.923439	1.27036	1.02721	1.32119	0.941788	1.13453	1.11503	1.33416	1.10187	1.20464	15	15	15	15	15	15	15	15	15	15	10	10	10	10
Abcd2	ENSMUSG00000055782	ATP-binding cassette, sub-family D (ALD), member 2 [Source:MGI Symbol;Acc:MGI:1349467]	9	12	19	1.44303e-34	0	0.000276959	100011136	10	12	19	1.67295e-42	0	8.93165e-06	95784856	0	0.885795	0.793953	1.2019	1.39236	1.09883	1.40661	0.822842	0.996245	1.1723	1.38361	0.92681	1.24458	0.712273	0.684275	1.07271	1.38369	1.02749	1.18328	15	15	15	15	15	15	15	15	15	15	15	15	15	15
Abcd3	ENSMUSG00000028127	ATP-binding cassette, sub-family D (ALD), member 3 [Source:MGI Symbol;Acc:MGI:1349216]	8	8	13	3.17425e-44	0	0.000233257	9.24271e+07	7	7	12	4.9983e-42	0	6.90511e-05	2.51423e+08	0	0.950038	0.972901	0.926644	1.07099	0.942091	1.00367	0.964586	1.03971	0.951083	1.16959	0.972445	1.11715	1.04523	1.13551	1.04604	1.13039	1.07906	1.08416	13	13	13	13	13	13	13	13	13	13	12	12	12	12
Abce1	ENSMUSG00000058355	ATP-binding cassette, sub-family E (OABP), member 1 [Source:MGI Symbol;Acc:MGI:1195458]	11	11	29	1.71148e-70	0	9.97274e-06	9.69824e+08	19	19	56	2.4147e-90	0	4.2279e-05	3.42647e+08	0	1.1125	1.05708	1.01974	0.971555	0.962022	0.946384	1.05289	1.09481	0.905759	0.965271	0.992488	0.97582	0.98349	1.04474	0.949002	0.993949	0.967279	0.954919	29	29	29	29	29	29	29	29	28	29	56	56	56	56
Abcf1	ENSMUSG00000038762	ATP-binding cassette, sub-family F (GCN20), member 1 [Source:MGI Symbol;Acc:MGI:1351658]	18	20	36	1.14461e-92	0	1.42331e-05	2.09563e+08	14	14	28	1.19221e-71	0	4.11743e-06	88020944	0	1.19073	1.13941	1.0942	0.902651	1.1382	0.763136	1.3003	1.05291	1.08452	0.869238	1.15278	0.821628	1.08388	1.00832	1.06664	0.894595	1.08472	0.736963	31	31	31	31	31	31	31	30	31	31	28	28	28	28
Abcf2	ENSMUSG00000028953	ATP-binding cassette, sub-family F (GCN20), member 2 [Source:MGI Symbol;Acc:MGI:1351657]	15	15	38	4.96374e-47	0	2.4189e-05	3.56405e+08	16	16	49	4.8096e-55	0	2.5776e-05	193614056	0	0.963393	1.04179	1.06499	1.05842	1.09286	0.819707	1.09586	1.09315	1.05857	1.05455	1.06181	0.861724	0.976462	1.01555	0.985047	1.03281	1.0463	0.852865	38	38	38	38	38	38	38	38	38	38	49	49	49	49
Abcf3	ENSMUSG00000003234	ATP-binding cassette, sub-family F (GCN20), member 3 [Source:MGI Symbol;Acc:MGI:1351656]	16	16	32	8.12175e-71	0	1.58124e-06	130043232	13	13	19	3.22151e-49	0	2.24357e-05	224256984	0	1.1302	1.09405	0.961783	0.910486	0.948534	0.862433	1.15251	1.0862	0.969413	0.927536	0.946683	0.935852	0.966446	1.10877	0.994855	0.890674	1.00121	0.833002	32	32	32	32	32	32	32	32	32	32	19	19	19	19
Abcg2	ENSMUSG00000029802	ATP-binding cassette, sub-family G (WHITE), member 2 [Source:MGI Symbol;Acc:MGI:1347061]	3	3	3	1.63291e-07	0	0.0274916	3.80555e+07	2	2	3	1.5449e-07	0	0.0113381	27408008	0	1.17096	1.21103	1.07665	0.969987	1.15606	1.02969	1.32532	1.05646	0.953209	0.744293	1.01122	1.0189	0.96078	1.16071	0.772894	0.850608	0.887335	0.911759	3	3	3	3	3	3	3	3	3	3	3	3	3	3
Abhd10	ENSMUSG00000033157	abhydrolase domain containing 10 [Source:MGI Symbol;Acc:MGI:2442422]	3	3	5	1.62422e-19	0	2.12268e-05	9.80798e+07	4	4	6	5.42177e-20	0	1.16745e-05	6.83486e+07	0	1.04546	1.01652	0.934763	0.987552	1.00861	0.987004	0.955819	0.949985	0.878704	1.07221	1.01042	1.01809	1.01249	0.983033	1.09202	1.02973	1.01473	1.02793	5	5	5	5	5	5	5	5	5	5	6	6	6	6
Abhd12	ENSMUSG00000032046	abhydrolase domain containing 12 [Source:MGI Symbol;Acc:MGI:1923442]	6	6	10	1.94013e-24	0	0.0071914	6.13633e+07	2	2	3	1.99941e-08	0	0.00255533	3.47406e+07	0	1.03398	1.17355	0.978464	1.04482	1.02209	1.01246	0.926051	0.941762	1.05072	1.05034	1.06335	0.93719	0.921911	1.00761	0.953621	1.0096	0.980286	1.02521	10	10	10	10	10	10	10	10	10	10	3	3	3	3
Abhd16a	ENSMUSG00000007036	abhydrolase domain containing 16A [Source:MGI Symbol;Acc:MGI:99476]	9	9	13	3.96589e-37	0	0.000579043	7.33057e+07	8	8	10	7.8806e-43	0	2.17738e-05	9.71562e+07	0	1.00854	1.07514	0.992105	0.953351	1.02926	0.968225	0.952972	0.985337	1.03202	1.07241	1.04957	0.884936	0.884029	0.955907	1.08838	0.895938	1.08325	0.935916	13	13	13	13	13	13	13	13	13	13	9	9	9	9
Abhd17b	ENSMUSG00000047368	abhydrolase domain containing 17B [Source:MGI Symbol;Acc:MGI:1917816]	3	3	4	4.20994e-09	0	0.0243445	2.86839e+07	1	1	1	0.000220215	0	0.0197688	23669994	0	0.927344	0.794849	1.08257	0.888659	1.13298	1.13853	1.03454	0.879095	0.919177	0.842008	0.861844	1.18033	1.19817	0.93389	0.836389	0.86969	0.817797	1.0596	4	4	4	4	4	4	4	4	4	4	1	1	1	1
Abhd6	ENSMUSG00000025277	abhydrolase domain containing 6 [Source:MGI Symbol;Acc:MGI:1913332]	3	3	6	1.41353e-15	0	0.00124596	33279972	2	2	2	1.4507e-05	0	0.0653383	5419693	0	1.02614	1.0912	1.07402	1.05757	1.00746	0.842408	1.11484	1.05214	1.11096	1.01335	1.15381	0.917119	1.14149	1.05627	1.07932	0.993385	0.970717	0.648706	6	6	6	6	6	6	6	6	6	6	2	2	2	2
Abi1	ENSMUSG00000058835	abl-interactor 1 [Source:MGI Symbol;Acc:MGI:104913]	5	5	6	7.06186e-18	0	0.000403807	80831678	7	7	9	1.16333e-31	0	0.000145178	1.89874e+07	0	0.883993	1.18426	0.960628	0.864558	0.915375	0.621838	1.07092	1.02879	0.923138	0.864205	0.970864	0.821587	1.16748	1.19014	0.95807	0.915447	1.0119	0.851659	6	6	6	6	6	6	6	6	6	6	9	9	9	9
Abi2	ENSMUSG00000026782	abl-interactor 2 [Source:MGI Symbol;Acc:MGI:106913]	2	2	2	2.21723e-13	0	0.000197224	20638534	1	1	1	4.01335e-09	0	0.000140155	10548411	0	0.837776	0.93548	0.930409	0.872257	0.953175	0.425294	1.08389	0.979051	0.720794	0.768277	1.12224	0.666328	1.08907	1.05666	1.00742	0.783417	1.14182	0.733457	2	2	2	2	2	2	2	2	2	2	1	1	1	1
Abi3bp	ENSMUSG00000035258	ABI gene family, member 3 (NESH) binding protein [Source:MGI Symbol;Acc:MGI:2444583]	8	8	12	4.83372e-32	0	4.22945e-05	1.64429e+08	8	8	13	2.56961e-37	0	3.42043e-05	108039700	0	1.26721	1.47261	1.15404	1.10002	1.02343	0.849898	1.10563	0.928567	0.997119	0.965282	0.879423	0.847325	1.02106	1.12258	0.900587	0.999092	0.882494	0.740408	12	12	12	12	12	11	12	12	12	12	13	13	13	13
Abl1	ENSMUSG00000026842	c-abl oncogene 1, non-receptor tyrosine kinase [Source:MGI Symbol;Acc:MGI:87859]	3	4	5	8.25519e-14	0	0.000940266	7.62475e+06	2	3	4	9.8027e-11	0	0.00192895	1.50469e+07	0	1.06924	1.22114	1.00219	1.00998	0.926678	0.815498	1.09967	1.17453	1.13868	1.08789	1.10114	0.841935	1.18272	1.19523	1.08222	1.02269	1.022	0.858804	3	3	3	3	3	3	3	3	3	3	3	3	3	3
Abl2	ENSMUSG00000026596	v-abl Abelson murine leukemia viral oncogene 2 (arg, Abelson-related gene) [Source:MGI Symbol;Acc:MGI:87860]	2	3	4	2.145e-06	0	0.0160293	6.53026e+06	2	3	3	2.11726e-09	0	0.000279009	1257599	0	1.22641	1.31321	1.6077	1.60867	1.10208	0.899652	0.90522	1.52791	0.918338	1.14662	0.831776	1.07013	1.18404	0.941495	1.15367	1.17409	1.3014	0.789992	2	2	2	2	2	2	2	2	2	2	2	2	2	2
Ablim1	ENSMUSG00000025085	actin-binding LIM protein 1 [Source:MGI Symbol;Acc:MGI:1194500]	10	10	17	1.00658e-36	0	0.000165825	9.55919e+07	12	12	17	5.64035e-41	0	0.000456274	7.66957e+07	0	1.07142	1.03595	1.20019	0.896725	1.16464	0.9167	1.07214	0.970478	1.13704	0.845732	0.994233	0.928121	1.01908	1.01797	1.12719	0.909877	1.11917	0.836862	17	17	17	17	17	17	17	17	17	17	17	17	17	17
Ablim2	ENSMUSG00000029095	actin-binding LIM protein 2 [Source:MGI Symbol;Acc:MGI:2385758]	9	9	35	2.35637e-45	0	0.000178208	1.98794e+08	14	14	29	9.77571e-73	0	1.19456e-05	299901072	0	0.839827	0.827001	1.19404	0.986727	1.03771	1.35784	0.846159	0.959006	1.146	1.11191	0.814558	1.10624	0.859607	0.82803	1.13277	1.02428	1.02958	1.26305	35	35	35	35	35	35	35	35	35	35	29	28	29	29
Ablim3	ENSMUSG00000032735	actin binding LIM protein family, member 3 [Source:MGI Symbol;Acc:MGI:2442582]	8	8	10	1.28198e-40	0	2.18104e-05	58457938	8	8	10	3.76642e-39	0	2.29183e-05	40468916	0	1.21985	1.01745	1.1598	0.68369	1.12709	0.647646	1.26566	1.07964	1.04929	0.54553	1.00393	0.679715	1.20572	1.16453	1.11178	0.6375	1.0688	0.604202	10	10	10	10	10	10	10	10	10	10	10	10	10	10
Abr	ENSMUSG00000017631	active BCR-related gene [Source:MGI Symbol;Acc:MGI:107771]	10	10	13	5.79679e-29	0	0.00951142	8.50189e+07	10	10	13	2.87941e-40	0	4.35662e-05	5.16047e+07	0	1.23903	1.18964	0.894867	0.841767	0.960719	0.893665	1.19249	1.00801	0.924217	0.782207	1.12628	0.852878	1.12126	1.21547	0.874859	0.842884	0.856073	0.897356	13	13	13	13	13	13	13	13	13	13	13	13	13	13
Abra	ENSMUSG00000042895	actin-binding Rho activating protein [Source:MGI Symbol;Acc:MGI:2444891]	3	3	7	5.11563e-19	0	0.000118801	40119304	3	3	5	2.37674e-23	0	4.4166e-05	3.47135e+07	0	0.872226	0.951712	0.784337	1.28292	0.70506	1.14708	0.888922	1.18409	0.76338	1.43231	0.687169	1.1818	1.30371	1.0445	0.988963	1.36003	0.802588	0.926868	7	7	7	7	7	7	7	7	7	7	5	5	5	5
Abracl	ENSMUSG00000078453	ABRA C-terminal like [Source:MGI Symbol;Acc:MGI:1920362]	1	1	6	0.000267878	0	0.0318825	13346404	1	1	7	0.000395173	0	0.0288908	NA	0	1.24606	1.30838	0.802137	0.807197	0.735009	1.08258	1.10544	1.10393	0.734467	0.787757	0.933602	0.914639	1.03834	1.18494	0.794608	0.860695	0.738184	0.903891	6	6	6	6	6	6	6	6	6	6	7	7	7	7
Abtb1	ENSMUSG00000030083	ankyrin repeat and BTB (POZ) domain containing 1 [Source:MGI Symbol;Acc:MGI:1933148]	6	6	9	7.32143e-22	0	0.00613457	1.16731e+08	5	5	7	1.35888e-15	0	0.00477902	1.37425e+08	0	0.955975	0.881022	0.912703	0.875979	1.08236	1.0762	0.999209	1.02427	0.922793	0.792466	1.06263	0.982418	0.942156	1.04568	0.964694	0.882167	1.00111	1.13783	9	9	9	9	9	9	9	9	9	9	7	7	7	7
Abtb2	ENSMUSG00000032724	ankyrin repeat and BTB (POZ) domain containing 2 [Source:MGI Symbol;Acc:MGI:2139365]	7	7	10	1.3002e-19	0	0.0127474	45038346	3	3	4	2.24977e-10	0	0.0248352	22650926	0	1.06828	1.07852	0.971836	0.945399	0.89316	0.990596	1.13827	1.1605	0.9538	1.02205	0.958001	0.91112	1.08851	1.19321	1.07392	0.977191	0.987458	0.914793	10	10	10	10	10	10	10	10	10	10	4	4	4	4
Acaa1a	ENSMUSG00000036138	acetyl-Coenzyme A acyltransferase 1A [Source:MGI Symbol;Acc:MGI:2148491]	5	7	18	9.51155e-23	0	0.000387164	2.43016e+08	5	7	13	9.35522e-30	0	8.21563e-06	1.30699e+08	0	1.13726	0.966868	1.1239	1.03938	1.107	0.832793	1.09904	1.00314	1.10924	1.07737	1.05698	0.869421	1.07118	0.959991	1.11669	1.09659	1.13404	0.824991	11	11	11	11	11	11	11	11	11	11	8	8	8	8
Acaa2	ENSMUSG00000036880	acetyl-Coenzyme A acyltransferase 2 (mitochondrial 3-oxoacyl-Coenzyme A thiolase) [Source:MGI Symbol;Acc:MGI:1098623]	18	18	109	1.12823e-168	0	4.1745e-06	3122739712	20	20	98	8.09073e-172	0	1.22723e-06	2.43745e+09	0	0.858736	0.836192	0.987102	1.07478	0.89862	1.33374	0.838043	0.924532	1.07401	1.14723	0.884099	1.24302	0.971852	0.863148	1.15932	1.07936	0.955924	1.38018	109	109	109	109	109	109	109	109	108	109	98	98	98	98
Acaca	ENSMUSG00000020532	acetyl-Coenzyme A carboxylase alpha [Source:MGI Symbol;Acc:MGI:108451]	24	31	45	1.03334e-86	0	0.000131351	274129584	24	30	48	6.16217e-103	0	1.17013e-05	294640008	0	1.26144	1.30176	0.915267	0.947307	0.980645	0.7249	1.27722	1.10583	0.956688	0.848364	1.22069	0.658893	0.974071	1.30096	0.947781	0.874187	1.04416	0.642994	34	34	34	34	34	34	34	34	34	34	37	37	37	37
Acacb	ENSMUSG00000042010	acetyl-Coenzyme A carboxylase beta [Source:MGI Symbol;Acc:MGI:2140940]	26	33	60	2.50965e-90	0	0.0002371	1.57328e+08	24	30	49	1.53985e-94	0	6.64018e-05	1.03645e+08	0	0.9149	0.802954	1.12946	0.975193	1.13819	1.15388	0.944409	0.907882	1.1628	1.0229	1.0534	1.10327	1.03282	0.819506	1.22162	1.01691	1.12244	1.18721	49	49	49	49	49	49	49	49	49	49	38	38	38	38
Acad10	ENSMUSG00000029456	acyl-Coenzyme A dehydrogenase family, member 10 [Source:MGI Symbol;Acc:MGI:1919235]	4	8	10	2.99464e-17	0	0.00085917	6.82195e+06	3	6	8	2.8952e-11	0	0.000690915	6.24766e+06	0	0.870752	0.978829	0.989368	1.05538	1.06189	1.08897	0.867725	1.02059	1.00612	0.957228	1.38628	1.10536	0.976328	0.943584	1.1647	1.11508	1.05446	1.07421	4	4	4	4	4	4	4	4	4	4	4	4	4	4
Acad11	ENSMUSG00000090150	acyl-Coenzyme A dehydrogenase family, member 11 [Source:MGI Symbol;Acc:MGI:2143169]	4	4	5	8.72272e-24	0	4.18595e-05	2.17787e+07	5	5	7	1.13118e-24	0	3.60694e-05	1.34257e+07	0	0.787004	0.810411	1.0185	1.08808	0.994161	1.04146	0.828894	0.917795	1.09137	1.20355	1.02494	1.07357	0.782098	0.886261	0.974485	1.17206	1.04982	1.03609	5	5	5	5	5	5	5	5	5	5	7	7	7	7
Acad12	ENSMUSG00000042647	acyl-Coenzyme A dehydrogenase family, member 12 [Source:MGI Symbol;Acc:MGI:2443320]	3	7	10	1.90029e-16	0	0.000736337	4.48331e+07	2	5	6	1.04948e-11	0	0.00128065	30273446	0	0.759742	0.838055	1.04545	1.2078	0.885144	1.2084	0.702423	0.899778	1.00189	1.30372	0.875307	1.35145	1.12182	1.06213	1.24352	1.50108	1.12206	1.22516	4	4	4	4	4	4	4	4	4	4	2	2	2	2
Acad8	ENSMUSG00000031969	acyl-Coenzyme A dehydrogenase family, member 8 [Source:MGI Symbol;Acc:MGI:1914198]	10	10	22	4.2292e-53	0	8.11277e-05	2524388000	10	10	22	2.39381e-55	0	1.69813e-05	1.39729e+08	0	1.03551	0.945554	0.938188	0.978569	0.984984	1.31254	0.895624	0.956372	0.99672	0.957178	0.963709	1.19982	1.00021	0.885757	1.03834	1.03753	0.971891	1.18146	22	22	22	22	22	22	22	22	22	22	22	22	22	22
Acad9	ENSMUSG00000027710	acyl-Coenzyme A dehydrogenase family, member 9 [Source:MGI Symbol;Acc:MGI:1914272]	16	16	46	9.03211e-80	0	6.13533e-06	5.16238e+08	16	16	36	6.54729e-83	0	1.89544e-06	2.43752e+08	0	1.11545	1.05874	0.97898	1.00093	1.01681	1.04815	1.01754	0.973251	1.00848	1.03051	1.04226	1.01948	1.02719	1.04974	0.983309	0.998385	1.01116	1.04187	46	46	46	46	46	46	46	46	46	46	36	36	36	36
Acadl	ENSMUSG00000026003	acyl-Coenzyme A dehydrogenase, long-chain [Source:MGI Symbol;Acc:MGI:87866]	9	9	93	1.03165e-51	0	6.08136e-05	8011323904	16	16	109	7.6055e-103	0	6.50736e-05	5.1655e+09	0	0.889131	0.789448	0.977024	1.03782	0.966112	1.26503	0.8387	0.870712	1.066	1.05073	0.922271	1.19097	0.965217	0.83109	1.08758	1.0312	0.987214	1.32095	92	91	92	92	92	92	91	91	91	92	109	109	109	109
Acadm	ENSMUSG00000062908	acyl-Coenzyme A dehydrogenase, medium chain [Source:MGI Symbol;Acc:MGI:87867]	12	12	106	1.04706e-77	0	6.24011e-06	726292976	15	15	95	5.06304e-82	0	4.47915e-06	3.30717e+09	0	0.878845	0.802643	1.03038	1.01327	0.969833	1.2783	0.807315	0.908381	1.10823	1.10078	0.893636	1.18383	0.947262	0.838101	1.09683	1.05121	0.989675	1.32098	106	106	106	106	106	106	106	106	106	106	95	95	95	95
Acads	ENSMUSG00000029545	acyl-Coenzyme A dehydrogenase, short chain [Source:MGI Symbol;Acc:MGI:87868]	10	10	58	1.04374e-54	0	0.000329075	1997340544	11	11	37	2.27429e-61	0	2.45e-05	1.80677e+09	0	0.906396	0.870547	1.03338	1.02501	1.02164	1.30759	0.841418	0.910017	1.08148	1.13482	0.93924	1.16009	0.921856	0.856578	1.13644	1.06298	1.01207	1.26922	57	58	58	57	58	58	57	58	58	58	37	37	37	37
Acadsb	ENSMUSG00000030861	acyl-Coenzyme A dehydrogenase, short/branched chain [Source:MGI Symbol;Acc:MGI:1914135]	7	7	22	2.96295e-43	0	7.77696e-05	1.97492e+08	6	6	15	5.00642e-35	0	2.40098e-05	235355056	0	0.978509	1.00951	0.989173	1.10648	1.01797	1.12841	0.932348	1.03439	0.983998	1.04918	1.0067	1.13903	1.04951	1.00927	0.97727	1.08503	1.01451	1.12585	22	22	22	22	22	22	22	22	22	22	15	15	15	15
Acadvl	ENSMUSG00000018574	acyl-Coenzyme A dehydrogenase, very long chain [Source:MGI Symbol;Acc:MGI:895149]	24	24	138	5.67528e-143	0	1.51879e-05	4.12237e+09	29	29	139	1.13315e-175	0	2.01144e-05	3467217152	0	0.938903	0.788962	0.997341	0.93464	0.981634	1.26984	0.883488	0.916439	1.11321	0.994931	0.872922	1.14609	1.03171	0.828463	1.04452	1.00565	0.999891	1.30702	138	138	138	138	138	138	138	138	138	138	139	139	139	139
Acan	ENSMUSG00000030607	aggrecan [Source:MGI Symbol;Acc:MGI:99602]	12	12	19	4.95614e-57	0	8.11277e-05	1.56959e+08	12	12	15	1.06518e-58	0	2.04648e-05	8.68898e+07	0	0.941078	2.37394	0.787071	0.917424	0.79253	0.684235	0.93213	1.05569	0.824409	0.591019	2.51108	0.542879	1.16904	1.1157	0.60609	1.34439	0.719103	0.785996	19	19	19	19	19	19	19	19	19	19	15	15	15	15
Acap2	ENSMUSG00000049076	ArfGAP with coiled-coil, ankyrin repeat and PH domains 2 [Source:MGI Symbol;Acc:MGI:1925868]	13	14	21	3.29955e-52	0	0.000125178	1.10497e+08	11	12	16	1.27248e-42	0	7.40619e-05	6.81993e+07	0	1.12225	1.16607	0.963663	0.925187	0.989426	0.75179	1.05649	0.974316	0.922759	0.867826	1.06312	0.782452	1.08294	1.22397	0.941634	0.934347	0.970652	0.791207	20	20	20	20	20	20	20	20	20	20	15	15	15	15
Acap3	ENSMUSG00000029033	ArfGAP with coiled-coil, ankyrin repeat and PH domains 3 [Source:MGI Symbol;Acc:MGI:2153589]	5	6	7	7.98156e-22	0	0.00282422	1.31001e+07	3	4	4	1.59733e-11	0	0.0189465	9002740	0	1.22387	1.29981	1.07757	0.902055	1.13967	0.770405	1.25676	1.20293	1.14427	0.834171	1.04689	0.727643	1.19583	1.29973	0.992675	1.00264	0.971744	0.756938	6	6	6	6	6	6	6	6	6	6	3	3	3	3
Acat1	ENSMUSG00000032047	acetyl-Coenzyme A acetyltransferase 1 [Source:MGI Symbol;Acc:MGI:87870]	14	14	156	3.65606e-67	0	8.27511e-05	5772230144	18	18	140	1.26336e-108	0	7.08612e-07	2609558528	0	0.995124	0.975982	0.967005	1.04276	0.896457	1.16863	0.988973	1.0456	0.983924	1.07375	0.856085	1.14574	1.04201	1.00257	1.00819	1.05597	0.924149	1.15759	156	156	156	155	154	156	156	156	156	156	140	140	140	140
Acbd3	ENSMUSG00000026499	acyl-Coenzyme A binding domain containing 3 [Source:MGI Symbol;Acc:MGI:2181074]	10	11	27	8.05228e-52	0	0.000160749	186569272	12	12	17	2.78251e-52	0	0.000124651	141996584	0	0.930001	1.09176	0.926578	1.0269	0.964132	0.832797	1.06232	1.0153	0.964912	1.01897	0.968831	0.881255	1.14775	1.17726	0.9947	1.00317	1.00407	0.857105	26	26	26	26	26	26	26	26	26	26	17	17	17	17
Acbd5	ENSMUSG00000026781	acyl-Coenzyme A binding domain containing 5 [Source:MGI Symbol;Acc:MGI:1921409]	7	7	10	3.60411e-28	0	4.40865e-05	7.11256e+07	7	7	14	1.02988e-29	0	3.66747e-06	3.5278e+07	0	0.926001	0.925338	1.01261	1.04398	0.999667	0.905522	0.910691	1.00425	1.04819	1.10201	0.958366	1.13467	0.905617	1.0224	0.975201	1.03902	0.969159	1.00342	10	10	10	10	10	10	10	10	10	10	13	12	13	13
Acbd6	ENSMUSG00000033701	acyl-Coenzyme A binding domain containing 6 [Source:MGI Symbol;Acc:MGI:1919732]	6	6	12	1.05085e-27	0	3.6877e-05	15669190	6	6	7	5.36764e-28	0	3.8825e-05	2.35894e+07	0	1.02616	1.2053	1.06962	0.989396	1.12362	0.834777	1.13148	1.15905	1.04952	0.94071	1.1153	0.923136	0.964082	1.11464	0.945799	1.00323	1.02229	0.874852	12	12	12	12	12	12	12	12	12	12	7	7	7	7
Accs	ENSMUSG00000040272	1-aminocyclopropane-1-carboxylate synthase (non-functional) [Source:MGI Symbol;Acc:MGI:1919717]	2	2	2	1.7541e-08	0	0.00979732	13708706	3	3	3	1.63087e-25	0	5.56947e-06	12056887	0	1.08878	1.13391	1.0682	0.919075	1.22963	1.09469	1.12693	1.2201	1.10027	1.02951	0.975198	0.980448	1.089	1.11902	0.895769	0.942398	0.964918	0.861476	2	2	2	2	2	2	2	2	2	2	3	3	3	3
Ace	ENSMUSG00000020681	angiotensin I converting enzyme (peptidyl-dipeptidase A) 1 [Source:MGI Symbol;Acc:MGI:87874]	7	7	14	9.96742e-47	0	4.8988e-06	6.04748e+07	9	9	13	1.80263e-55	0	3.44843e-06	60714672	0	0.670622	0.690926	1.1674	1.19715	1.39433	1.23302	0.665082	0.639388	1.20651	1.19682	1.58274	1.21476	0.855469	0.59867	1.18413	1.19581	1.30321	1.33441	14	14	14	14	14	14	14	14	14	14	13	13	13	13
Acin1	ENSMUSG00000022185	apoptotic chromatin condensation inducer 1 [Source:MGI Symbol;Acc:MGI:1891824]	23	25	63	6.23787e-88	0	0.00015299	3.70995e+08	19	21	47	1.23921e-90	0	4.70482e-05	241771232	0	0.994	1.1615	0.913492	1.02662	0.91727	0.899032	1.12408	1.06368	0.925627	1.05157	0.931727	0.976128	1.09334	1.19209	0.998532	0.984526	0.89071	0.958004	59	59	59	59	59	59	59	59	59	59	44	44	44	44
Acly	ENSMUSG00000020917	ATP citrate lyase [Source:MGI Symbol;Acc:MGI:103251]	18	18	39	1.24205e-91	0	1.29116e-05	3.95064e+08	25	25	57	1.53251e-113	0	6.07993e-06	205504240	0	1.35312	1.29719	0.897007	0.843797	0.911066	0.770763	1.18735	1.03899	0.880659	0.812857	0.99702	0.753645	1.11643	1.20001	0.924491	0.84797	0.913444	0.801422	39	39	39	39	39	39	39	39	39	39	57	57	57	57
Aco1	ENSMUSG00000028405	aconitase 1 [Source:MGI Symbol;Acc:MGI:87879]	17	17	42	2.4241e-87	0	9.35716e-05	3.9085e+08	15	15	28	1.12148e-60	0	5.28791e-05	370422096	0	1.09225	1.01299	0.95394	0.949026	0.968933	1.00432	0.991549	1.0103	0.989361	0.972591	1.01852	0.987739	1.02321	1.02279	1.04431	0.988434	0.940146	1.08534	42	41	41	41	42	42	42	42	42	42	28	28	28	28
Aco2	ENSMUSG00000022477	aconitase 2, mitochondrial [Source:MGI Symbol;Acc:MGI:87880]	26	26	538	1.02513e-179	0	5.56959e-06	6907959552	35	35	408	9.5221e-240	0	7.85603e-07	7.27326e+09	0	0.929843	0.846126	1.06274	0.987568	1.07889	1.18735	0.864111	0.957623	1.09045	1.08862	0.964759	1.13721	0.955349	0.841309	1.05713	1.04394	1.06841	1.1652	535	533	534	532	534	535	534	534	534	535	408	408	408	408
Acot1	ENSMUSG00000072949	acyl-CoA thioesterase 1 [Source:MGI Symbol;Acc:MGI:1349396]	3	9	18	6.33257e-11	0	0.00730416	145129704	3	9	14	9.88345e-13	0	0.00186892	6.51276e+07	0	0.896828	0.86633	0.902808	0.9041	0.928792	1.46845	0.918274	0.990756	0.935803	0.941812	0.783585	1.20246	1.37489	0.947363	1.00295	0.910179	0.785735	1.36805	6	6	6	6	6	6	6	6	6	6	5	5	5	5
Acot11	ENSMUSG00000034853	acyl-CoA thioesterase 11 [Source:MGI Symbol;Acc:MGI:1913736]	7	7	9	3.3277e-25	0	0.000798138	19710548	6	6	6	2.32412e-28	0	0.000233083	3.08604e+07	0	1.5099	1.29421	0.852778	0.906768	0.925616	0.674186	1.46998	1.17522	0.801661	0.749874	0.749029	0.737925	0.923471	1.3452	0.691174	0.843271	0.74846	0.774681	9	9	9	9	9	9	9	9	9	9	6	6	6	6
Acot2	ENSMUSG00000021226	acyl-CoA thioesterase 2 [Source:MGI Symbol;Acc:MGI:2159605]	7	10	24	8.64417e-51	0	1.51197e-05	5.07944e+08	7	10	20	1.63064e-37	0	3.05531e-05	1.37533e+08	0	0.711631	0.733424	0.872592	0.978562	0.775344	1.46657	0.738592	0.844122	0.959858	1.05062	0.843187	1.37896	1.03572	0.835562	1.05098	1.05577	0.793988	1.50067	17	17	17	17	17	17	17	17	17	17	16	16	16	16
Acot7	ENSMUSG00000028937	acyl-CoA thioesterase 7 [Source:MGI Symbol;Acc:MGI:1917275]	2	2	2	1.05761e-07	0	0.00753574	4636452	3	3	5	1.95058e-14	0	0.00105411	46926840	0	1.24781	1.17404	1.0067	0.993844	0.998716	0.766255	1.20917	1.16432	0.852205	0.852186	0.898567	0.827808	0.941458	1.16953	0.847612	0.937317	0.865265	0.914357	2	2	2	2	2	2	2	2	2	2	5	5	5	5
Acot8	ENSMUSG00000017307	acyl-CoA thioesterase 8 [Source:MGI Symbol;Acc:MGI:2158201]	5	5	6	5.49916e-19	0	0.00250408	30935001	4	4	4	3.66878e-13	0	0.0126046	2.46147e+07	0	1.09095	1.04784	0.908291	1.0736	0.848405	0.943009	1.05013	1.03911	0.997796	1.1209	0.975408	0.957434	0.863234	1.09245	0.930655	1.2212	0.91634	0.84187	6	6	6	6	6	6	6	6	6	6	4	4	4	4
Acot9	ENSMUSG00000025287	acyl-CoA thioesterase 9 [Source:MGI Symbol;Acc:MGI:1928939]	2	6	13	8.77345e-07	0	0.00540936	36662000	4	10	20	4.16316e-14	0	0.00111786	9.12023e+06	0	0.841336	1.02028	0.959313	1.09038	0.854423	0.948683	0.949976	1.03591	0.819404	0.919129	0.820092	1.02395	1.03362	1.00838	0.943435	1.02257	0.916141	1.0224	6	6	6	6	6	6	6	6	6	6	9	9	9	9
Acox1	ENSMUSG00000020777	acyl-Coenzyme A oxidase 1, palmitoyl [Source:MGI Symbol;Acc:MGI:1330812]	8	8	11	3.16542e-67	0	7.08208e-06	60927176	4	4	6	2.69848e-35	0	1.60501e-05	4.03208e+07	0	1.11247	1.13268	0.885543	1.10121	0.853415	1.08639	0.919437	1.06972	0.934812	1.0058	0.883695	0.997174	1.11992	1.17873	0.973313	1.04231	0.855873	1.13613	11	11	11	11	11	11	11	11	11	11	6	6	6	6
Acox3	ENSMUSG00000029098	acyl-Coenzyme A oxidase 3, pristanoyl [Source:MGI Symbol;Acc:MGI:1933156]	7	7	9	1.88719e-39	0	2.13603e-06	36794764	7	7	8	1.67553e-35	0	4.73551e-06	3.85354e+07	0	0.969634	1.03542	1.02546	1.13301	1.02855	1.01213	0.896652	0.945435	1.05549	1.09263	1.17013	0.996929	1.03616	0.917953	0.999017	1.05999	1.10689	0.967111	9	9	9	9	9	9	9	9	9	9	8	8	8	8
Acp1	ENSMUSG00000044573	acid phosphatase 1, soluble [Source:MGI Symbol;Acc:MGI:87881]	3	3	19	4.49557e-12	0	0.00407172	1197310304	3	3	15	5.07034e-15	0	6.02261e-05	6.35884e+08	0	0.994682	1.01061	1.06821	0.964796	1.05691	1.10469	0.977872	1.01743	1.13416	1.0168	1.03322	1.08382	0.990846	0.971786	1.05528	1.02899	1.07728	1.03995	19	19	19	19	19	19	19	19	19	19	15	15	15	15
Acp5	ENSMUSG00000001348	acid phosphatase 5, tartrate resistant [Source:MGI Symbol;Acc:MGI:87883]	3	3	3	7.62639e-17	0	0.0009821	11737251	3	3	6	3.69872e-16	0	0.000817108	93242566	0	0.397148	2.08374	0.225623	0.524212	0.257631	0.609769	0.390125	0.607838	0.323838	0.537659	6.94424	0.663817	0.98037	0.402998	0.433869	0.861301	0.553187	0.842281	3	3	3	3	3	3	3	3	3	3	6	6	6	6
Acp6	ENSMUSG00000028093	acid phosphatase 6, lysophosphatidic [Source:MGI Symbol;Acc:MGI:1931010]	4	4	5	1.6631e-19	0	0.00102606	120107864	2	2	2	1.92288e-07	0	0.00903465	7.25591e+07	0	0.869338	0.798972	0.80864	0.781426	0.924943	1.00667	0.792369	0.82375	0.86642	0.952321	1.02013	0.910606	1.08915	0.936007	1.12247	0.97615	1.11462	1.03782	5	5	5	5	5	5	5	5	5	5	2	2	2	2
Acsf2	ENSMUSG00000076435	acyl-CoA synthetase family member 2 [Source:MGI Symbol;Acc:MGI:2388287]	6	6	12	4.80878e-20	0	0.00658842	104219504	7	7	10	1.94573e-22	0	0.00124286	5.61689e+07	0	1.13621	1.28205	0.993822	0.994169	1.09251	0.833911	1.21892	1.08961	0.970932	0.879586	1.15761	0.790313	0.997863	1.22668	1.04567	0.945407	1.1111	0.894303	12	12	12	12	12	12	12	12	12	12	10	10	10	10
Acsf3	ENSMUSG00000015016	acyl-CoA synthetase family member 3 [Source:MGI Symbol;Acc:MGI:2182591]	7	7	14	3.11005e-26	0	0.000472179	1.08589e+08	6	6	9	2.34495e-20	0	0.000919493	60468788	0	1.0198	1.11202	1.10503	1.01231	1.00136	0.947305	1.08165	1.09546	1.04137	1.02687	1.0358	0.996422	1.04536	1.02296	1.09451	0.957562	1.08597	0.991055	14	14	14	14	14	14	13	14	14	14	9	9	9	9
Acsl1	ENSMUSG00000018796	acyl-CoA synthetase long-chain family member 1 [Source:MGI Symbol;Acc:MGI:102797]	22	23	165	1.7054e-80	0	5.23102e-05	2.01542e+09	26	28	138	8.65292e-119	0	9.17206e-06	9.93536e+08	0	0.76516	0.696021	1.06548	1.09447	1.06837	1.37526	0.737251	0.849494	1.15069	1.15998	1.006	1.24292	0.851054	0.693983	1.11568	1.13141	1.09807	1.36514	160	160	160	160	160	160	160	160	160	160	125	125	125	125
Acsl3	ENSMUSG00000032883	acyl-CoA synthetase long-chain family member 3 [Source:MGI Symbol;Acc:MGI:1921455]	8	8	20	9.89228e-48	0	6.8416e-05	4.73625e+08	11	13	34	1.60794e-55	0	3.17326e-05	3.8201e+08	0	1.27392	1.07573	0.803411	0.856252	0.73032	0.991833	1.24449	1.16933	0.788026	0.823544	0.791617	0.936598	1.16441	1.15755	0.875592	0.862317	0.800998	0.983543	20	20	20	20	20	20	20	20	20	20	30	30	30	30
Acsl4	ENSMUSG00000031278	acyl-CoA synthetase long-chain family member 4 [Source:MGI Symbol;Acc:MGI:1354713]	4	4	8	9.54005e-26	0	6.51094e-05	5.87981e+07	3	5	8	6.05237e-25	0	5.26159e-06	22525289	0	0.979327	0.925132	1.07811	0.967175	1.14561	0.915446	0.985907	0.989548	1.02365	0.898483	0.862634	0.994551	1.0938	0.9641	1.03623	0.863569	1.057	1.00486	8	8	8	8	8	8	8	8	8	8	4	4	4	4
Acsl5	ENSMUSG00000024981	acyl-CoA synthetase long-chain family member 5 [Source:MGI Symbol;Acc:MGI:1919129]	7	8	14	1.95534e-25	0	0.000659725	37044602	6	8	19	2.60934e-20	0	0.00133691	29542058	0	1.09402	1.2931	0.979135	0.910214	1.04856	0.690219	1.05021	0.953157	1.08306	0.932294	1.54204	0.609246	1.17796	1.18597	1.06462	0.93406	1.10819	0.632366	9	9	9	9	9	9	9	9	9	9	6	6	6	6
Acsl6	ENSMUSG00000020333	acyl-CoA synthetase long-chain family member 6 [Source:MGI Symbol;Acc:MGI:894291]	3	3	3	1.83503e-07	0	0.00530258	8.43028e+06	3	3	3	1.12907e-08	0	0.00402649	7.50638e+06	0	0.603055	0.544244	1.13318	0.849361	1.5543	1.01608	0.55006	0.59226	1.21378	0.918294	2.03728	1.06955	0.788139	0.662087	1.22388	1.00379	1.75735	1.05795	3	3	3	3	3	3	3	3	3	3	3	3	3	3
Acss1	ENSMUSG00000027452	acyl-CoA synthetase short-chain family member 1 [Source:MGI Symbol;Acc:MGI:1915988]	6	6	11	1.08438e-27	0	1.1614e-05	1.18681e+08	7	7	13	1.03223e-34	0	3.52319e-06	2.29194e+08	0	0.628963	0.619449	1.15759	0.986997	0.981424	1.57358	0.585584	0.748259	1.31373	1.17283	1.02841	1.31591	0.876985	0.683866	1.38169	1.04555	1.08394	1.60842	11	11	11	11	11	11	11	11	11	11	13	13	13	13
Acss2	ENSMUSG00000027605	acyl-CoA synthetase short-chain family member 2 [Source:MGI Symbol;Acc:MGI:1890410]	8	8	12	6.58842e-31	0	0.000373889	2.13528e+08	5	5	10	2.23715e-21	0	0.000532682	72652548	0	1.17535	0.959709	0.986719	1.00411	0.909095	1.01826	1.07489	1.07511	1.04498	1.05057	0.893719	1.04373	1.39258	0.91753	1.06872	1.03243	0.995565	1.06265	12	12	12	12	12	12	12	12	12	12	10	10	10	10
Acss3	ENSMUSG00000035948	acyl-CoA synthetase short-chain family member 3 [Source:MGI Symbol;Acc:MGI:2685720]	6	6	8	1.83207e-22	0	0.000621355	2.76946e+07	5	5	5	4.24065e-19	0	0.00044951	24044380	0	0.970457	0.9435	0.96193	0.975196	1.03884	0.92433	1.09587	0.966136	1.1411	1.00252	1.10861	0.98367	0.993106	1.21785	1.10478	0.866805	1.13458	1.09013	8	8	8	8	8	8	8	8	8	8	5	5	5	5
Acta1	ENSMUSG00000031972	actin, alpha 1, skeletal muscle [Source:MGI Symbol;Acc:MGI:87902]	4	33	2154	1.29931e-37	0	0.000106028	10359129600	4	35	1847	4.63203e-38	0	3.58778e-05	5.79903e+08	0	0.824313	0.819855	0.987096	1.03846	0.98036	1.20085	0.761221	0.882144	1.0078	1.08571	0.931001	1.21285	0.809755	0.814857	0.913206	1.07022	0.966555	1.22447	219	218	220	219	218	220	213	217	217	220	195	194	195	195
Actl6a	ENSMUSG00000027671	actin-like 6A [Source:MGI Symbol;Acc:MGI:1861453]	3	6	23	5.04953e-18	0	0.000197855	2.64954e+08	3	6	12	3.62814e-17	0	0.000282947	4.50419e+08	0	1.10995	1.08868	0.900951	0.922	0.934926	0.918594	1.13348	1.00419	0.928597	0.862868	0.919404	0.983281	0.994089	1.06828	1.02987	0.936234	0.957493	0.94694	10	10	10	10	10	10	10	10	10	10	5	5	5	5
Actn1	ENSMUSG00000015143	actinin, alpha 1 [Source:MGI Symbol;Acc:MGI:2137706]	17	31	323	1.37621e-89	0	3.52793e-05	1.43347e+09	22	42	288	1.45843e-116	0	1.38264e-05	906110464	0	1.01363	0.96915	0.995857	0.904411	0.995039	0.932341	1.03116	1.05263	0.974834	0.868148	1.10671	0.867919	1.04027	1.07327	1.03843	0.911028	1.06366	0.927831	55	55	55	55	55	55	55	55	55	55	59	59	59	59
Actn2	ENSMUSG00000052374	actinin alpha 2 [Source:MGI Symbol;Acc:MGI:109192]	37	53	1198	1.68405e-213	0	1.92634e-05	1.69274e+10	46	65	910	1.0199e-275	0	2.92909e-07	16770651136	0	0.955732	0.882548	0.95822	1.02719	0.91952	1.22088	0.896145	1.00142	0.956116	1.07348	0.820916	1.21162	0.986356	0.93103	0.957627	1.04466	0.928867	1.23184	903	902	903	902	901	904	902	904	901	904	692	691	692	692
Actn3	ENSMUSG00000006457	actinin alpha 3 [Source:MGI Symbol;Acc:MGI:99678]	39	51	606	1.37103e-215	0	3.49253e-05	6.87444e+09	43	60	553	5.02489e-258	0	1.66376e-05	5229066240	0	0.630667	0.598718	1.47452	1.04552	1.6642	0.974203	0.698576	0.727371	1.46641	1.09964	1.55351	0.921696	0.613831	0.536226	1.23711	1.10141	1.55552	0.980915	380	380	380	380	380	380	380	380	380	380	356	356	356	356
Actn4	ENSMUSG00000054808	actinin alpha 4 [Source:MGI Symbol;Acc:MGI:1890773]	33	43	333	8.89612e-199	0	5.61898e-06	1.89877e+09	42	60	374	1.19709e-230	0	8.56508e-06	1661615424	0	1.05482	1.11219	1.01474	0.968214	1.01668	0.893289	1.05505	1.00586	1.01313	0.898322	1.04803	0.848748	0.964162	1.04204	0.984328	0.941634	0.999735	0.913964	151	151	151	151	151	151	151	151	151	151	177	178	178	178
Actr10	ENSMUSG00000021076	ARP10 actin-related protein 10 [Source:MGI Symbol;Acc:MGI:1891654]	8	8	16	2.26447e-55	0	8.48927e-05	9.66025e+07	6	6	8	1.98893e-48	0	5.91647e-06	3.97759e+07	0	1.03558	1.08644	0.983567	0.948058	1.06533	0.727276	1.01073	1.02936	0.965671	0.894789	1.06957	0.766615	1.04123	1.02139	0.971803	0.993351	1.05479	0.754406	16	16	16	16	16	16	16	16	16	16	8	8	8	8
Actr1a	ENSMUSG00000025228	ARP1 actin-related protein 1A, centractin alpha [Source:MGI Symbol;Acc:MGI:1858964]	8	10	26	1.44134e-37	0	1.43766e-05	618162688	7	12	38	2.8547e-40	0	1.02682e-05	3819487584	0	1.12136	1.13241	0.95961	0.970597	0.99455	0.793448	1.11556	1.06419	1.03343	1.07835	1.03543	1.0766	1.04737	1.02962	0.995966	1.01087	1.03527	1.06479	23	23	23	23	23	23	23	23	23	23	27	27	27	27
Actr1b	ENSMUSG00000037351	ARP1 actin-related protein 1B, centractin beta [Source:MGI Symbol;Acc:MGI:1917446]	6	8	16	3.71171e-34	0	1.42331e-05	4.8104e+08	6	11	25	3.42974e-40	0	4.30693e-06	4.18776e+08	0	1.06999	0.954632	1.08393	0.982897	1.07298	0.852103	0.963677	1.04506	1.02461	0.961372	1.11501	0.866074	0.969289	0.914554	1.0425	0.994961	1.02542	0.874228	13	13	13	13	13	13	13	13	13	13	14	14	14	14
Actr2	ENSMUSG00000020152	ARP2 actin-related protein 2 [Source:MGI Symbol;Acc:MGI:1913963]	9	9	31	3.94527e-27	0	0.000962828	4.09791e+08	14	14	71	2.3921e-44	0	0.000181157	3.75254e+09	0	1.0574	1.20739	1.00005	0.977411	1.0503	0.904712	1.05546	1.04885	0.989185	0.966578	1.14019	0.976433	1.05677	1.0771	1.01156	0.993366	1.03025	0.958672	31	31	31	31	31	31	31	31	31	31	71	71	71	71
Actr3	ENSMUSG00000026341	ARP3 actin-related protein 3 [Source:MGI Symbol;Acc:MGI:1921367]	8	10	47	9.51282e-52	0	1.94887e-05	9.80746e+08	10	12	44	2.90538e-59	0	8.00325e-06	593761408	0	1.05488	1.08544	0.980099	0.955748	1.03728	0.908586	1.02727	1.04282	0.937191	0.912181	1.12348	0.919642	1.0446	1.03713	1.0181	0.922002	0.992166	0.934192	43	43	43	43	43	43	43	43	43	43	40	40	40	40
Actr5	ENSMUSG00000037761	ARP5 actin-related protein 5 [Source:MGI Symbol;Acc:MGI:1924748]	4	4	5	5.02843e-12	0	0.00225426	4.41633e+07	2	2	3	2.11659e-08	0	0.000994443	7309743	0	1.02717	1.15556	1.05367	1.01113	1.02044	0.804155	1.08143	1.04362	0.934681	0.969778	1.245	1.05618	1.14991	1.15666	1.02046	0.923792	0.992132	1.01204	5	5	5	5	5	5	5	5	5	5	3	3	3	3
Actr6	ENSMUSG00000019948	ARP6 actin-related protein 6 [Source:MGI Symbol;Acc:MGI:1914269]	5	5	5	3.21553e-25	0	0.000225783	2.33393e+07	3	3	3	1.0363e-18	0	0.00020084	12885959	0	1.05069	1.11814	0.949516	0.954481	1.05948	0.910846	1.23194	1.01976	1.06783	0.788051	1.02288	0.735525	1.07112	1.17549	1.07937	0.999561	0.904715	0.799865	5	5	5	5	5	5	5	5	5	5	3	3	3	3
Actr8	ENSMUSG00000015971	ARP8 actin-related protein 8 [Source:MGI Symbol;Acc:MGI:1860775]	4	4	5	3.60994e-31	0	2.27069e-05	3.37223e+07	2	2	2	7.12113e-17	0	0.000164703	17210610	0	1.14185	1.15375	1.01499	1.08446	0.937125	0.823297	1.07738	1.11628	0.899236	1.05973	1.0704	1.00263	1.20866	1.41892	0.976924	1.06886	1.08581	1.05129	5	5	5	5	5	5	5	5	5	5	2	2	2	2
Acvr1	ENSMUSG00000026836	activin A receptor, type 1 [Source:MGI Symbol;Acc:MGI:87911]	2	2	5	2.27687e-06	0	0.0108913	2.64337e+07	2	2	2	5.3157e-06	0	0.0112416	1.53253e+07	0	1.2229	1.3537	0.930359	0.907967	1.00186	0.641925	1.13822	1.02808	0.893498	0.861363	1.02048	0.761698	1.22172	1.18648	0.967238	0.890429	0.883687	0.678534	5	5	5	5	5	5	5	5	5	5	2	2	2	2
Acvr1b	ENSMUSG00000000532	activin A receptor, type 1B [Source:MGI Symbol;Acc:MGI:1338944]	1	2	2	0.000713725	0	0.0583533	6043626	1	1	1	0.00011696	0	0.0134327	5028877	0	1.00129	1.03831	0.917913	1.0074	0.934552	1.1043	1.11189	1.06183	0.879048	0.895734	1.17903	1.03954	1.03949	1.05672	0.894647	1.06886	0.922474	1.14515	1	1	1	1	1	1	1	1	1	1	1	1	1	1
Acvrl1	ENSMUSG00000000530	activin A receptor, type II-like 1 [Source:MGI Symbol;Acc:MGI:1338946]	1	1	2	2.20606e-06	0	0.00276042	10584579	2	2	2	1.18876e-11	0	0.000616669	14000841	0	0.821389	1.13917	1.05747	0.998571	1.14658	1.01394	0.941802	0.99662	1.04368	0.903697	1.06953	0.703229	1.10855	1.12386	0.924187	0.946434	1.09156	0.801914	2	2	2	2	2	2	2	2	2	2	2	2	2	2
Acy1	ENSMUSG00000023262	aminoacylase 1 [Source:MGI Symbol;Acc:MGI:87913]	7	7	12	3.70906e-27	0	0.000716958	102946004	7	7	13	7.13877e-31	0	0.000397843	1.15965e+08	0	1.0724	1.01695	0.941324	0.935803	0.903644	0.951967	1.01629	0.990887	0.892747	0.916935	0.977556	0.976881	1.2293	1.09404	0.94953	0.976407	0.887698	1.04925	12	12	12	12	12	12	12	12	12	12	13	13	13	13
Acy3	ENSMUSG00000024866	aspartoacylase (aminoacylase) 3 [Source:MGI Symbol;Acc:MGI:1918920]	3	3	3	1.47437e-25	0	2.36452e-05	62301518	2	2	3	1.57678e-24	0	9.9613e-06	30114418	0	0.9982	0.993247	0.948083	0.906115	1.05991	1.01754	0.880548	0.976579	0.941238	0.897608	1.14503	1.06513	1.37821	0.911925	1.03784	0.84984	1.16047	1.15829	3	3	3	3	3	3	3	3	3	3	3	3	3	3
Acyp1	ENSMUSG00000008822	acylphosphatase 1, erythrocyte (common) type [Source:MGI Symbol;Acc:MGI:1913454]	1	1	1	1.67621e-07	0	0.000962828	578205120	2	2	3	2.34545e-08	0	0.000674758	99749043	0	1.18939	1.24149	1.08845	1.10248	1.01993	1.07722	1.06246	1.02026	0.981568	0.924128	1.01187	0.934588	0.985034	0.930519	0.966811	0.950899	0.905496	0.995189	1	1	1	1	1	1	1	1	1	1	3	3	3	3
Acyp2	ENSMUSG00000060923	acylphosphatase 2, muscle type [Source:MGI Symbol;Acc:MGI:1922822]	7	7	31	2.85588e-22	0	0.000739153	2.65825e+08	6	6	21	3.08271e-24	0	0.000296188	1060317760	0	0.785928	0.763626	1.18818	1.14941	1.27586	1.23451	0.772518	0.847675	1.14083	1.24343	1.15419	1.18433	0.819334	0.702534	1.12062	1.17058	1.16278	1.18794	31	31	31	31	31	31	31	31	31	31	21	21	21	21
Ada	ENSMUSG00000017697	adenosine deaminase [Source:MGI Symbol;Acc:MGI:87916]	7	7	9	1.465e-29	0	0.000700808	62393086	6	6	9	2.97679e-24	0	0.000367141	92687632	0	1.00891	1.12016	0.865173	0.998104	0.981621	0.903682	1.1092	0.944124	0.982905	0.922586	1.09182	0.9381	0.947442	1.09301	0.911467	0.933004	0.950116	0.931368	9	9	9	9	9	9	9	9	9	9	9	9	9	9
Adal	ENSMUSG00000027259	adenosine deaminase-like [Source:MGI Symbol;Acc:MGI:1923144]	4	4	6	7.03666e-12	0	0.0102581	44089864	4	4	5	1.71381e-20	0	1.4255e-05	2.41356e+07	0	1.00528	0.989434	1.02441	0.92063	1.01821	0.899177	0.985037	0.962905	1.07735	0.891867	1.13115	0.818101	1.11836	1.15266	1.0511	0.99258	1.12654	0.896375	6	6	6	6	6	6	6	6	6	6	5	5	5	5
Adam10	ENSMUSG00000054693	a disintegrin and metallopeptidase domain 10 [Source:MGI Symbol;Acc:MGI:109548]	9	9	12	1.36953e-40	0	0.000607625	3.05137e+07	9	9	15	6.26829e-36	0	0.0013602	49751068	0	1.0911	1.0774	1.08353	1.00912	1.05917	0.885044	1.04669	0.998178	1.00502	0.920879	1.26333	0.870083	1.011	0.947199	1.12166	0.82709	1.05454	0.926343	12	12	12	12	12	12	12	12	12	12	15	15	15	15
Adam15	ENSMUSG00000028041	a disintegrin and metallopeptidase domain 15 (metargidin) [Source:MGI Symbol;Acc:MGI:1333882]	3	3	3	3.35471e-11	0	0.00925977	1.35984e+07	3	3	3	2.23944e-15	0	0.000363167	8157238	0	1.06563	1.07783	1.12111	0.931827	0.950709	0.746094	0.938484	0.889135	1.17939	0.964616	1.07059	0.949524	1.04199	1.13196	1.1617	1.1797	1.09224	0.962954	3	3	3	3	3	3	3	3	3	3	3	3	3	3
Adam17	ENSMUSG00000052593	a disintegrin and metallopeptidase domain 17 [Source:MGI Symbol;Acc:MGI:1096335]	7	7	11	1.48235e-28	0	0.000768003	2.95429e+07	8	8	11	4.03207e-39	0	8.28302e-07	2.12417e+07	0	0.953534	0.999416	1.0393	0.979455	1.13534	0.77931	0.939286	0.954773	1.03854	0.953973	1.10461	0.717795	1.02377	0.977751	1.06695	0.97145	1.05798	0.773798	11	11	11	11	11	11	11	11	11	11	11	11	11	11
Adam22	ENSMUSG00000040537	a disintegrin and metallopeptidase domain 22 [Source:MGI Symbol;Acc:MGI:1340046]	1	1	2	0.000174669	0	0.0249404	NA	2	2	2	4.49237e-05	0	0.0148355	3.69905e+07	0	1.03432	1.15272	1.04649	1.3225	1.30586	1.02377	1.18011	0.91265	1.12446	0.916268	0.953752	0.845465	0.893055	0.805183	0.770343	0.799014	0.963654	0.960715	2	2	2	2	2	2	2	2	2	2	2	2	2	2
Adam9	ENSMUSG00000031555	a disintegrin and metallopeptidase domain 9 (meltrin gamma) [Source:MGI Symbol;Acc:MGI:105376]	3	3	3	6.02737e-12	0	0.00592099	37705644	5	5	6	3.7626e-25	0	0.000229138	2.55966e+07	0	1.02285	1.26309	1.26095	1.20171	1.34131	0.968608	1.20751	1.26056	1.11444	1.00082	0.909277	0.978309	1.05985	1.21604	1.03761	1.04427	0.969701	1.04813	3	3	3	3	3	3	3	3	3	3	6	6	6	6
Adamts1	ENSMUSG00000022893	a disintegrin-like and metallopeptidase (reprolysin type) with thrombospondin type 1 motif, 1 [Source:MGI Symbol;Acc:MGI:109249]	2	2	2	1.48263e-10	0	0.000598663	4566292	3	3	3	3.03591e-19	0	5.82033e-05	2.62822e+06	0	0.875719	1.12065	0.801515	1.02686	0.844019	0.944691	1.05835	0.99997	1.02418	1.19895	0.796383	0.800442	1.44246	1.37365	0.989249	1.06211	1.02046	0.792322	2	2	2	2	2	2	2	2	2	2	3	3	3	3
Adamts12	ENSMUSG00000047497	a disintegrin-like and metallopeptidase (reprolysin type) with thrombospondin type 1 motif, 12 [Source:MGI Symbol;Acc:MGI:2146046]	5	5	8	1.65612e-21	0	0.000105718	5.80641e+06	3	3	3	6.97195e-09	0	0.00490256	3321686	0	1.15696	1.04063	1.06439	0.910175	0.996754	0.692646	1.16799	0.87806	0.993575	0.976778	1.07771	0.603221	1.16493	1.29466	1.02129	0.98918	1.03088	0.615696	8	8	8	8	8	8	8	8	8	8	3	3	3	3
Adamts15	ENSMUSG00000033453	a disintegrin-like and metallopeptidase (reprolysin type) with thrombospondin type 1 motif, 15 [Source:MGI Symbol;Acc:MGI:2449569]	2	2	5	2.55722e-08	0	0.0037184	9.68103e+06	2	2	4	1.75205e-06	0	0.00606333	3618485	0	0.962918	0.947613	1.26345	1.0728	1.30873	1.07253	0.964253	1.01327	1.15618	1.00566	1.04898	1.00588	1.00475	0.806059	1.02065	1.03235	1.02497	0.988354	5	5	5	5	5	5	5	5	5	5	4	4	4	4
Adamts2	ENSMUSG00000036545	a disintegrin-like and metallopeptidase (reprolysin type) with thrombospondin type 1 motif, 2 [Source:MGI Symbol;Acc:MGI:1347356]	5	5	5	8.47014e-29	0	0.000290266	1.11431e+07	5	5	5	4.40501e-29	0	0.000140604	1.09832e+07	0	1.12791	1.04131	0.868298	0.932942	0.978153	0.880468	1.05748	0.965904	0.970105	1.00495	1.07791	0.793054	1.03119	1.0646	0.823289	1.09403	0.845654	0.791257	5	5	5	5	5	5	5	5	5	5	5	5	5	5
Adamts20	ENSMUSG00000022449	a disintegrin-like and metallopeptidase (reprolysin type) with thrombospondin type 1 motif, 20 [Source:MGI Symbol;Acc:MGI:2660628]	2	2	3	1.3437e-05	0	0.0218534	1835956	2	2	2	2.78423e-07	0	0.00238229	828376	0	1.05769	0.853767	1.02628	0.936185	1.17904	0.941413	1.13114	0.975837	0.937312	1.20226	1.38697	1.23147	1.92048	0.943498	1.50506	1.33342	1.40128	1.20184	3	3	3	3	3	3	3	3	3	3	2	2	2	2
Adamtsl1	ENSMUSG00000066113	ADAMTS-like 1 [Source:MGI Symbol;Acc:MGI:1924989]	4	4	4	1.31469e-11	0	0.015488	297073546	5	5	6	9.44186e-14	0	0.00742256	4.34971e+06	0	1.02253	1.23092	1.228	1.24378	1.19743	1.10912	1.18576	0.826939	0.927398	1.01167	0.849581	0.982185	1.13953	1.12852	1.06043	1.16799	1.01205	1.04418	4	4	4	4	4	4	4	4	4	4	6	6	6	6
Adamtsl4	ENSMUSG00000015850	ADAMTS-like 4 [Source:MGI Symbol;Acc:MGI:2389008]	6	6	9	4.79668e-29	0	0.0013643	31362802	6	6	7	4.76088e-31	0	0.0010946	17472838	0	1.11104	1.07921	0.912325	0.984757	1.14782	0.836903	0.994589	0.682355	0.930791	0.918358	1.00665	0.970064	1.58915	1.09586	1.07697	0.950828	0.990411	1.05257	8	8	8	8	8	8	8	8	8	8	7	7	7	7
Adar	ENSMUSG00000027951	adenosine deaminase, RNA-specific [Source:MGI Symbol;Acc:MGI:1889575]	4	4	4	5.08903e-11	0	0.0426523	7741683	5	5	5	3.76772e-14	0	0.00361116	1.29379e+07	0	1.1289	1.22918	1.01913	1.01387	1.08452	0.711224	1.16517	1.07918	1.07426	0.872216	1.17547	0.89384	1.14862	1.15782	1.08047	0.889867	1.10646	0.90738	4	4	4	4	4	4	4	4	4	4	5	5	5	5
Adarb1	ENSMUSG00000020262	adenosine deaminase, RNA-specific, B1 [Source:MGI Symbol;Acc:MGI:891999]	4	4	4	4.55983e-17	0	0.000773925	44653611	2	2	2	1.69685e-12	0	0.000260681	1.09403e+07	0	1.01258	1.03466	1.02725	0.884031	1.07749	1.08135	1.12285	0.966359	0.996227	0.822578	1.06848	0.90499	1.00444	1.09975	0.945828	0.855535	1.02322	1.00236	4	4	4	4	4	4	4	4	4	4	2	2	2	2
Adat2	ENSMUSG00000019808	adenosine deaminase, tRNA-specific 2 [Source:MGI Symbol;Acc:MGI:1914007]	2	2	3	2.95567e-08	0	0.0037361	3.35185e+07	2	2	2	3.89368e-08	0	0.00244986	2.88458e+07	0	1.09278	1.27318	0.894196	0.935272	0.944234	0.839339	1.32535	1.28398	1.00022	0.871996	0.900979	0.780922	1.02612	1.18816	0.797512	0.863759	0.777361	0.881682	3	3	3	3	3	3	3	3	3	3	2	2	2	2
Adat3	ENSMUSG00000035370	adenosine deaminase, tRNA-specific 3 [Source:MGI Symbol;Acc:MGI:1924344]	2	2	3	4.70571e-08	0	0.00294334	4.47093e+06	2	2	2	2.80027e-08	0	0.00359347	12382679	0	1.10192	1.17611	1.00983	1.02113	1.0606	0.968108	1.09884	1.08993	1.10914	0.961232	0.908412	0.996374	1.05247	1.25158	0.990206	0.976387	0.760264	1.02035	3	3	3	3	3	3	3	3	3	3	2	2	2	2
Adck1	ENSMUSG00000021044	aarF domain containing kinase 1 [Source:MGI Symbol;Acc:MGI:1919363]	5	5	5	5.72451e-28	0	3.08243e-05	4.43739e+07	2	2	3	4.72973e-11	0	0.00240458	2.33951e+07	0	0.89764	0.7579	1.00279	0.903106	1.16898	1.19605	0.826767	0.824229	1.05596	0.926801	0.869443	0.963739	0.876019	0.754284	1.0409	0.966258	0.841468	1.04094	5	5	5	5	4	4	5	5	4	5	3	3	3	3
Adck3	ENSMUSG00000026489	aarF domain containing kinase 3 [Source:MGI Symbol;Acc:MGI:1914676]	7	7	25	4.68142e-22	0	0.00987681	3.13912e+08	10	10	26	2.30925e-36	0	0.00140815	628391968	0	0.697874	0.70539	1.12039	1.07152	1.03337	1.37159	0.765213	0.911796	1.26596	1.16748	0.88777	1.20464	0.855687	0.780728	1.20831	1.18806	1.10867	1.29309	25	25	25	25	25	25	25	25	25	25	26	26	26	26
Adck4	ENSMUSG00000003762	aarF domain containing kinase 4 [Source:MGI Symbol;Acc:MGI:1924139]	4	4	6	6.86987e-18	0	0.000158768	3.50502e+07	5	5	6	6.14853e-20	0	8.51162e-05	32191070	0	0.980611	1.04667	1.03105	0.931042	0.969896	0.958503	1.02071	0.983777	1.20309	0.949097	1.09712	0.846734	1.12356	1.01113	1.07272	0.992897	1.00115	0.82635	6	6	6	6	6	6	6	6	6	6	6	6	6	6
Adck5	ENSMUSG00000022550	aarF domain containing kinase 5 [Source:MGI Symbol;Acc:MGI:2679274]	4	4	4	1.12815e-14	0	0.00415087	1.26792e+07	5	5	7	1.2581e-17	0	0.000974069	1.49457e+07	0	1.13091	0.83393	0.826063	0.962976	0.872143	1.06057	0.904279	0.685935	0.81463	0.8441	0.855942	0.93221	0.930757	0.899245	1.00121	0.884008	0.875281	1.03461	4	4	4	4	4	4	4	4	4	4	7	7	7	7
Adcy2	ENSMUSG00000021536	adenylate cyclase 2 [Source:MGI Symbol;Acc:MGI:99676]	7	8	13	3.75905e-31	0	0.00108092	47500430	7	8	10	8.18857e-27	0	0.000488175	18295042	0	1.10823	1.08432	0.982139	0.932231	1.07605	1.00851	1.11316	1.1876	1.08547	0.845326	0.992804	0.840951	0.982173	0.968096	0.981608	0.878502	0.988804	0.860172	11	11	11	11	11	11	11	11	11	11	9	9	9	9
Adcy7	ENSMUSG00000031659	adenylate cyclase 7 [Source:MGI Symbol;Acc:MGI:102891]	4	5	5	6.38407e-19	0	0.00112995	1.08785e+07	2	3	4	1.80515e-08	0	0.00526808	5.13771e+06	0	1.18937	1.31927	1.29134	1.38149	1.44259	0.880096	1.24001	1.03145	1.18917	0.73669	0.927484	0.689699	0.884555	0.821207	1.00202	0.694609	0.975762	1.0422	4	4	4	4	4	4	4	4	4	4	3	3	3	3
Adcy9	ENSMUSG00000005580	adenylate cyclase 9 [Source:MGI Symbol;Acc:MGI:108450]	13	13	16	9.70867e-36	0	0.00220482	3.24351e+07	13	13	17	1.95124e-39	0	0.000139263	2.90088e+07	0	0.989333	0.871586	1.1318	1.01812	1.00572	1.25747	0.923214	0.964034	1.06955	1.00547	0.955786	1.17939	1.13235	0.884025	1.10319	0.912623	0.92816	1.18987	16	16	16	16	16	16	16	16	16	16	16	16	16	16
Add1	ENSMUSG00000029106	adducin 1 (alpha) [Source:MGI Symbol;Acc:MGI:87918]	19	20	53	8.04404e-85	0	6.43994e-05	3.43877e+08	14	15	29	9.77214e-76	0	1.97924e-06	285779584	0	0.994892	1.11681	0.963309	1.00379	1.01469	0.976539	1.04515	0.922145	1.00607	0.93682	1.06813	0.987306	1.02755	1.13415	0.994128	0.999297	0.958963	0.869158	50	50	50	50	50	50	50	50	50	50	27	27	27	27
Add2	ENSMUSG00000030000	adducin 2 (beta) [Source:MGI Symbol;Acc:MGI:87919]	9	9	11	6.03793e-29	0	0.00794037	2.02644e+07	8	8	12	7.46671e-24	0	0.00152323	1.44272e+07	0	0.839538	1.03261	0.982301	0.920832	0.920159	1.09404	1.01453	1.06246	1.07682	0.879105	1.50372	1.1508	0.913789	0.889779	0.971891	0.85519	1.12108	0.841965	11	11	11	11	11	11	11	11	11	11	12	12	12	12
Add3	ENSMUSG00000025026	adducin 3 (gamma) [Source:MGI Symbol;Acc:MGI:1351615]	15	15	36	1.3203e-72	0	0.000187442	3.386e+08	16	16	32	3.44675e-79	0	0.000105714	175712048	0	1.02212	1.16859	1.06468	1.08227	1.0469	1.00091	0.991333	1.00513	1.02992	1.00513	1.01775	0.876159	0.991533	1.02653	1.06356	0.941668	0.947337	0.908882	36	36	36	36	36	36	36	36	36	36	32	32	32	32
Adgra2	ENSMUSG00000031486	adhesion G protein-coupled receptor A2 [Source:MGI Symbol;Acc:MGI:1925810]	2	2	2	8.1802e-09	0	0.00202789	12470222	1	1	1	0.00144038	0	0.0710048	NA	0	0.97649	1.1874	0.959981	0.841604	1.0563	1.18458	1.18864	1.07056	1.03923	0.87872	1.23145	0.624582	1.27785	1.31396	1.25329	0.826007	1.09275	0.778405	2	2	2	2	2	2	2	2	2	2	1	1	1	1
Adgre5	ENSMUSG00000002885	adhesion G protein-coupled receptor E5 [Source:MGI Symbol;Acc:MGI:1347095]	4	4	7	2.16463e-30	0	1.629e-05	1.46093e+08	2	2	3	1.91558e-07	0	0.0016786	6.76093e+06	0	0.997832	1.23292	0.928092	0.883212	0.941499	0.560819	1.29093	1.17266	0.989187	0.746982	0.997988	0.503406	1.10966	1.06985	0.989443	0.874603	0.922536	0.512312	7	7	7	6	7	7	7	6	7	7	3	3	3	3
Adgrf5	ENSMUSG00000056492	adhesion G protein-coupled receptor F5 [Source:MGI Symbol;Acc:MGI:2182928]	3	3	3	1.06195e-14	0	0.00237809	20776732	1	1	1	5.59599e-06	0	0.00256736	19615342	0	0.976119	0.938428	1.30741	0.517385	1.1823	0.945824	1.09514	0.947062	1.06718	0.573089	1.09108	0.796054	0.83916	0.844598	1.00165	0.693729	1.18221	0.983834	3	3	3	3	3	3	3	3	3	3	1	1	1	1
Adgrl2	ENSMUSG00000028184	adhesion G protein-coupled receptor L2 [Source:MGI Symbol;Acc:MGI:2139714]	11	11	14	1.86273e-51	0	0.000250712	42528346	10	10	11	4.09627e-39	0	0.000978106	2.64702e+07	0	1.25896	1.35856	0.835792	0.94569	0.828274	0.783102	1.2782	1.20307	0.847436	0.85808	0.831318	0.772411	1.09913	1.3532	1.00657	0.939147	0.807343	0.750647	14	14	14	14	14	14	14	14	14	14	11	11	11	11
Adh1	ENSMUSG00000074207	alcohol dehydrogenase 1 (class I) [Source:MGI Symbol;Acc:MGI:87921]	5	5	19	1.17235e-28	0	0.000518726	267325568	5	5	9	1.40651e-18	0	0.000718827	255347216	0	1.08751	1.06238	0.705117	0.889051	0.685997	1.52445	0.923927	1.14639	0.671456	1.21041	0.703578	1.85123	1.38064	1.00345	0.747546	1.03321	0.641759	1.50971	19	19	19	19	19	19	19	19	19	19	9	9	9	9
Adh5	ENSMUSG00000028138	alcohol dehydrogenase 5 (class III), chi polypeptide [Source:MGI Symbol;Acc:MGI:87929]	5	5	25	2.13577e-34	0	0.00017709	998382192	6	7	30	2.06668e-27	0	0.000205614	1.09511e+09	0	1.13037	1.00228	1.03016	0.901088	1.04711	1.08518	1.03602	1.02671	0.956996	1.02502	1.02749	1.08844	1.06701	1.01164	1.04493	1.02936	0.998141	1.12253	25	25	25	25	25	25	25	25	25	25	24	24	24	24
Adi1	ENSMUSG00000020629	acireductone dioxygenase 1 [Source:MGI Symbol;Acc:MGI:2144929]	8	8	16	4.64342e-32	0	0.00144021	134580384	5	5	10	1.72999e-20	0	0.000298286	5.24412e+07	0	1.02602	1.20254	0.787852	0.883572	0.91004	1.05053	0.970908	1.06682	0.864904	0.861302	0.999937	1.04134	1.13037	1.15877	0.967714	0.865661	0.803093	1.15628	16	16	16	16	16	16	16	16	16	16	10	10	10	10
Adipoq	ENSMUSG00000022878	adiponectin, C1Q and collagen domain containing [Source:MGI Symbol;Acc:MGI:106675]	3	3	15	1.39303e-17	0	0.000876101	630417546	4	4	8	3.37787e-16	0	0.00142663	6.26674e+07	0	0.787804	0.898665	1.1208	0.83849	1.04019	1.13073	0.851263	0.887787	1.12462	0.99223	1.09296	0.972451	0.835381	0.814092	1.13172	0.88177	1.05129	1.09196	15	15	15	15	15	15	15	15	15	15	8	8	8	8
Adk	ENSMUSG00000039197	adenosine kinase [Source:MGI Symbol;Acc:MGI:87930]	6	6	25	4.88097e-39	0	3.15659e-06	5.49956e+07	7	7	34	4.93454e-40	0	1.44868e-07	269566240	0	0.984284	0.974262	1.00021	1.06446	1.14554	0.947318	0.9413	0.970957	0.963805	1.0039	1.12711	1.06561	1.055	0.980033	1.07055	1.06349	1.103	1.0539	22	22	22	23	22	22	22	22	23	23	34	34	34	34
Adnp	ENSMUSG00000051149	activity-dependent neuroprotective protein [Source:MGI Symbol;Acc:MGI:1338758]	14	14	22	5.44081e-55	0	0.00026877	87897936	11	11	18	8.68102e-53	0	0.000411995	51846168	0	1.08518	1.15032	0.982658	0.924945	0.951503	0.738247	1.18423	1.08423	0.910557	0.903834	1.1119	0.793964	1.09082	1.32641	0.999377	0.866141	0.996963	0.797271	22	22	22	22	22	22	22	22	22	22	18	18	18	18
Ado	ENSMUSG00000057134	2-aminoethanethiol (cysteamine) dioxygenase [Source:MGI Symbol;Acc:MGI:2685083]	3	3	5	4.93364e-17	0	0.000100891	5.37651e+07	4	4	13	1.03221e-25	0	3.05531e-05	49312378	0	0.98944	1.08915	1.02452	0.966536	1.00401	0.959922	1.08712	1.09323	0.981558	0.860169	0.898	0.886994	0.967979	1.00288	0.955044	0.957189	0.906152	0.923319	5	5	5	5	5	5	5	5	5	5	13	13	13	13
Adpgk	ENSMUSG00000025236	ADP-dependent glucokinase [Source:MGI Symbol;Acc:MGI:1919391]	3	3	3	2.77551e-20	0	0.000252371	3.89456e+07	1	1	1	1.42315e-08	0	0.000216282	25259308	0	1.12919	1.40259	1.10516	1.13067	1.09057	0.764171	1.54705	1.10772	0.935162	0.918349	1.10381	0.672425	1.20639	1.45493	0.668678	0.923367	0.816382	0.545104	3	3	3	3	3	3	3	3	3	3	1	1	1	1
Adprh	ENSMUSG00000002844	ADP-ribosylarginine hydrolase [Source:MGI Symbol;Acc:MGI:1098234]	6	7	13	1.01172e-44	0	1.71275e-05	2.31507e+08	5	5	17	1.70614e-41	0	2.45063e-06	3.99981e+08	0	1.16345	1.0549	0.940997	0.979851	0.966078	1.01881	1.15925	1.08763	0.943685	1.00448	0.927788	1.02883	1.06188	1.07134	0.935665	1.0448	0.931327	1.02365	12	12	12	12	12	12	12	12	12	12	17	17	17	17
Adprhl1	ENSMUSG00000031448	ADP-ribosylhydrolase like 1 [Source:MGI Symbol;Acc:MGI:2442168]	13	14	31	4.67551e-55	0	7.91584e-06	3.15165e+08	14	15	22	3.34355e-83	0	8.19683e-07	2.66273e+08	0	0.860255	0.925631	0.964602	1.2147	0.91665	1.2173	0.825835	1.06226	0.973148	1.16428	0.91932	1.186	1.01124	0.967513	1.07637	1.21061	1.0285	1.12482	30	30	30	30	30	30	29	30	30	30	21	21	21	21
Adprhl2	ENSMUSG00000042558	ADP-ribosylhydrolase like 2 [Source:MGI Symbol;Acc:MGI:2140364]	7	7	22	1.00863e-29	0	0.00263766	7.74262e+07	6	6	12	2.20274e-27	0	0.000757041	167008824	0	1.00348	1.01083	1.01496	1.048	1.04945	0.992708	1.09682	1.12571	1.05685	0.959237	1.01737	1.0478	1.15552	1.12716	1.04379	0.990048	0.969973	1.13443	22	22	22	22	22	22	22	22	22	22	12	12	12	12
Adrbk1	ENSMUSG00000024858	adrenergic receptor kinase, beta 1 [Source:MGI Symbol;Acc:MGI:87940]	7	9	10	2.55245e-22	0	0.00302591	2.65791e+07	7	9	11	6.08029e-21	0	0.00150993	1.89494e+07	0	1.03623	1.146	1.06435	1.15625	0.97907	0.79059	1.06826	1.12555	0.987242	1.04646	1.08013	0.722064	0.963857	0.980528	1.00492	1.07917	0.925413	0.764765	8	8	8	8	8	8	8	8	8	8	8	8	8	8
Adsl	ENSMUSG00000022407	adenylosuccinate lyase [Source:MGI Symbol;Acc:MGI:103202]	11	11	43	9.8288e-35	0	6.94645e-05	1445902624	16	16	58	1.02431e-67	0	1.45438e-06	860897024	0	0.858278	0.874355	1.09524	1.0169	1.07788	1.09911	0.909601	0.989104	1.08742	1.09467	1.01909	1.09549	0.868992	0.832072	1.05073	1.10417	1.05622	1.1413	43	43	43	43	43	43	43	43	43	43	58	58	58	58
Adss	ENSMUSG00000015961	adenylosuccinate synthetase, non muscle [Source:MGI Symbol;Acc:MGI:87948]	8	10	20	9.97235e-44	0	4.80618e-05	1.51969e+08	7	8	10	9.45036e-45	0	9.4305e-06	6.73201e+07	0	1.29518	1.27718	0.949156	0.836142	0.979014	0.682866	1.30289	1.12667	1.00202	0.720206	1.16366	0.692095	1.01846	1.24124	1.06415	0.802886	0.936071	0.661021	17	17	17	17	17	17	17	17	17	17	9	9	9	9
Adssl1	ENSMUSG00000011148	adenylosuccinate synthetase like 1 [Source:MGI Symbol;Acc:MGI:87947]	8	10	41	1.48451e-41	0	5.18942e-05	1067236896	10	11	41	4.59193e-64	0	1.64391e-05	8.91677e+08	0	0.978671	0.791324	1.08132	0.824132	0.958014	1.21102	0.79665	0.831824	1.02141	0.950079	0.921756	1.0838	1.15074	0.801802	1.01671	0.947189	0.970523	1.16058	38	38	38	38	38	38	38	38	38	38	40	40	40	40
Aebp1	ENSMUSG00000020473	AE binding protein 1 [Source:MGI Symbol;Acc:MGI:1197012]	17	17	37	8.99027e-75	0	3.96074e-05	1.5219e+08	15	15	26	8.46981e-78	0	8.06456e-06	1.23523e+08	0	1.38837	1.61371	0.860864	0.923044	0.800333	0.813445	1.22218	1.02771	0.715407	0.85082	0.83927	0.81701	1.50023	1.30673	0.699823	0.997509	0.697301	0.760614	37	37	37	37	37	37	37	37	37	37	26	26	26	26
Aes	ENSMUSG00000054452	amino-terminal enhancer of split [Source:MGI Symbol;Acc:MGI:95806]	1	1	3	4.79067e-05	0	0.0121589	1.31939e+07	1	1	1	0.000174953	0	0.0171043	7148380	0	0.86233	1.04951	0.893409	0.87837	0.781297	1.0478	0.914254	0.823693	1.33103	1.05904	0.875558	0.805202	0.873425	1.07485	1.14427	1.00102	0.902154	1.0787	3	3	3	3	3	3	3	3	3	3	1	1	1	1
Afap1	ENSMUSG00000029094	actin filament associated protein 1 [Source:MGI Symbol;Acc:MGI:1917542]	6	6	10	9.10889e-18	0	0.00956267	4.6891e+07	5	5	7	8.82807e-14	0	0.000636206	36954650	0	1.21168	1.40585	1.01536	0.941369	0.94172	0.646023	1.38192	1.13189	0.883818	0.83965	1.01712	0.651154	1.01488	1.12559	0.951422	0.856661	0.871588	0.694673	10	10	10	10	10	10	10	10	10	10	7	7	7	7
Afap1l1	ENSMUSG00000033032	actin filament associated protein 1-like 1 [Source:MGI Symbol;Acc:MGI:2147199]	12	12	21	2.01535e-62	0	4.45479e-05	1.28062e+08	12	12	15	6.17485e-53	0	3.06328e-05	4.463e+07	0	0.983109	0.920809	1.2116	0.934996	1.13935	0.892697	1.15159	1.03058	1.10159	0.897678	1.03726	0.846519	1.17213	0.983485	1.15329	0.953589	1.13307	0.913999	21	21	21	21	21	21	21	21	21	21	15	15	15	15
Afap1l2	ENSMUSG00000025083	actin filament associated protein 1-like 2 [Source:MGI Symbol;Acc:MGI:2147658]	8	8	13	5.56389e-46	0	5.58523e-05	1.03427e+08	9	9	11	1.4635e-52	0	2.32952e-05	49914402	0	0.864725	1.01874	1.05873	1.04665	1.02732	0.776296	0.987192	0.975977	1.17838	1.0506	1.2393	0.713657	1.03056	1.05658	1.32326	1.05253	1.21571	0.845858	13	13	13	13	13	13	13	13	13	13	10	10	10	10
Aff4	ENSMUSG00000049470	AF4/FMR2 family, member 4 [Source:MGI Symbol;Acc:MGI:2136171]	7	7	7	1.26786e-15	0	0.00499628	12686190	7	7	8	6.71151e-18	0	0.00434062	2.60632e+07	0	1.08573	1.16461	0.880094	0.912441	0.869235	0.72942	1.12946	1.10345	0.871907	0.902894	0.860478	0.856073	1.22123	1.17069	0.861071	0.88543	0.867534	0.661813	7	7	7	7	7	7	7	7	7	7	8	8	8	8
Afg3l1	ENSMUSG00000031967	AFG3-like AAA ATPase 1 [Source:MGI Symbol;Acc:MGI:1928277]	7	8	10	1.41738e-28	0	0.00102606	3.77781e+07	4	6	18	5.00296e-18	0	0.00014425	9.96854e+06	0	1.07488	1.016	0.888811	0.91267	0.872444	1.06184	1.00007	1.09412	0.879767	0.916957	0.954998	0.91051	1.13039	1.0394	0.955134	0.928841	0.868468	1.04771	8	8	8	8	7	8	8	8	8	8	5	5	5	5
Afg3l2	ENSMUSG00000024527	AFG3-like AAA ATPase 2 [Source:MGI Symbol;Acc:MGI:1916847]	16	18	47	1.69805e-45	0	0.000398171	300388320	15	18	49	1.32584e-50	0	5.80383e-05	169590536	0	1.00716	0.935425	0.972827	1.0638	0.959347	1.11703	0.938507	1.00366	1.00454	1.01536	0.889783	1.0484	1.04298	0.930641	1.01324	1.06377	0.989097	1.08204	44	44	44	44	44	44	44	44	44	44	34	34	34	34
Afm	ENSMUSG00000029369	afamin [Source:MGI Symbol;Acc:MGI:2429409]	11	11	29	6.84009e-37	0	0.00040239	1.60376e+08	8	8	18	1.79348e-32	0	0.000468391	181924704	0	0.956427	0.985355	0.92065	1.28104	1.28381	0.762178	0.922322	0.771479	1.12307	1.25253	1.59055	0.710839	0.817601	1.14813	0.982462	1.06887	1.37806	0.702873	29	29	28	29	29	28	28	29	29	29	18	18	18	18
Afp	ENSMUSG00000054932	alpha fetoprotein [Source:MGI Symbol;Acc:MGI:87951]	20	20	216	4.00717e-145	0	1.38227e-06	7.304e+09	24	24	188	2.84431e-170	0	1.0065e-06	3709504128	0	1.59164	1.5106	0.681832	0.844137	0.674606	0.525204	1.37365	1.28479	0.640395	0.494825	0.707964	0.454023	1.13821	2.21066	0.687795	0.545054	0.64551	0.461477	216	216	214	215	214	210	216	216	213	216	187	188	188	188
Aftph	ENSMUSG00000049659	aftiphilin [Source:MGI Symbol;Acc:MGI:1923012]	4	4	4	1.8084e-11	0	0.00794037	1.46995e+07	4	4	5	4.4504e-12	0	0.00392756	5702574	0	0.97672	1.17221	1.08182	0.906078	1.03808	0.757942	1.1928	1.21029	0.973294	1.05865	1.0333	0.723912	1.01688	1.08955	1.0421	0.923556	1.03232	0.834419	4	4	4	4	4	4	4	4	4	4	5	5	5	5
Aga	ENSMUSG00000031521	aspartylglucosaminidase [Source:MGI Symbol;Acc:MGI:104873]	2	2	2	5.26766e-09	0	0.00286331	11096434	2	2	2	1.58681e-12	0	0.0010153	26501756	0	0.729021	1.02345	1.24609	1.43883	0.92447	1.15141	0.662557	1.11016	1.35737	1.24569	0.513457	1.06632	0.828295	0.79534	1.39036	1.46876	0.608579	0.961654	2	2	2	2	2	2	2	2	2	2	2	2	2	2
Agap3	ENSMUSG00000023353	ArfGAP with GTPase domain, ankyrin repeat and PH domain 3 [Source:MGI Symbol;Acc:MGI:2183446]	4	5	6	4.65177e-16	0	0.00143421	24838329	2	5	6	0.000151919	0	0.081667	1.96068e+07	0	1.06994	0.981895	0.917206	0.871095	0.7953	0.76062	1.27944	0.960302	0.967905	1.00869	1.08013	0.731786	1.12786	1.36407	1.02951	0.869214	0.864466	0.782071	4	4	4	4	3	4	4	4	4	4	2	2	2	2
Agfg1	ENSMUSG00000026159	ArfGAP with FG repeats 1 [Source:MGI Symbol;Acc:MGI:1333754]	3	4	8	1.59347e-20	0	8.35769e-05	15133769	1	2	7	0.000883807	0	0.0504127	1.46136e+07	0	1.19673	1.13029	1.14469	1.00942	1.03901	0.981089	1.10624	0.957817	1.04934	1.06427	1.11727	0.912084	1.32151	1.20052	1.28842	1.21637	1.11993	0.978658	3	3	3	3	3	3	3	3	3	3	2	2	2	2
Agk	ENSMUSG00000029916	acylglycerol kinase [Source:MGI Symbol;Acc:MGI:1917173]	5	5	16	2.99519e-21	0	0.00103016	2.8612e+08	6	6	13	2.08709e-22	0	0.000636206	1.04258e+08	0	1.16111	1.09749	1.03482	0.952075	0.961356	1.00678	1.10728	1.03025	0.985775	0.987741	0.994539	1.01359	1.06754	1.1357	1.0168	1.03904	1.01799	1.03131	16	16	16	16	16	16	16	16	16	16	13	13	13	13
Agl	ENSMUSG00000033400	amylo-1,6-glucosidase, 4-alpha-glucanotransferase [Source:MGI Symbol;Acc:MGI:1924809]	39	39	183	1.03624e-222	0	2.50463e-05	2.67088e+09	45	46	167	1.40558e-229	0	7.91661e-06	2.18754e+09	0	0.906187	0.842824	1.05572	0.992568	1.09268	1.13299	0.897774	0.933453	1.04712	1.10174	1.03007	1.12473	0.910925	0.878438	1.01095	1.07822	1.03526	1.13753	183	183	183	183	183	183	182	183	183	183	166	166	166	166
Ago1	ENSMUSG00000041530	argonaute RISC catalytic subunit 1 [Source:MGI Symbol;Acc:MGI:2446630]	6	8	9	6.36382e-25	0	0.000250712	20402875	1	3	4	1.12098e-09	0	9.24461e-05	NA	0	1.18214	1.27416	1.04268	0.957635	1.08944	0.903375	0.978402	0.9768	1.00708	0.859034	0.984581	0.934534	1.06952	0.80908	0.946191	0.890133	0.906416	1.13963	6	6	6	6	6	6	6	6	6	6	1	1	1	1
Ago2	ENSMUSG00000036698	argonaute RISC catalytic subunit 2 [Source:MGI Symbol;Acc:MGI:2446632]	10	12	21	2.00805e-35	0	0.00103016	278572948	7	9	13	6.96792e-29	0	0.00143285	1.9061e+08	0	1.05819	0.956877	0.882152	0.926466	0.83805	1.16297	0.999051	1.04003	0.886459	0.910597	0.871409	1.00338	1.07428	1.1236	0.896766	0.870596	0.828969	1.05874	18	18	18	18	18	18	18	18	18	18	10	10	10	10
Agpat1	ENSMUSG00000034254	1-acylglycerol-3-phosphate O-acyltransferase 1 (lysophosphatidic acid acyltransferase, alpha) [Source:MGI Symbol;Acc:MGI:1932075]	2	2	2	7.65431e-09	0	0.0027985	101676492	3	3	3	1.79593e-21	0	0.000229138	3.35784e+07	0	1.13028	1.14564	1.3125	0.888655	1.27709	0.890739	1.28154	1.00987	1.19356	0.770075	0.960316	0.844705	1.18635	1.1121	1.02284	0.987129	1.01276	0.93789	2	2	2	2	2	2	2	2	2	2	3	3	3	3
Agpat3	ENSMUSG00000001211	1-acylglycerol-3-phosphate O-acyltransferase 3 [Source:MGI Symbol;Acc:MGI:1336186]	8	8	39	5.26898e-34	0	2.8279e-05	7.17625e+08	10	10	36	8.43438e-30	0	0.00304638	3.27192e+08	0	0.84007	0.818157	0.901028	0.923872	0.879275	1.30695	0.77918	0.850449	0.988513	1.06582	0.875238	1.27361	0.860035	0.836357	0.954847	1.1304	0.9229	1.4038	39	39	39	39	39	39	39	39	39	39	36	36	36	36
Agpat4	ENSMUSG00000023827	1-acylglycerol-3-phosphate O-acyltransferase 4 (lysophosphatidic acid acyltransferase, delta) [Source:MGI Symbol;Acc:MGI:1915512]	3	3	6	1.66733e-09	0	0.0177853	4.50435e+07	3	3	4	2.86313e-11	0	0.0122472	2.93099e+07	0	1.15457	1.22673	0.924977	0.925723	0.909884	0.862066	1.12056	1.04797	0.950162	0.759051	1.13428	0.66443	1.2116	1.14801	0.936522	0.909167	0.900681	0.690353	6	6	6	6	6	6	6	6	6	6	4	4	4	4
Agpat5	ENSMUSG00000031467	1-acylglycerol-3-phosphate O-acyltransferase 5 (lysophosphatidic acid acyltransferase, epsilon) [Source:MGI Symbol;Acc:MGI:1196345]	6	6	15	1.57102e-35	0	0.000921922	164373736	5	5	11	1.00622e-28	0	0.000820415	61432996	0	0.870994	0.844625	1.00572	1.14153	0.986531	1.11782	0.882367	1.01938	1.04496	1.03444	0.923429	1.12399	0.902035	0.953178	0.950803	1.0194	1.05714	1.13572	14	14	14	14	14	14	14	14	14	14	11	11	11	11
Agpat6	ENSMUSG00000031545	1-acylglycerol-3-phosphate O-acyltransferase 6 (lysophosphatidic acid acyltransferase, zeta) [Source:MGI Symbol;Acc:MGI:2142716]	1	1	1	0.000119984	0	0.0201126	28266542	2	2	4	1.62472e-08	0	0.00554802	6.2088e+06	0	1.17245	1.29867	0.996476	1.03472	1.04551	0.728761	1.35053	1.23901	1.10575	0.981816	1.18159	0.592134	1.1867	1.28268	1.10483	1.1526	1.07161	0.562152	1	1	1	1	1	1	1	1	1	1	4	4	4	4
Agpat9	ENSMUSG00000029314	1-acylglycerol-3-phosphate O-acyltransferase 9 [Source:MGI Symbol;Acc:MGI:3603816]	2	2	3	3.15042e-11	0	0.00213767	41542840	5	5	6	2.37302e-12	0	0.0012323	2.69232e+07	0	0.828299	0.975127	0.915985	0.895836	0.996019	0.993143	0.854535	0.896797	1.0195	0.852297	1.15101	0.889652	0.942564	0.821641	0.98749	0.995754	1.13459	1.01057	3	3	3	3	3	3	3	3	3	3	5	5	5	5
Agps	ENSMUSG00000042410	alkylglycerone phosphate synthase [Source:MGI Symbol;Acc:MGI:2443065]	7	7	10	2.16582e-38	0	0.00124596	137814416	7	7	11	1.53948e-38	0	0.000182358	6.09771e+07	0	1.08543	1.06575	1.00637	1.04949	0.885079	0.837385	1.06171	0.975563	0.922034	0.986982	1.02086	0.848156	1.05962	1.07896	0.965584	1.04923	0.957341	0.896325	10	10	10	10	10	10	10	10	10	10	11	11	11	11
Agrn	ENSMUSG00000041936	agrin [Source:MGI Symbol;Acc:MGI:87961]	24	24	34	2.45633e-134	0	1.80143e-06	1.63744e+08	22	22	30	1.05298e-139	0	1.12327e-06	1.46013e+08	0	1.36375	1.06671	0.985552	0.733002	1.03621	0.769015	1.30986	1.03246	1.10058	0.661284	0.946748	0.656984	1.16911	1.17457	1.05568	0.715957	1.00918	0.83406	34	34	34	34	34	34	34	34	34	34	30	30	30	30
Agt	ENSMUSG00000031980	angiotensinogen (serpin peptidase inhibitor, clade A, member 8) [Source:MGI Symbol;Acc:MGI:87963]	7	7	22	4.34438e-40	0	5.96691e-05	360596736	5	5	9	7.88925e-25	0	0.000221474	1.98952e+08	0	1.16021	1.03704	0.635733	1.0251	0.61327	0.79415	1.08631	0.876778	0.592647	1.01683	0.818397	0.897061	1.63934	1.46625	0.611135	0.971394	0.64499	0.826559	22	22	22	22	22	22	22	22	22	22	9	9	9	9
Ahctf1	ENSMUSG00000026491	AT hook containing transcription factor 1 [Source:MGI Symbol;Acc:MGI:1915033]	29	29	46	2.10626e-121	0	0.000549956	5.39758e+07	22	22	27	7.2662e-94	0	8.13969e-05	29634382	0	1.03079	1.18942	1.06226	0.972549	0.964604	0.850386	1.16938	1.07574	1.0373	0.95952	1.00492	0.910948	1.10978	1.12644	1.06164	0.956905	0.911004	0.870214	45	45	45	45	45	45	45	45	45	45	27	27	27	27
Ahcyl1	ENSMUSG00000027893	S-adenosylhomocysteine hydrolase-like 1 [Source:MGI Symbol;Acc:MGI:2385184]	3	4	13	1.05554e-08	0	0.00325925	80183872	5	9	24	2.06611e-13	0	0.00306106	4.50304e+07	0	0.93585	1.10331	1.00198	0.932972	0.991394	0.713138	1.17523	1.2211	1.2012	0.948538	0.873095	0.836634	0.932386	0.877576	1.06702	0.944262	0.979697	0.98537	7	7	7	7	7	7	7	7	7	7	10	10	10	10
Ahcyl2	ENSMUSG00000029772	S-adenosylhomocysteine hydrolase-like 2 [Source:MGI Symbol;Acc:MGI:1921590]	2	3	9	2.24208e-08	0	0.00179574	1.18023e+07	3	7	19	2.3733e-09	0	0.0010946	1.06786e+07	0	0.95124	1.13872	1.24273	1.11107	1.06768	0.855898	1.09737	1.19452	1.1212	1.09498	0.822888	0.886828	1.01536	0.976045	1.10445	1.04893	1.04347	0.887242	3	3	3	3	3	3	3	3	3	3	5	5	5	5
Ahdc1	ENSMUSG00000037692	AT hook, DNA binding motif, containing 1 [Source:MGI Symbol;Acc:MGI:2444218]	5	5	8	1.13579e-17	0	0.00497168	2.92792e+07	4	4	5	3.37486e-12	0	0.0274623	1.10457e+07	0	1.02142	1.04664	1.15432	0.996912	0.966516	0.727917	1.2731	1.23548	0.998194	1.18382	0.886966	0.78257	0.899126	1.09539	1.13609	1.0083	0.952664	0.648663	8	8	8	8	8	8	8	8	8	8	5	5	5	5
Ahnak	ENSMUSG00000069833	AHNAK nucleoprotein (desmoyokin) [Source:MGI Symbol;Acc:MGI:1316648]	180	182	1094	0	0	1.08506e-05	6287918080	210	212	971	0	0	8.78609e-07	25535059968	0	1.04974	1.13157	0.984674	1.07132	0.870359	0.950266	1.08914	1.0796	0.923122	1.04864	0.922188	1.0159	1.05657	1.01776	0.912904	1.04838	0.899047	0.949843	1021	1020	1021	1019	1021	1020	1021	1020	1020	1021	938	936	938	938
Ahnak2	ENSMUSG00000072812	AHNAK nucleoprotein 2 [Source:MGI Symbol;Acc:MGI:2144831]	20	21	48	3.93545e-96	0	1.1464e-05	9.35074e+08	19	20	36	3.07644e-106	0	1.78352e-06	5.37344e+08	0	0.98318	1.15901	1.00109	1.1388	1.15379	0.979432	0.865807	0.709719	0.943763	1.01099	1.20453	1.02779	1.15166	0.962877	1.00064	1.1345	1.04738	0.954127	45	45	45	45	45	45	44	45	45	45	33	33	34	34
Ahsa1	ENSMUSG00000021037	AHA1, activator of heat shock protein ATPase 1 [Source:MGI Symbol;Acc:MGI:2387603]	17	17	50	3.36298e-109	0	9.51894e-06	7.79939e+08	15	15	44	6.17723e-73	0	4.66397e-06	5.41796e+08	0	1.04785	1.04132	0.964591	1.0505	0.956161	0.962864	1.05309	1.11432	0.982648	1.05797	0.926271	1.03115	1.10425	1.01648	0.979235	1.03209	0.908637	1.02953	50	49	50	49	50	50	49	50	49	50	44	44	44	44
Ahsa2	ENSMUSG00000020288	AHA1, activator of heat shock protein ATPase 2 [Source:MGI Symbol;Acc:MGI:1916133]	7	7	11	4.16319e-14	0	0.0539057	6.33744e+07	5	5	7	1.51914e-09	0	0.0332638	4.63036e+07	0	1.02605	1.03734	0.989497	1.00933	1.02632	0.766385	1.15406	1.15159	1.04404	0.970067	1.07492	0.840056	1.07322	1.13855	1.05585	1.02231	0.9707	0.897558	11	11	11	11	11	11	11	11	11	11	7	7	7	7
Ahsg	ENSMUSG00000022868	alpha-2-HS-glycoprotein [Source:MGI Symbol;Acc:MGI:107189]	6	6	59	1.22338e-42	0	7.21152e-05	1923727856	10	10	67	1.83919e-68	0	8.21563e-06	207033136	0	1.224	1.84868	0.766709	1.31657	0.762731	1.04424	0.910171	0.816613	0.794804	1.19316	1.17199	1.01932	1.30593	1.33778	0.772688	1.13123	0.888133	0.895316	59	59	58	59	59	59	59	59	59	59	67	66	67	66
Aida	ENSMUSG00000042901	axin interactor, dorsalization associated [Source:MGI Symbol;Acc:MGI:1919737]	6	6	12	3.0783e-34	0	7.95406e-05	7.99868e+07	5	5	6	1.13334e-32	0	0.000118187	2.24105e+08	0	1.03865	1.2255	0.939363	0.865432	0.89453	0.84851	1.13505	0.945651	0.888456	0.902904	1.05297	0.892893	1.07244	1.08366	0.897523	0.978793	0.906978	0.98047	12	12	12	12	12	12	12	12	12	12	6	6	6	6
Aif1	ENSMUSG00000024397	allograft inflammatory factor 1 [Source:MGI Symbol;Acc:MGI:1343098]	2	2	3	3.11778e-11	0	0.00263766	2.98866e+07	3	3	5	3.51509e-11	0	0.00322801	21501170	0	0.933168	1.2476	0.993043	1.06295	1.07046	0.800799	0.999586	1.09499	0.928027	1.00405	1.31915	0.753613	0.999721	1.06021	0.905007	1.05674	1.08208	0.898504	3	3	3	3	3	3	3	3	3	3	5	5	5	5
Aif1l	ENSMUSG00000001864	allograft inflammatory factor 1-like [Source:MGI Symbol;Acc:MGI:1919598]	3	3	4	4.52431e-07	0	0.0217237	3.47549e+07	3	3	6	1.29409e-07	0	0.00965698	40478232	0	1.12247	0.996063	1.04443	0.880358	1.14368	0.685133	1.22511	1.01851	1.10507	0.884666	1.19399	0.73094	1.18351	0.997535	1.13865	1.02056	1.27657	0.734162	4	4	4	4	4	4	4	4	4	4	6	6	6	6
Aifm1	ENSMUSG00000036932	apoptosis-inducing factor, mitochondrion-associated 1 [Source:MGI Symbol;Acc:MGI:1349419]	10	10	63	9.63566e-61	0	1.51197e-05	7.36811e+08	14	14	75	9.06304e-74	0	1.1281e-05	1.05212e+09	0	0.96407	0.94777	1.00604	1.06275	0.943669	1.12565	0.986281	1.02853	0.99289	1.11063	0.896203	1.1424	0.974743	0.942118	1.00572	1.11271	0.96549	1.15244	63	63	63	63	63	63	63	63	63	63	75	75	75	75
Aimp1	ENSMUSG00000028029	aminoacyl tRNA synthetase complex-interacting multifunctional protein 1 [Source:MGI Symbol;Acc:MGI:102774]	7	7	31	1.1589e-50	0	1.37507e-05	9.25951e+08	8	8	22	7.39603e-53	0	1.37618e-05	557079136	0	0.952087	0.92656	1.03814	0.989316	1.0592	0.877973	1.00279	1.00452	1.04632	1.00195	1.05578	0.899614	1.05005	1.05425	1.09318	0.983571	1.12076	0.895936	31	31	31	31	31	31	31	31	31	31	22	22	22	22
Aimp2	ENSMUSG00000029610	aminoacyl tRNA synthetase complex-interacting multifunctional protein 2 [Source:MGI Symbol;Acc:MGI:2385237]	5	5	16	1.78919e-33	0	1.30402e-05	539706624	8	8	22	1.50831e-41	0	3.12151e-06	2.9252e+08	0	0.994215	0.940432	1.02211	1.02061	1.06751	0.906983	1.0334	0.96217	1.08685	0.981852	1.01341	0.852195	0.935097	1.00171	0.971226	0.9732	0.955301	0.814433	16	16	16	16	16	16	16	16	16	16	22	22	22	22
Aip	ENSMUSG00000024847;ENSMUSG00000097319	aryl-hydrocarbon receptor-interacting protein [Source:MGI Symbol;Acc:MGI:109622]	9	9	25	1.19754e-37	0	0.000100891	4.42047e+08	7	7	16	5.72666e-30	0	0.000111407	1.22933e+08	0	1.07251	1.09056	0.95803	0.913205	0.96512	0.867486	1.1454	1.0452	0.951408	0.874065	1.02715	0.892943	1.17602	1.14253	1.09056	0.901317	0.989523	0.967234	25	25	25	25	25	25	25	25	25	25	16	16	16	16
Ak1	ENSMUSG00000026817	adenylate kinase 1 [Source:MGI Symbol;Acc:MGI:87977]	19	19	272	8.796e-107	0	5.14821e-05	13042646528	18	18	173	2.94152e-101	0	7.41851e-06	5033115136	0	0.892723	0.843841	1.15285	0.99165	1.16402	1.10216	0.887414	0.944888	1.15032	1.03866	1.12138	1.11335	0.93905	0.816013	1.11309	1.0132	1.12784	1.17575	270	270	271	271	271	271	270	270	271	271	173	173	173	173
Ak2	ENSMUSG00000028792	adenylate kinase 2 [Source:MGI Symbol;Acc:MGI:87978]	8	8	29	3.62423e-31	0	0.00109846	444392384	11	11	30	1.29561e-41	0	0.000577368	2.04863e+08	0	1.04439	1.12079	0.928347	1.04921	0.852579	1.02307	1.08282	1.03296	0.878456	1.00849	0.971024	0.986507	1.01379	1.02713	0.969116	1.03828	0.947588	1.05248	29	29	29	29	29	29	29	29	29	29	30	30	30	30
Ak3	ENSMUSG00000024782	adenylate kinase 3 [Source:MGI Symbol;Acc:MGI:1860835]	7	7	28	3.98721e-33	0	0.00237809	630687008	9	9	35	1.26833e-40	0	5.05663e-05	661366144	0	0.994767	1.04661	1.02754	1.03505	1.02503	1.00128	1.02362	1.05885	1.04653	1.01542	1.02813	1.07004	1.04089	1.059	1.01322	1.03839	0.995966	1.02721	28	28	28	28	28	28	28	28	28	28	35	35	35	35
Ak4	ENSMUSG00000028527	adenylate kinase 4 [Source:MGI Symbol;Acc:MGI:87979]	1	1	2	6.15382e-05	0	0.0139047	63054672	1	1	2	0.000181793	0	0.0176244	34824143	0	1.14241	1.12117	1.14156	1.03481	1.0999	1.0824	0.941131	0.926395	1.13046	0.939278	0.889296	1.02115	1.28257	1.02692	1.24791	1.06568	1.03531	1.0208	2	2	2	2	2	2	2	2	2	2	2	2	2	2
Ak5	ENSMUSG00000039058	adenylate kinase 5 [Source:MGI Symbol;Acc:MGI:2677491]	4	4	5	2.14034e-17	0	0.000936564	11407611	1	1	2	3.42766e-05	0	0.00656319	NA	0	1.28651	1.50488	0.801468	0.797544	0.869493	0.695778	1.12904	0.925861	0.607794	0.92822	1.02459	0.573652	0.935165	1.42795	0.78782	0.975056	0.815641	0.66157	5	5	5	5	5	5	5	5	5	5	2	2	2	2
Ak6	ENSMUSG00000078941	adenylate kinase 6 [Source:MGI Symbol;Acc:MGI:5510732]	1	4	4	2.61566e-05	0	0.0088726	NA	1	4	6	4.51246e-11	0	3.58778e-05	31912198	0	0.837916	1.0937	1.22342	0.787726	0.969273	0.753467	0.890067	1.17281	1.01549	0.914538	0.796106	0.852249	0.742034	1.07748	0.927045	1.09835	0.733795	0.70793	1	1	1	1	1	1	1	1	1	1	1	1	1	1
Akap1	ENSMUSG00000018428	A kinase (PRKA) anchor protein 1 [Source:MGI Symbol;Acc:MGI:104729]	11	11	24	7.78472e-52	0	0.00035988	2.22609e+08	12	12	20	7.77457e-67	0	3.51228e-05	183842344	0	0.841993	0.793464	1.22986	1.05748	1.11285	1.02546	1.00796	1.06329	1.28493	1.18712	0.860708	1.07459	0.939739	0.865591	1.23437	1.07125	1.10815	0.887108	24	24	24	24	24	24	24	24	24	24	20	20	20	20
Akap10	ENSMUSG00000047804	A kinase (PRKA) anchor protein 10 [Source:MGI Symbol;Acc:MGI:1890218]	5	5	6	2.69422e-24	0	0.000549956	22597367	3	3	3	9.14147e-14	0	0.00177087	8.86087e+06	0	1.18742	1.13984	0.965625	0.923884	0.98575	0.856588	1.19883	1.05816	0.983996	0.840509	1.08661	0.628996	0.977144	1.19532	0.926311	0.898819	0.883488	0.668774	6	6	6	6	6	6	6	6	6	6	3	3	3	3
Akap11	ENSMUSG00000022016	A kinase (PRKA) anchor protein 11 [Source:MGI Symbol;Acc:MGI:2684060]	9	9	14	2.54194e-30	0	0.000126691	3.26184e+07	13	13	16	7.4603e-55	0	5.93506e-06	25587842	0	1.06762	1.096	0.895546	0.951834	0.760906	1.04467	1.26597	1.22532	0.940568	0.929509	0.819153	0.883568	1.15241	1.1731	0.998386	0.898655	0.844931	1.00909	14	14	14	13	14	14	14	14	14	14	16	16	16	16
Akap12	ENSMUSG00000038587	A kinase (PRKA) anchor protein (gravin) 12 [Source:MGI Symbol;Acc:MGI:1932576]	62	62	163	0	0	8.66386e-07	892458176	55	55	124	0	0	1.06839e-06	6.41681e+08	0	1.09984	1.25841	0.893638	1.05129	0.94605	0.719902	1.1986	1.03375	0.919791	0.995073	0.953761	0.753183	1.15476	1.2889	1.04215	0.990369	0.849738	0.81537	163	163	163	163	161	163	163	163	163	163	122	124	123	124
Akap13	ENSMUSG00000066406	A kinase (PRKA) anchor protein 13 [Source:MGI Symbol;Acc:MGI:2676556]	34	34	51	1.34585e-149	0	7.73339e-05	7.30904e+07	32	32	43	5.37526e-157	0	2.05661e-05	2.24386e+09	0	1.10617	1.13095	0.918457	0.966913	0.895441	0.798322	1.18544	1.07191	0.90244	0.954727	0.855841	0.778168	1.12249	1.28238	0.953774	0.994247	0.900549	0.74294	51	51	51	51	51	51	51	51	51	51	43	43	43	43
Akap5	ENSMUSG00000021057	A kinase (PRKA) anchor protein 5 [Source:MGI Symbol;Acc:MGI:2685104]	5	5	5	4.2215e-21	0	0.00020104	1.54765e+08	4	4	4	1.76968e-27	0	1.33079e-06	2477134	0	0.857179	0.809511	1.12298	0.821328	1.26462	0.57721	1.1708	1.04701	1.27641	0.836205	1.06811	0.567997	0.822024	1.00578	1.40441	0.888714	1.17391	0.522562	5	5	5	5	5	5	5	5	5	5	4	4	4	4
Akap6	ENSMUSG00000061603	A kinase (PRKA) anchor protein 6 [Source:MGI Symbol;Acc:MGI:3050566]	20	20	24	2.13596e-66	0	3.28842e-05	6.92259e+07	21	21	28	9.91637e-115	0	2.33314e-06	5.31097e+07	0	0.981609	0.917416	1.05308	1.08262	1.07403	0.863613	1.07313	1.04643	1.05497	1.11896	0.923691	0.917969	1.05637	1.06102	1.09159	1.15413	1.10193	0.81658	24	24	24	24	24	24	24	24	24	24	28	28	28	28
Akap7	ENSMUSG00000039166	A kinase (PRKA) anchor protein 7 [Source:MGI Symbol;Acc:MGI:1859150]	7	7	9	1.20772e-34	0	6.6556e-05	62632434	6	6	7	6.27171e-23	0	0.000417348	23196900	0	1.03053	0.91002	0.997922	0.816947	1.05451	1.03544	1.08002	0.887871	1.02475	0.909027	0.937412	0.899951	1.18938	0.906032	1.1603	0.952987	1.09896	1.01373	9	9	9	9	9	9	9	9	9	9	7	7	7	7
Akap8	ENSMUSG00000024045	A kinase (PRKA) anchor protein 8 [Source:MGI Symbol;Acc:MGI:1928488]	11	11	20	4.65194e-48	0	6.31781e-05	8.52632e+07	11	11	13	8.19687e-47	0	3.54038e-05	6.95214e+07	0	0.922198	1.04276	0.899035	1.0159	0.916325	1.02498	1.0799	1.10427	0.873931	0.98862	0.806885	1.02226	1.00899	1.09677	1.012	1.01576	0.914635	1.0397	20	20	20	20	20	20	20	20	20	20	13	13	13	13
Akap8l	ENSMUSG00000002625	A kinase (PRKA) anchor protein 8-like [Source:MGI Symbol;Acc:MGI:1860606]	10	10	18	5.36793e-51	0	0.000316953	91313584	7	7	10	1.28856e-42	0	7.82061e-05	5.09293e+07	0	0.793603	0.980706	0.861877	1.11971	0.83007	1.15272	0.848589	1.02221	0.877899	1.20609	0.780812	1.38716	0.972108	1.13189	0.841492	1.16432	0.826699	1.307	18	18	18	18	18	18	18	18	18	18	10	10	10	10
Akap9	ENSMUSG00000040407	A kinase (PRKA) anchor protein (yotiao) 9 [Source:MGI Symbol;Acc:MGI:2178217]	111	115	159	0	0	9.51894e-06	3.40206e+08	90	95	126	0	0	2.23222e-06	1.13101e+08	0	0.965546	1.01428	1.08314	1.00949	1.07042	0.952476	1.06407	1.0052	1.07658	0.941992	0.957346	0.858551	1.02654	1.01817	1.12297	0.987276	1.08392	0.880604	148	149	149	149	149	148	149	149	149	149	114	114	114	114
Akirin2	ENSMUSG00000028291	akirin 2 [Source:MGI Symbol;Acc:MGI:1889364]	1	1	1	1.79659e-05	0	0.00730416	13055277	1	1	1	6.77136e-05	0	0.00965698	11171979	0	1.25977	1.19037	1.06945	0.917524	0.871025	0.879571	1.14687	1.16543	0.870938	0.794425	0.978743	0.869806	1.10789	1.18852	0.915964	0.885153	0.849537	0.891974	1	1	1	1	1	1	1	1	1	1	1	1	1	1
Akr1a1	ENSMUSG00000028692	aldo-keto reductase family 1, member A1 (aldehyde reductase) [Source:MGI Symbol;Acc:MGI:1929955]	7	7	28	2.62395e-47	0	2.50463e-05	1123131072	12	12	50	2.78519e-55	0	9.85028e-06	887564960	0	0.996901	1.08962	0.872992	0.94627	0.904451	0.976593	0.999297	0.978881	0.901109	0.941031	1.00046	1.07865	0.960068	1.06973	0.899009	0.974769	0.927747	1.044	28	28	28	28	28	28	28	28	28	28	50	50	50	50
Akr1b10	ENSMUSG00000061758	aldo-keto reductase family 1, member B10 (aldose reductase) [Source:MGI Symbol;Acc:MGI:1915111]	4	5	8	5.50221e-36	0	2.33091e-05	1.11302e+08	5	6	8	6.33477e-35	0	3.16685e-06	1.35504e+08	0	0.850229	0.937798	1.20311	1.00294	1.02677	1.22066	0.8222	0.957114	1.16143	1.16189	0.991559	1.11181	0.789462	0.983908	0.992427	1.29117	1.0391	1.12572	5	5	5	5	5	5	5	5	5	5	7	7	7	7
Akr1b3	ENSMUSG00000001642	aldo-keto reductase family 1, member B3 (aldose reductase) [Source:MGI Symbol;Acc:MGI:1353494]	7	7	42	7.3478e-24	0	0.00325925	2.44196e+08	12	12	58	2.25497e-66	0	8.00325e-06	4.43942e+08	0	0.972326	0.957157	1.12198	1.04111	1.20416	1.03067	0.905335	0.970875	1.0571	1.02403	1.10895	1.03078	0.847036	0.866961	1.05483	1.01342	1.11675	1.00253	42	42	42	42	42	42	42	42	42	42	58	58	58	58
Akr1b8	ENSMUSG00000029762	aldo-keto reductase family 1, member B8 [Source:MGI Symbol;Acc:MGI:107673]	3	4	7	2.45846e-25	0	6.35243e-05	13404489	2	3	4	8.26954e-25	0	3.864e-06	NA	0	0.972952	1.08756	1.00936	0.871454	1.04987	0.874729	0.847776	0.909523	0.972769	0.857454	0.977262	1.12436	0.863256	0.936592	0.947337	1.0615	0.98239	0.987663	4	4	4	4	4	4	4	4	4	4	3	3	3	3
Akr1c14	ENSMUSG00000033715	aldo-keto reductase family 1, member C14 [Source:MGI Symbol;Acc:MGI:2145458]	3	4	6	1.42307e-20	0	4.53686e-05	5.62995e+07	1	4	7	9.07766e-10	0	8.65276e-05	2.34292e+07	0	0.968457	0.834254	0.795399	0.812695	1.12342	1.14211	0.660235	0.736739	0.72447	0.815872	1.03326	0.94552	0.900817	0.980122	0.771452	0.806862	1.18437	1.13576	4	4	4	4	4	4	4	4	4	4	2	2	2	2
Akr1c18	ENSMUSG00000021214	aldo-keto reductase family 1, member C18 [Source:MGI Symbol;Acc:MGI:2145420]	3	4	5	2.13596e-10	0	0.00124596	1.3488e+07	3	7	10	4.01138e-07	0	0.00416977	1.82585e+07	0	1.1194	0.717594	0.536267	1.02236	1.17857	1.09723	0.476729	0.699725	0.48079	0.668765	1.12231	1.08857	1.17099	1.06781	0.631409	0.616458	1.01336	0.971436	3	3	3	3	3	3	3	3	3	3	4	4	4	4
Akr1e1	ENSMUSG00000045410	aldo-keto reductase family 1, member E1 [Source:MGI Symbol;Acc:MGI:1914758]	4	4	11	3.27898e-13	0	0.00421136	1.69848e+08	6	6	12	5.0744e-27	0	2.71278e-05	1.12093e+09	0	1.07205	0.951701	1.08579	0.930654	1.0198	0.971705	1.00637	0.942783	1.07304	0.913495	1.10589	0.999106	1.03635	1.02211	1.09495	0.952638	1.00169	1.03836	11	11	11	11	11	11	11	11	11	11	12	12	12	12
Akr7a5	ENSMUSG00000028743	aldo-keto reductase family 7, member A5 (aflatoxin aldehyde reductase) [Source:MGI Symbol;Acc:MGI:107796]	3	3	6	1.00879e-23	0	8.39596e-06	2.95965e+08	2	2	7	1.31648e-19	0	2.43477e-06	6.05131e+07	0	1.08119	0.974542	0.931477	0.961782	0.945811	1.08724	0.983464	0.873351	1.06078	1.0833	1.07566	1.11656	1.09369	1.00031	1.02621	0.942597	1.05108	1.16237	6	6	6	6	6	6	6	6	6	6	7	7	7	7
Akt1	ENSMUSG00000001729	thymoma viral proto-oncogene 1 [Source:MGI Symbol;Acc:MGI:87986]	10	16	41	7.3792e-49	0	5.24496e-05	1.68319e+08	8	13	20	3.91797e-34	0	6.09173e-05	8.45502e+07	0	1.12641	1.19185	0.859749	0.867233	0.918102	0.839976	1.13186	1.09263	0.961677	0.938657	0.97651	0.823702	0.947096	1.18427	1.01741	0.952966	0.947983	0.870866	26	26	26	26	26	26	26	26	26	26	14	14	14	14
Akt1s1	ENSMUSG00000011096	AKT1 substrate 1 (proline-rich) [Source:MGI Symbol;Acc:MGI:1914855]	1	1	2	1.65272e-05	0	0.0070441	74645784	1	1	3	2.55173e-07	0	0.000646237	3.07472e+07	0	0.868646	0.849467	0.932066	0.994887	0.869116	0.921094	0.995118	1.10399	0.854264	0.962201	1.04632	0.893143	1.07945	1.21643	1.33217	0.938616	1.17031	0.846987	2	2	2	2	2	2	2	2	2	2	3	3	3	3
Akt2	ENSMUSG00000004056	thymoma viral proto-oncogene 2 [Source:MGI Symbol;Acc:MGI:104874]	14	17	53	9.53109e-61	0	0.00137568	305145984	12	15	33	3.91774e-56	0	4.22151e-06	79029876	0	1.18057	1.14645	1.00734	0.995155	0.933722	1.01598	1.0994	1.13529	0.98625	1.01413	0.928401	0.955988	1.02004	1.13691	0.955823	0.988733	0.983052	0.893783	43	43	43	43	43	43	43	43	43	43	29	29	29	29
Akt3	ENSMUSG00000019699	thymoma viral proto-oncogene 3 [Source:MGI Symbol;Acc:MGI:1345147]	4	9	19	2.17866e-20	0	0.000155848	5.06952e+07	4	9	10	1.21922e-14	0	0.00677602	27841277	0	1.16882	0.983151	0.974669	0.818702	0.899199	0.859293	1.04384	0.974119	1.04794	0.801366	1.00734	0.665787	0.978506	0.952281	0.865291	0.829768	0.894265	0.724743	6	6	6	6	6	6	6	6	6	6	4	4	4	4
Aktip	ENSMUSG00000031667	thymoma viral proto-oncogene 1 interacting protein [Source:MGI Symbol;Acc:MGI:3693832]	3	3	3	9.08653e-24	0	4.58452e-05	44386182	1	1	1	1.12098e-09	0	9.24461e-05	38345808	0	1.07564	0.992518	1.00008	0.883104	1.08075	0.8721	0.827765	0.737776	1.12701	0.848992	1.09871	0.870513	0.928139	0.797007	0.983379	0.951475	0.91953	0.822837	3	3	3	3	3	3	3	3	3	3	1	1	1	1
Alad	ENSMUSG00000028393	aminolevulinate, delta-, dehydratase [Source:MGI Symbol;Acc:MGI:96853]	9	9	29	9.14719e-45	0	0.0010552	298417192	8	8	31	1.13268e-43	0	0.000514741	2.52143e+08	0	0.889832	1.01902	0.89276	0.906753	0.93695	1.1098	0.87908	0.889017	1.00747	0.903293	1.04876	1.05055	0.887296	0.890507	1.02163	0.950398	0.935068	1.04624	28	28	28	28	28	28	28	28	28	28	31	31	31	31
Alas1	ENSMUSG00000032786	aminolevulinic acid synthase 1 [Source:MGI Symbol;Acc:MGI:87989]	3	3	3	2.37539e-12	0	0.00446357	14638363	2	2	2	2.3941e-11	0	0.00200024	9547251	0	0.823164	0.799886	0.986603	0.939132	0.991064	0.898691	0.946822	0.804412	1.01469	1.08074	0.916024	0.935667	1.50741	0.774664	1.04286	0.974671	1.03927	0.931146	3	3	3	3	3	3	3	3	3	3	2	2	2	2
Alb	ENSMUSG00000029368	albumin [Source:MGI Symbol;Acc:MGI:87991]	33	33	806	2.16495e-225	0	8.08066e-06	1.61343e+10	45	45	785	4.68918e-284	0	1.63084e-06	20911692800	0	1.19347	1.04886	0.885621	1.17916	1.05445	0.956162	0.973693	0.840434	0.924407	1.11505	1.10805	0.917342	1.06402	1.24342	0.895979	0.966798	1.0648	0.942525	806	806	805	805	805	805	805	804	806	806	782	782	781	783
Alcam	ENSMUSG00000022636	activated leukocyte cell adhesion molecule [Source:MGI Symbol;Acc:MGI:1313266]	5	5	7	2.04523e-18	0	0.00223434	1.46942e+08	4	4	5	3.74128e-16	0	0.00192895	13087941	0	1.08446	1.08309	0.782385	1.02187	0.696083	0.848535	1.05844	0.871774	0.704239	0.914566	0.862781	0.791648	1.26517	1.48821	0.919989	0.852357	0.859301	0.928772	7	7	7	7	7	7	7	7	7	7	5	5	5	5
Aldh16a1	ENSMUSG00000007833	aldehyde dehydrogenase 16 family, member A1 [Source:MGI Symbol;Acc:MGI:1916998]	4	4	6	9.33409e-17	0	0.00442037	1.53382e+07	3	3	3	1.49639e-11	0	0.00173949	6124845	0	1.17527	1.05247	0.931929	0.836063	0.969638	0.974527	1.1315	1.05447	1.09303	0.807607	1.10385	0.875421	0.976394	1.02896	0.941725	0.795373	1.04884	0.874078	6	6	6	6	6	6	6	6	6	6	3	3	3	3
Aldh18a1	ENSMUSG00000025007	aldehyde dehydrogenase 18 family, member A1 [Source:MGI Symbol;Acc:MGI:1888908]	15	15	36	2.20308e-74	0	5.93196e-06	1.44849e+08	11	11	25	6.83421e-51	0	3.8825e-05	6.68393e+07	0	1.16312	1.4764	0.929899	1.0165	0.980354	0.644126	1.30238	1.01076	0.830158	0.852792	1.12511	0.644705	1.08486	1.37266	0.811425	0.968472	0.952099	0.601976	36	36	36	36	36	36	36	36	36	36	25	25	25	25
Aldh1a1	ENSMUSG00000053279	aldehyde dehydrogenase family 1, subfamily A1 [Source:MGI Symbol;Acc:MGI:1353450]	2	7	11	9.12299e-11	0	0.000389203	25687418	3	9	12	1.53101e-11	0	0.000294105	18692190	0	0.486031	0.462141	0.736042	0.895529	0.982491	1.92023	0.335863	0.424196	0.852865	1.74944	1.36579	2.44985	0.622416	0.548251	0.751773	1.63717	1.33254	1.72612	3	3	3	3	3	3	3	3	3	3	4	4	4	4
Aldh1a2	ENSMUSG00000013584	aldehyde dehydrogenase family 1, subfamily A2 [Source:MGI Symbol;Acc:MGI:107928]	9	10	20	2.51365e-51	0	5.48866e-05	125362288	8	11	18	1.55888e-39	0	3.08734e-05	1.12583e+08	0	1.08791	0.911298	0.687062	1.0977	0.767367	0.997799	1.38235	1.17314	0.970508	1.1329	0.6586	0.874646	1.01037	1.07477	1.15309	1.07228	0.773579	1.14249	17	17	17	17	17	17	17	17	17	17	14	14	14	14
Aldh1a3	ENSMUSG00000015134	aldehyde dehydrogenase family 1, subfamily A3 [Source:MGI Symbol;Acc:MGI:1861722]	9	9	20	1.406e-34	0	0.00309672	9.10553e+07	10	12	23	5.21163e-35	0	0.00238229	1.00054e+08	0	1.2572	1.12827	0.928082	0.892955	1.30476	0.560353	1.26305	0.939961	0.912231	0.867427	1.2511	0.553559	1.04364	1.35993	1.04359	0.901051	1.14409	0.731004	20	20	20	20	20	20	20	20	20	20	21	21	21	21
Aldh1b1	ENSMUSG00000035561	aldehyde dehydrogenase 1 family, member B1 [Source:MGI Symbol;Acc:MGI:1919785]	6	7	13	5.73439e-25	0	0.000836087	5.54501e+07	6	8	9	1.21219e-25	0	0.000198833	35614594	0	0.816737	1.32628	1.10424	1.26895	1.04213	0.98853	0.762366	0.970208	0.946691	1.16279	0.877642	1.27871	0.857688	1.07682	0.76471	1.18453	0.946529	0.862759	10	10	10	10	10	10	10	10	10	10	6	6	6	6
Aldh1l1	ENSMUSG00000030088	aldehyde dehydrogenase 1 family, member L1 [Source:MGI Symbol;Acc:MGI:1340024]	8	9	9	1.47923e-39	0	0.000647453	2.78674e+07	7	7	7	5.60856e-30	0	0.000457983	9915308	0	1.14714	1.3855	0.623915	0.894927	0.867296	0.618926	1.20452	1.14313	0.792114	0.725403	1.07117	0.606967	1.14945	1.17135	0.918765	0.763173	0.97549	0.588176	8	8	8	8	8	8	8	8	8	8	7	7	7	7
Aldh1l2	ENSMUSG00000020256	aldehyde dehydrogenase 1 family, member L2 [Source:MGI Symbol;Acc:MGI:2444680]	18	18	33	6.02544e-99	0	0.000148812	282312928	16	16	23	3.0288e-90	0	4.3925e-05	2.27283e+08	0	1.04297	1.29153	0.995198	1.03606	1.01529	0.788593	1.07872	1.03374	0.784275	0.998778	1.01563	1.01204	1.2781	1.23039	0.633168	1.13501	0.87	0.684569	33	33	33	33	33	33	33	33	33	33	23	23	23	23
Aldh2	ENSMUSG00000029455	aldehyde dehydrogenase 2, mitochondrial [Source:MGI Symbol;Acc:MGI:99600]	15	15	78	3.44366e-84	0	1.65512e-05	1629820800	14	15	68	2.1719e-76	0	2.2718e-05	1.52293e+09	0	1.12968	1.13432	0.841493	0.945562	0.896906	0.903988	1.11601	1.07354	0.836396	0.905241	0.978034	0.915857	1.07625	1.15347	0.938119	0.951364	0.894303	1.01653	77	77	76	76	77	76	76	76	77	77	67	67	67	67
Aldh3a2	ENSMUSG00000010025	aldehyde dehydrogenase family 3, subfamily A2 [Source:MGI Symbol;Acc:MGI:1353452]	9	11	17	1.49813e-51	0	0.000234786	2.80367e+08	10	12	15	2.49787e-55	0	7.63824e-05	1.26514e+08	0	1.06207	1.13915	1.0698	1.05757	1.09871	0.894605	1.09004	0.963033	1.04393	0.926749	1.09689	0.859143	1.09745	1.11926	0.99267	1.01304	1.03823	0.879773	15	15	15	15	15	15	15	15	15	15	12	12	12	12
Aldh3b1	ENSMUSG00000024885	aldehyde dehydrogenase 3 family, member B1 [Source:MGI Symbol;Acc:MGI:1914939]	3	4	4	3.75437e-08	0	0.0113172	5.88664e+06	2	3	3	8.95742e-07	0	0.00677602	2920644	0	0.93241	0.975869	0.802271	0.968467	1.08629	1.25197	0.923699	0.804898	1.02	0.838749	1.25868	0.885817	1.19546	0.902907	0.924575	0.801733	1.00808	1.07014	3	3	3	3	3	3	3	3	3	3	2	2	2	2
Aldh4a1	ENSMUSG00000028737	aldehyde dehydrogenase 4 family, member A1 [Source:MGI Symbol;Acc:MGI:2443883]	4	4	9	4.94475e-21	0	0.000132948	1.5576e+08	5	5	8	3.84558e-25	0	6.50736e-05	70003428	0	1.11435	0.890616	0.84941	0.909746	0.769202	0.944209	1.01632	1.16919	0.817507	0.985061	0.94307	1.02517	0.99878	1.06166	0.968737	0.990416	0.952695	0.994285	9	9	9	9	9	9	9	9	9	9	8	8	8	8
Aldh5a1	ENSMUSG00000035936	aldhehyde dehydrogenase family 5, subfamily A1 [Source:MGI Symbol;Acc:MGI:2441982]	7	7	12	3.46613e-46	0	9.27666e-05	131953824	5	5	8	2.5986e-37	0	2.32077e-05	86413840	0	1.01992	0.883312	0.949015	1.02088	0.994002	1.08309	1.0295	1.00551	1.01116	1.05094	0.905166	1.16165	1.03913	1.03492	1.11135	1.04481	0.974919	1.24689	12	12	12	12	12	12	12	12	12	12	8	8	8	8
Aldh6a1	ENSMUSG00000021238	aldehyde dehydrogenase family 6, subfamily A1 [Source:MGI Symbol;Acc:MGI:1915077]	14	14	34	1.34958e-67	0	4.28454e-05	292146288	14	14	43	5.05647e-67	0	1.13326e-05	3.70134e+08	0	1.01709	0.925204	0.935042	0.957123	0.947037	1.15115	0.89253	0.882606	1.00231	0.990687	0.995359	1.12609	1.00676	0.93739	0.991461	1.01369	0.940784	1.16825	34	34	34	34	34	34	34	34	34	34	43	43	43	43
Aldh7a1	ENSMUSG00000053644	aldehyde dehydrogenase family 7, member A1 [Source:MGI Symbol;Acc:MGI:108186]	7	7	19	2.29156e-33	0	0.000102822	1.59568e+08	7	7	9	5.13104e-32	0	3.01973e-05	185094920	0	1.07149	1.24681	0.951376	0.998891	1.0167	0.969787	1.11925	0.937468	0.967198	0.817045	1.06184	0.806795	1.07432	0.971287	0.95592	0.954998	0.996727	0.89817	19	19	19	19	19	19	19	19	19	19	9	9	9	9
Aldh9a1	ENSMUSG00000026687	aldehyde dehydrogenase 9, subfamily A1 [Source:MGI Symbol;Acc:MGI:1861622]	9	9	18	3.16306e-45	0	0.000203631	1.45532e+08	11	11	14	1.88314e-53	0	8.79448e-06	2.35639e+08	0	1.05002	1.19952	0.959596	0.984143	0.986407	0.965607	0.971292	0.958852	1.02863	0.998337	1.38071	0.902975	1.03581	1.07077	1.03996	0.946042	1.03588	1.01309	18	18	18	18	18	18	18	18	18	18	14	14	14	14
Aldoa	ENSMUSG00000030695	aldolase A, fructose-bisphosphate [Source:MGI Symbol;Acc:MGI:87994]	4	19	682	5.22253e-36	0	2.54112e-05	1109610496	5	29	621	4.12762e-68	0	1.46198e-06	895853152	0	0.870318	0.862685	1.14195	0.979882	1.04834	1.00079	0.841082	0.980299	1.13539	1.0711	1.10509	1.12477	0.934999	0.933996	1.031	1.0745	1.06296	1.07856	46	46	45	45	46	46	45	44	46	47	51	51	51	51
Aldob	ENSMUSG00000028307	aldolase B, fructose-bisphosphate [Source:MGI Symbol;Acc:MGI:87995]	3	3	3	4.84023e-11	0	0.0105407	13145556	1	2	9	2.04225e-05	0	0.00495298	7843238	0	0.464215	3.51789	0.449924	0.93869	0.415372	0.668662	0.354711	0.884764	2.28163	0.852	0.49791	0.843369	1.18761	1.42592	2.33636	0.500541	0.494238	0.627231	3	3	3	3	3	3	3	3	3	3	1	1	1	1
Aldoc	ENSMUSG00000017390	aldolase C, fructose-bisphosphate [Source:MGI Symbol;Acc:MGI:101863]	11	14	197	1.85773e-43	0	0.000685071	194299032	10	17	122	2.17431e-48	0	0.000115996	92582128	0	1.20922	0.976779	0.797407	0.901273	0.718629	1.19795	0.846012	0.941682	0.923886	0.852665	0.959395	1.101	1.50976	0.970754	1.00554	0.921413	0.829435	1.24669	16	16	16	16	16	16	16	16	16	16	14	14	14	14
Alg1	ENSMUSG00000039427	asparagine-linked glycosylation 1 (beta-1,4-mannosyltransferase) [Source:MGI Symbol;Acc:MGI:2384774]	5	5	9	9.60813e-23	0	0.00104678	1.48028e+07	4	4	6	3.25792e-17	0	0.00116114	8.56229e+06	0	1.25111	0.984984	1.02021	0.952599	1.19086	1.04534	0.919816	0.841295	1.1264	1.00526	1.21428	0.964294	1.1708	1.07722	0.989647	0.884099	1.05124	0.937894	9	9	9	9	9	9	9	9	9	9	6	6	6	6
Alg10b	ENSMUSG00000075470	asparagine-linked glycosylation 10B (alpha-1,2-glucosyltransferase) [Source:MGI Symbol;Acc:MGI:2146159]	1	1	1	8.10197e-07	0	0.00179574	64479668	1	1	2	1.69128e-08	0	0.000229138	21354529	0	0.911062	0.821051	1.17668	1.05116	1.20132	1.01971	0.954214	0.973663	1.15299	1.00244	1.07059	1.00161	0.985016	1.05386	0.910276	0.968641	0.970628	0.996041	1	1	1	1	1	1	1	1	1	1	2	2	2	2
Alg14	ENSMUSG00000039887	asparagine-linked glycosylation 14 [Source:MGI Symbol;Acc:MGI:1914039]	2	2	3	1.52323e-13	0	0.000839342	1.59438e+07	2	2	4	1.08128e-12	0	0.00104971	9.3215e+06	0	0.973732	0.926021	1.05227	0.967373	1.03245	0.906934	0.858609	0.710878	0.970024	1.01617	0.95952	0.996412	1.03118	0.868901	0.885107	1.01709	1.08884	0.994942	3	3	3	3	3	3	3	3	3	3	4	4	4	4
Alg2	ENSMUSG00000039740	asparagine-linked glycosylation 2 (alpha-1,3-mannosyltransferase) [Source:MGI Symbol;Acc:MGI:1914731]	5	5	12	3.86293e-37	0	1.81807e-05	1.5089e+08	4	4	6	4.82923e-19	0	9.85028e-06	104542592	0	0.9834	1.21909	0.966325	1.04982	0.962079	0.945132	1.02071	0.926564	0.954602	1.07697	1.12816	0.987082	1.14246	1.17101	1.03535	1.07841	0.961885	1.07037	12	12	12	12	12	12	12	12	12	12	6	6	6	6
Alg5	ENSMUSG00000036632	asparagine-linked glycosylation 5 (dolichyl-phosphate beta-glucosyltransferase) [Source:MGI Symbol;Acc:MGI:1913498]	4	4	11	1.92887e-16	0	0.000779899	1.03596e+08	7	7	11	1.3944e-21	0	0.00406685	1.05043e+08	0	1.00024	1.18728	1.04003	1.15192	0.979674	0.982499	1.02027	0.97326	0.959103	0.953465	1.04614	1.03027	0.978819	1.00791	0.879116	1.13895	0.918989	0.942346	11	11	11	11	11	11	11	11	11	11	11	11	11	11
Alkbh3	ENSMUSG00000040174	alkB, alkylation repair homolog 3 (E. coli) [Source:MGI Symbol;Acc:MGI:1916363]	5	5	5	3.87227e-22	0	0.000607625	1.11966e+08	6	6	8	5.83479e-27	0	0.000661621	29715970	0	1.04612	0.894133	1.03299	0.924562	0.987287	0.983025	1.09545	1.03321	1.01615	0.969694	0.970329	0.91719	1.03917	0.925487	1.13079	0.949792	1.05439	1.04577	5	5	5	5	5	5	5	5	5	5	8	8	8	8
Alkbh5	ENSMUSG00000042650	alkB, alkylation repair homolog 5 (E. coli) [Source:MGI Symbol;Acc:MGI:2144489]	5	5	7	6.84901e-24	0	2.20697e-05	46702483	4	4	5	6.29492e-16	0	0.00223266	2.64762e+07	0	1.14151	1.05858	0.992556	0.971562	1.03608	1.17308	1.03186	1.02982	1.11302	0.857833	0.885652	1.02566	1.04845	0.936052	0.861855	0.955008	0.868342	1.05569	7	7	7	7	7	7	7	7	7	7	5	5	5	5
Alkbh6	ENSMUSG00000042831	alkB, alkylation repair homolog 6 (E. coli) [Source:MGI Symbol;Acc:MGI:2142037]	3	3	5	4.98609e-19	0	0.000122582	7.45265e+06	3	3	6	1.83153e-14	0	0.00013069	22638234	0	1.39501	1.0803	0.976248	0.773524	0.949878	0.766742	1.37793	1.17374	1.22493	0.710989	1.00235	0.827587	1.16398	1.0427	0.942157	0.717289	0.902526	0.834602	5	5	5	5	5	5	5	5	5	5	6	6	6	6
Alkbh7	ENSMUSG00000002661	alkB, alkylation repair homolog 7 (E. coli) [Source:MGI Symbol;Acc:MGI:1913650]	3	3	5	3.05994e-31	0	7.50492e-06	137141648	3	3	4	2.56207e-18	0	1.36975e-05	1.31231e+07	0	0.971661	1.15801	0.928999	1.08658	0.885029	1.09694	1.0728	1.0096	1.09289	0.95052	0.913339	1.07426	0.944085	0.962876	1.04428	0.983164	0.878621	0.883712	5	5	5	5	5	5	5	5	5	5	4	4	4	4
Alkbh8	ENSMUSG00000025899	alkB, alkylation repair homolog 8 (E. coli) [Source:MGI Symbol;Acc:MGI:1914917]	5	5	6	2.14786e-26	0	0.000119333	17774095	3	3	4	1.83325e-09	0	0.00477902	9.2315e+06	0	1.16312	1.10698	0.87949	0.80272	0.924629	0.966347	1.18797	1.05784	0.888528	0.770294	0.922302	0.945502	0.989214	1.19352	0.82478	0.828047	0.87479	0.901451	6	6	6	6	6	6	6	6	6	6	4	4	4	4
Alox5	ENSMUSG00000025701	arachidonate 5-lipoxygenase [Source:MGI Symbol;Acc:MGI:87999]	4	4	5	1.2542e-20	0	7.93167e-05	1.80125e+07	4	4	6	5.27438e-12	0	0.00572403	1.03606e+08	0	0.996958	1.13631	0.951989	1.19788	1.10869	1.07596	0.873879	0.769614	0.920227	0.995429	1.33207	1.02538	1.07402	1.05961	0.95648	1.04183	1.03928	1.05712	5	5	5	5	5	5	5	5	5	5	6	6	6	6
Alpk2	ENSMUSG00000032845	alpha-kinase 2 [Source:MGI Symbol;Acc:MGI:2449492]	19	19	21	2.23998e-94	0	1.54814e-05	2.9896e+07	12	12	14	2.71835e-65	0	3.74434e-05	15781180	0	0.823835	0.693386	1.17768	0.940732	0.967309	1.17527	0.824149	0.895974	1.10219	1.12634	0.797831	1.17559	0.958661	0.720275	1.24502	1.05358	1.06856	1.19327	20	20	20	20	20	20	20	20	20	20	14	14	14	14
Alpk3	ENSMUSG00000038763	alpha-kinase 3 [Source:MGI Symbol;Acc:MGI:2151224]	24	24	38	5.85668e-114	0	0.000120406	116533416	26	26	38	1.47638e-129	0	3.85257e-06	88175448	0	0.976219	0.88405	1.16555	0.875367	1.17615	0.895665	1.1166	1.00168	1.17792	1.06419	1.04173	0.893024	0.925243	0.891472	1.12271	1.04799	1.15316	0.801267	38	38	38	38	38	38	38	38	38	38	38	38	38	38
Alpl	ENSMUSG00000028766	alkaline phosphatase, liver/bone/kidney [Source:MGI Symbol;Acc:MGI:87983]	5	5	9	1.12328e-22	0	0.000583339	31091582	5	5	7	2.43964e-26	0	5.28791e-05	45225490	0	0.57999	2.23531	0.311253	0.607007	0.501718	0.448362	0.690651	0.625136	0.38069	0.500258	7.5679	0.430114	1.22777	0.503862	0.592389	0.780241	0.762824	0.653195	9	9	9	9	9	9	9	9	9	9	7	7	7	7
Als2	ENSMUSG00000026024	amyotrophic lateral sclerosis 2 (juvenile) [Source:MGI Symbol;Acc:MGI:1921268]	10	10	15	6.28493e-30	0	0.00147067	3.60152e+07	6	7	14	2.21594e-21	0	0.00156392	2.71074e+07	0	0.998528	0.941079	1.14788	0.927809	1.02264	0.913884	1.07442	1.14844	1.18274	0.920084	0.9034	0.858059	0.943864	0.953895	1.07523	0.971307	0.984854	0.827028	15	15	15	15	15	15	15	15	15	15	7	7	7	7
Alyref	ENSMUSG00000025134	Aly/REF export factor [Source:MGI Symbol;Acc:MGI:1341044]	2	2	4	2.18683e-12	0	0.000144764	1.78541e+08	2	3	17	3.95405e-14	0	6.34101e-05	1.10305e+08	0	1.07483	1.28094	0.936468	1.02494	0.920107	0.871176	1.05005	1.09417	0.944396	0.83475	0.888165	0.962205	1.25421	1.06701	0.957963	0.97122	0.809719	0.837643	4	4	4	4	4	4	4	4	4	4	8	8	8	8
Alyref2	ENSMUSG00000060244	Aly/REF export factor 2 [Source:MGI Symbol;Acc:MGI:1913144]	2	2	2	1.03837e-07	0	0.00530258	1.99463e+07	2	3	11	3.88834e-08	0	0.00228484	13391970	0	1.28739	1.24104	1.09522	0.847157	0.978933	0.815527	1.31792	1.16222	1.03949	0.862205	0.962069	0.975954	1.078	1.02966	1.04036	0.935705	1.04524	0.879274	2	2	2	2	2	2	2	2	2	2	2	2	2	2
Amacr	ENSMUSG00000022244	alpha-methylacyl-CoA racemase [Source:MGI Symbol;Acc:MGI:1098273]	6	6	12	1.48725e-33	0	0.000351884	195961016	4	4	8	1.04695e-16	0	0.000736186	1.32959e+08	0	0.976994	1.01533	0.853534	1.00413	0.883922	1.10155	0.874271	0.943965	0.964542	1.01217	0.897595	1.06331	1.01705	1.01376	0.969044	1.06786	0.907242	1.01856	12	12	12	12	12	12	12	12	12	12	8	8	8	8
Ambp	ENSMUSG00000028356	alpha 1 microglobulin/bikunin [Source:MGI Symbol;Acc:MGI:88002]	7	7	16	4.23286e-29	0	0.000124058	9.09232e+07	8	8	14	1.80173e-38	0	4.69185e-05	1.15401e+08	0	1.36456	1.34667	0.784509	1.06512	0.85311	0.93865	1.12029	1.11977	0.78777	0.894624	1.02831	0.784724	1.02914	1.40769	0.799281	0.979273	0.981815	0.846707	16	16	16	16	16	16	16	16	15	16	14	14	14	14
Ambra1	ENSMUSG00000040506	autophagy/beclin 1 regulator 1 [Source:MGI Symbol;Acc:MGI:2443564]	5	5	5	4.34984e-11	0	0.00966611	1.16586e+07	4	4	4	4.79107e-11	0	0.00414896	5.46112e+06	0	1.07237	0.967275	0.923587	0.989525	0.971046	0.914655	1.16901	1.00712	0.962091	0.85582	0.959834	0.750824	0.836279	1.01319	0.866919	0.974668	0.912813	0.668541	5	5	5	5	5	5	5	5	5	5	4	4	4	4
Amfr	ENSMUSG00000031751	autocrine motility factor receptor [Source:MGI Symbol;Acc:MGI:1345634]	6	6	7	3.83656e-33	0	3.1442e-05	4.38818e+07	5	5	6	6.68512e-28	0	0.000105389	1.49525e+07	0	0.8607	1.03954	1.16869	1.14984	0.947998	1.02231	1.0533	1.05587	1.14331	1.12955	1.03756	0.820428	0.91765	1.01676	1.18732	1.15536	0.980954	0.790331	7	7	7	7	7	7	7	7	7	7	6	6	6	6
Amn1	ENSMUSG00000068250	antagonist of mitotic exit network 1 [Source:MGI Symbol;Acc:MGI:2442933]	2	2	2	1.6197e-13	0	0.000114133	6858619	2	2	2	1.7693e-10	0	8.24927e-05	12394538	0	1.19646	1.03712	1.04494	1.19582	1.04501	1.02724	1.1154	1.15249	1.14337	0.722217	0.848596	0.842509	1.20025	1.26642	0.732494	0.863707	0.89264	0.918949	2	2	2	2	2	2	2	2	2	2	2	2	2	2
Amot	ENSMUSG00000041688	angiomotin [Source:MGI Symbol;Acc:MGI:108440]	9	12	17	1.56556e-29	0	0.000538001	52585992	8	11	20	3.85575e-32	0	5.95428e-05	3.07388e+07	0	1.0218	0.970883	0.907949	1.05425	0.88682	1.13061	0.981242	1.01124	0.844842	1.08025	0.83963	1.28945	1.38933	1.01679	1.08255	0.995625	0.904763	1.32817	13	13	13	13	13	13	13	13	13	13	11	11	11	11
Amotl1	ENSMUSG00000013076	angiomotin-like 1 [Source:MGI Symbol;Acc:MGI:1922973]	7	10	16	1.72431e-23	0	0.00151455	2.35828e+07	5	8	17	1.02684e-15	0	0.000830431	79434276	0	0.990883	1.0072	1.10871	1.01201	1.11094	1.08647	1.05316	0.960753	1.03965	0.951461	0.874868	1.09121	1.11983	0.955864	1.09077	0.936734	0.934231	1.02873	10	10	10	10	10	10	10	10	10	10	6	6	6	6
Ampd1	ENSMUSG00000070385	adenosine monophosphate deaminase 1 [Source:MGI Symbol;Acc:MGI:88015]	24	24	99	3.55223e-138	0	1.95797e-05	2.14768e+09	28	29	138	3.29929e-173	0	2.61869e-06	2366253696	0	0.720196	0.866005	1.21972	1.30371	1.12142	1.07311	0.719204	0.946143	1.19113	1.27002	1.07671	1.10275	0.770699	0.824	1.05897	1.2321	1.09618	1.09224	99	99	99	99	99	99	99	99	99	99	134	134	134	134
Ampd2	ENSMUSG00000027889	adenosine monophosphate deaminase 2 [Source:MGI Symbol;Acc:MGI:88016]	11	12	14	1.96035e-39	0	0.000167907	100115544	10	10	15	7.46119e-33	0	0.00093089	5.59683e+07	0	1.05614	1.29458	0.95513	0.910046	0.913718	0.747511	1.21643	1.14328	0.944194	0.819474	1.08885	0.709281	0.999252	1.12472	1.06056	0.921116	0.910492	0.740972	13	12	13	12	13	13	13	13	13	13	15	14	14	15
Ampd3	ENSMUSG00000005686	adenosine monophosphate deaminase 3 [Source:MGI Symbol;Acc:MGI:1096344]	8	9	10	7.11638e-28	0	0.0014046	32192508	8	9	14	2.03234e-24	0	0.00162012	1.66337e+07	0	1.15794	1.09182	1.03459	1.04644	1.02064	0.929348	1.01738	1.06836	1.10358	0.894277	1.19678	0.804538	0.927686	0.983051	1.04259	0.822987	1.04052	0.921586	9	9	9	9	9	9	9	9	9	9	10	10	10	10
Amy1	ENSMUSG00000074264	amylase 1, salivary [Source:MGI Symbol;Acc:MGI:88019]	3	3	3	1.29906e-11	0	0.00121574	9576495	1	3	3	4.84626e-06	0	0.00238229	8473005	0	1.47346	1.13122	0.682769	1.02342	1.01709	0.851373	1.12932	0.94236	0.865169	0.837858	0.95944	0.731581	1.10267	1.39581	0.798972	0.705983	0.786056	0.688078	3	3	3	3	3	3	3	3	3	3	1	1	1	1
Anapc1	ENSMUSG00000014355	anaphase promoting complex subunit 1 [Source:MGI Symbol;Acc:MGI:103097]	13	13	23	1.45132e-59	0	5.30118e-05	1.30839e+09	9	9	12	2.51058e-41	0	1.58217e-05	49511312	0	1.23778	1.25197	0.840137	0.800608	0.824542	0.70939	1.16974	0.992182	0.792345	0.745374	0.970449	0.784882	1.07608	1.26335	0.893212	0.822293	0.818412	0.742402	23	23	23	23	23	23	23	23	23	23	12	12	12	12
Anapc2	ENSMUSG00000026965	anaphase promoting complex subunit 2 [Source:MGI Symbol;Acc:MGI:2139135]	13	13	20	7.43551e-47	0	0.000111137	8.09133e+07	9	9	14	1.71233e-34	0	0.000602462	124479824	0	1.17258	1.11324	0.861983	0.83493	0.877234	0.691524	1.12228	0.964643	0.852563	0.826659	1.01328	0.739592	1.13909	1.36742	0.934974	0.895702	0.903944	0.731419	20	20	20	20	20	20	20	20	20	20	14	14	14	14
Anapc4	ENSMUSG00000029176	anaphase promoting complex subunit 4 [Source:MGI Symbol;Acc:MGI:1098673]	6	6	8	1.1793e-31	0	8.31799e-06	8.53965e+07	7	7	11	5.30003e-37	0	1.08284e-05	69791396	0	1.09278	1.16991	0.842281	0.927509	0.825547	0.647347	1.24853	1.08981	0.947217	0.792142	0.849511	0.708448	1.0332	1.3165	0.917348	0.936679	0.797503	0.768365	8	8	8	8	8	8	8	8	8	8	11	11	11	11
Anapc5	ENSMUSG00000029472	anaphase-promoting complex subunit 5 [Source:MGI Symbol;Acc:MGI:1929722]	8	8	17	4.74018e-35	0	8.11277e-05	8.44666e+07	6	6	9	1.28166e-21	0	0.00125353	6.02495e+07	0	1.052	1.29859	0.919772	0.969955	0.973938	0.769793	1.35273	1.13127	0.92727	0.778377	0.992914	0.732662	1.26992	1.26092	0.976283	0.9098	0.850515	0.66407	17	17	17	17	17	17	17	17	17	17	8	8	8	8
Anapc7	ENSMUSG00000029466	anaphase promoting complex subunit 7 [Source:MGI Symbol;Acc:MGI:1929711]	4	4	6	3.94319e-17	0	0.00794037	3.47976e+07	3	3	4	2.58086e-10	0	0.00549072	2.21457e+07	0	0.954526	1.05543	0.900866	0.79314	0.871	0.658679	1.09232	0.959389	0.809675	0.876704	1.01066	0.773649	1.14183	1.34549	1.02659	0.865124	0.924656	0.80803	6	6	6	6	6	6	6	6	6	6	4	4	4	4
Angel2	ENSMUSG00000026634	angel homolog 2 (Drosophila) [Source:MGI Symbol;Acc:MGI:1196310]	6	6	9	6.16932e-30	0	0.000594238	3.3156e+07	6	6	8	1.27578e-21	0	0.000282947	32423545	0	1.09589	1.02544	1.0778	0.989248	1.00915	0.953914	1.09838	0.973601	1.04207	0.805898	0.987017	0.88068	0.944841	0.948769	0.942559	0.877925	0.897666	0.946711	9	9	9	9	9	9	9	9	9	9	8	8	8	8
Angpt2	ENSMUSG00000031465	angiopoietin 2 [Source:MGI Symbol;Acc:MGI:1202890]	2	2	3	3.37603e-07	0	0.016688	5.94728e+06	2	2	2	3.6858e-07	0	0.0109274	2.59889e+08	0	0.992085	1.09303	1.001	1.09293	0.861958	0.875827	1.01325	1.22956	1.10216	0.951738	1.06721	0.817453	1.12825	1.19357	0.888944	0.85491	0.935033	0.852166	3	3	3	3	3	3	3	3	3	3	2	2	2	2
Angptl1	ENSMUSG00000033544	angiopoietin-like 1 [Source:MGI Symbol;Acc:MGI:1919963]	3	3	4	1.31397e-10	0	0.00565864	4.08038e+07	1	1	1	0.000254271	0	0.0216688	37396948	0	1.58481	1.73671	1.13479	1.07179	1.00438	0.733012	1.29827	1.08892	0.902703	0.684422	1.01062	0.520373	1.35318	1.21007	0.737137	0.854106	0.849697	0.411125	4	4	4	4	4	4	4	4	4	4	1	1	1	1
Angptl2	ENSMUSG00000004105	angiopoietin-like 2 [Source:MGI Symbol;Acc:MGI:1347002]	9	10	19	8.12056e-59	0	6.4576e-05	3.17022e+08	5	6	15	1.91923e-23	0	0.000577368	1.63184e+08	0	1.25663	1.60068	1.00258	1.0628	1.04944	0.644661	1.24511	1.13661	0.890795	0.931677	0.977096	0.66004	1.084	1.24116	0.848625	1.01342	0.83269	0.654154	18	18	18	18	18	18	18	18	18	18	14	14	14	14
Ank1	ENSMUSG00000031543	ankyrin 1, erythroid [Source:MGI Symbol;Acc:MGI:88024]	18	18	48	1.55411e-93	0	2.38724e-05	1.96864e+08	20	20	35	8.3619e-96	0	1.50152e-05	114230528	0	0.80802	0.806729	1.14149	0.891064	1.18313	1.11212	0.848149	0.889266	1.22004	0.973208	1.45464	1.30125	0.775142	0.769793	0.964913	0.887861	1.39466	0.880734	48	48	48	48	48	48	48	48	48	48	35	35	35	35
Ank2	ENSMUSG00000032826	ankyrin 2, brain [Source:MGI Symbol;Acc:MGI:88025]	34	34	69	1.20905e-185	0	7.62871e-06	2.90607e+08	30	30	49	4.55313e-165	0	2.14011e-06	2.99351e+08	0	1.01903	0.962409	0.913036	1.01086	0.871977	0.946502	1.1266	1.05252	0.942314	0.994717	0.814935	0.944663	1.04783	1.17115	1.01357	1.01873	0.886184	0.999939	69	69	69	69	69	69	69	69	69	69	49	48	48	48
Ank3	ENSMUSG00000069601	ankyrin 3, epithelial [Source:MGI Symbol;Acc:MGI:88026]	37	37	80	3.08791e-180	0	1.24798e-05	428655440	40	40	72	4.08996e-180	0	6.58086e-06	2.53926e+08	0	0.941894	0.815002	0.931351	0.975956	0.81678	1.34784	0.877901	1.01515	0.962633	1.16311	0.745335	1.29979	1.05844	0.907442	1.07229	1.06701	0.841993	1.25458	80	80	80	80	80	80	80	80	80	80	72	72	72	72
Ankfy1	ENSMUSG00000020790	ankyrin repeat and FYVE domain containing 1 [Source:MGI Symbol;Acc:MGI:1337008]	16	16	25	5.37279e-74	0	4.01697e-05	1.95877e+08	13	13	16	1.88246e-50	0	4.07026e-05	9.58567e+07	0	1.07008	1.10801	0.964259	0.887799	0.989604	0.859827	1.07893	1.03264	0.938127	0.817273	1.02392	0.762221	1.09849	1.0361	0.902477	0.872993	0.892491	0.824656	25	25	25	25	25	25	25	25	25	25	16	16	16	16
Ankhd1	ENSMUSG00000024483	ankyrin repeat and KH domain containing 1 [Source:MGI Symbol;Acc:MGI:1921733]	16	23	36	1.21879e-67	0	7.32357e-06	3.76247e+07	11	18	21	7.79366e-31	0	0.00913517	27668118	0	0.910748	1.07091	1.03263	1.09705	1.01368	0.830057	1.06526	1.07586	1.02612	1.08796	0.988565	0.932085	0.987565	1.03354	1.04157	1.11621	1.04068	0.779955	23	23	23	23	23	23	23	23	23	23	12	12	12	12
Ankib1	ENSMUSG00000040351	ankyrin repeat and IBR domain containing 1 [Source:MGI Symbol;Acc:MGI:1918047]	7	7	8	1.19376e-28	0	0.00016175	1.23979e+07	5	5	5	3.15252e-18	0	0.000804026	10142126	0	1.09667	1.09781	1.10497	1.02789	1.10264	0.898117	1.07976	1.04783	1.27936	1.04484	1.10774	0.768916	1.11188	1.04534	1.31427	1.2633	1.28823	0.754485	8	8	8	8	8	8	8	8	8	8	5	5	5	5
Ankle2	ENSMUSG00000029501	ankyrin repeat and LEM domain containing 2 [Source:MGI Symbol;Acc:MGI:1261856]	14	14	17	1.34497e-65	0	0.000104182	5.61958e+07	10	10	12	1.15307e-43	0	0.000133621	2.58416e+07	0	0.91875	1.03911	0.935881	1.11473	0.865323	0.933145	1.05053	1.04849	0.99594	1.13294	0.916067	0.964567	0.904054	1.053	1.03115	1.13947	0.924965	0.83719	17	17	17	17	17	17	17	17	17	17	12	12	12	12
Ankmy2	ENSMUSG00000036188	ankyrin repeat and MYND domain containing 2 [Source:MGI Symbol;Acc:MGI:2144755]	3	3	4	1.05463e-18	0	4.94763e-05	62727158	4	4	6	2.51964e-16	0	0.000718827	3.01704e+08	0	1.1399	1.30146	0.925435	0.90212	0.94762	0.591183	1.25814	1.13681	0.956407	0.83958	1.03524	0.628247	0.928268	1.29522	0.986215	0.904526	0.915603	0.668796	4	4	4	4	4	4	4	4	4	4	6	6	6	6
Ankrd1	ENSMUSG00000024803	ankyrin repeat domain 1 (cardiac muscle) [Source:MGI Symbol;Acc:MGI:1097717]	4	4	7	2.02943e-11	0	0.0025554	4.33236e+06	4	4	5	8.6802e-15	0	0.00150993	5.24941e+06	0	0.952471	1.08442	0.76907	1.19235	0.58989	0.869874	0.662492	1.29907	0.554751	1.21714	0.693598	0.815548	1.64922	1.09736	0.578468	1.26586	0.659034	0.391614	7	7	7	7	7	7	7	7	6	7	5	5	4	5
Ankrd10	ENSMUSG00000031508	ankyrin repeat domain 10 [Source:MGI Symbol;Acc:MGI:1921840]	3	3	3	4.33768e-14	0	0.00230494	1.20711e+07	2	2	4	6.64755e-08	0	0.00836496	7060509	0	0.963861	0.795735	0.920048	1.44825	0.840628	1.23588	0.754207	1.0369	0.978759	1.4165	0.760394	1.54164	1.10832	1.0467	0.857228	1.32882	0.828087	1.13769	3	3	3	3	3	3	3	3	3	3	4	4	4	4
Ankrd11	ENSMUSG00000035569	ankyrin repeat domain 11 [Source:MGI Symbol;Acc:MGI:1924337]	11	11	12	6.21001e-40	0	4.56062e-05	1.34702e+07	7	7	8	3.72229e-19	0	0.00295995	39858589	0	1.04248	1.11514	0.982828	0.900264	0.895115	0.829311	1.2626	1.13975	0.968926	1.00516	0.930521	0.885889	1.09913	1.16154	1.08078	0.880954	0.937717	0.889408	12	12	12	12	12	12	12	12	12	12	7	7	7	7
Ankrd13a	ENSMUSG00000041870	ankyrin repeat domain 13a [Source:MGI Symbol;Acc:MGI:1915670]	5	5	9	2.48967e-23	0	0.00116247	4.40925e+07	5	5	8	9.81721e-33	0	9.64511e-05	22238864	0	1.07896	0.997808	0.779629	0.780633	0.875076	0.935	0.858392	1.00285	0.983007	0.811266	1.08103	0.748682	0.95661	1.0692	1.03278	0.893125	0.904602	0.775331	9	9	9	9	9	9	9	9	9	9	8	8	8	8
Ankrd17	ENSMUSG00000055204	ankyrin repeat domain 17 [Source:MGI Symbol;Acc:MGI:1932101]	13	20	31	8.25055e-42	0	0.00148306	163639136	12	19	22	6.16865e-44	0	4.2279e-05	109441476	0	0.980177	1.07412	0.999551	1.11655	1.01695	0.819812	1.05557	1.10363	1.02285	1.14936	0.988872	0.819741	1.04198	1.21506	1.05769	1.08444	1.05799	0.701363	18	18	18	18	18	18	18	18	18	18	13	13	13	13
Ankrd2	ENSMUSG00000025172	ankyrin repeat domain 2 (stretch responsive muscle) [Source:MGI Symbol;Acc:MGI:1861447]	18	18	85	3.49966e-95	0	0.000123317	1.06882e+09	16	16	72	1.60837e-97	0	6.85242e-06	5.97082e+08	0	1.11727	0.909917	0.88248	0.972268	0.846585	0.794408	1.02243	1.26295	0.864685	0.845113	0.71644	0.79389	1.85564	0.825804	0.93454	0.904503	0.940584	0.701878	85	85	85	84	84	85	85	85	83	85	66	69	67	69
Ankrd23	ENSMUSG00000067653	ankyrin repeat domain 23 [Source:MGI Symbol;Acc:MGI:1925571]	4	4	4	8.75721e-22	0	0.00144021	1.18356e+07	2	2	2	2.01438e-11	0	0.000648772	38175849	0	0.745621	0.589417	0.977687	1.5702	1.09402	0.991781	0.587772	0.913661	0.898189	1.50457	1.16168	1.10589	0.997755	0.844462	1.0438	1.32795	1.09659	0.798473	4	4	4	4	4	4	4	4	4	4	2	2	2	2
Ankrd27	ENSMUSG00000034867	ankyrin repeat domain 27 (VPS9 domain) [Source:MGI Symbol;Acc:MGI:2444103]	7	7	10	3.42569e-25	0	0.00160005	21228706	6	6	7	1.48457e-22	0	0.0013602	7.97987e+06	0	0.971175	1.00563	1.07314	0.970758	1.02801	0.915959	1.07757	1.03833	1.19264	0.865435	1.10842	0.907055	1.06428	1.005	1.17731	1.09931	1.15657	0.898702	10	10	10	10	10	10	10	10	10	10	7	7	7	7
Ankrd28	ENSMUSG00000014496	ankyrin repeat domain 28 [Source:MGI Symbol;Acc:MGI:2145661]	6	6	8	4.83216e-39	0	0.000140413	5.51933e+07	5	5	6	1.24587e-31	0	1.37296e-05	4.51662e+07	0	0.862395	0.881489	1.12853	0.943515	1.06759	0.889256	0.966043	0.973038	1.09919	1.04323	1.24289	0.901212	0.902112	0.992987	1.18767	1.07827	1.20574	0.900829	8	8	8	8	8	8	8	8	8	8	6	6	6	6
Ankrd40	ENSMUSG00000020864	ankyrin repeat domain 40 [Source:MGI Symbol;Acc:MGI:1918702]	5	5	9	9.64695e-29	0	0.000171622	3.45182e+07	4	4	5	3.87069e-24	0	7.35209e-05	17100776	0	1.03162	1.15214	1.01596	1.14828	1.08421	0.793613	1.10119	1.06641	1.00686	1.05566	1.01745	0.723267	1.04129	1.10295	1.00383	1.08991	1.05939	0.713975	9	9	9	9	9	9	9	9	9	9	5	5	5	5
Ankrd44	ENSMUSG00000052331	ankyrin repeat domain 44 [Source:MGI Symbol;Acc:MGI:3045243]	12	12	15	6.94586e-51	0	0.000598663	6.88754e+07	8	8	9	2.10651e-37	0	0.000214824	4.49958e+07	0	1.21435	1.20356	0.788567	0.845503	0.872374	0.900022	1.2807	1.08012	0.837093	0.781642	1.03897	0.850105	1.32645	1.13331	0.893832	0.777149	0.843403	0.827331	15	15	15	15	15	15	15	15	15	15	9	9	9	9
Ankrd46	ENSMUSG00000048307	ankyrin repeat domain 46 [Source:MGI Symbol;Acc:MGI:1916089]	1	1	1	0.000215187	0	0.0280018	63498392	1	1	1	0.000395173	0	0.0288908	34819780	0	1.01429	1.10029	1.02088	0.939728	0.960161	0.671638	1.14966	1.09015	1.10689	0.871409	1.02432	0.515587	1.02118	1.16567	1.04724	0.861948	1.00787	0.592977	1	1	1	1	1	1	1	1	1	1	1	1	1	1
Ankrd49	ENSMUSG00000031931	ankyrin repeat domain 49 [Source:MGI Symbol;Acc:MGI:1930842]	3	3	3	5.98031e-15	0	0.00302591	25346222	3	3	3	7.98856e-09	0	0.00215195	6.5058e+06	0	1.05807	1.21384	0.979216	1.19742	1.14236	0.873032	1.13042	1.03899	1.17703	0.935016	0.798934	1.08691	1.13639	1.01272	0.805684	1.21752	0.869318	1.05427	3	3	3	3	3	3	3	3	3	3	3	3	3	3
Ankrd50	ENSMUSG00000044864	ankyrin repeat domain 50 [Source:MGI Symbol;Acc:MGI:2139777]	8	8	8	2.74998e-56	0	9.66093e-06	37322590	7	7	8	1.52134e-28	0	3.51228e-05	6.71533e+07	0	1.05723	1.12794	0.886322	0.894806	0.796272	0.835979	1.12287	1.07541	0.891619	0.717444	0.820832	0.70639	1.10365	1.31239	0.870964	0.779358	0.816237	0.704943	8	8	8	8	8	8	8	8	8	8	8	8	8	8
Ankrd52	ENSMUSG00000014498	ankyrin repeat domain 52 [Source:MGI Symbol;Acc:MGI:2444029]	10	10	10	1.64487e-54	0	1.17278e-05	32905544	7	7	10	3.28677e-29	0	0.000112448	26102156	0	0.928293	0.941636	1.00818	0.975098	1.03377	0.750338	1.10284	0.96939	1.08616	1.01381	1.09241	0.744584	0.912608	1.09596	1.12434	0.947723	1.14112	0.791118	10	10	10	10	10	10	10	10	10	10	10	10	10	10
Anks1	ENSMUSG00000024219	ankyrin repeat and SAM domain containing 1 [Source:MGI Symbol;Acc:MGI:2446180]	12	13	16	2.12858e-38	0	0.00141636	75941100	8	9	10	7.21599e-38	0	5.28791e-05	6.44988e+07	0	1.06339	1.11157	1.05959	0.96309	0.977214	0.893055	1.19764	1.19573	1.02031	0.956137	0.910253	0.818957	1.07594	1.0636	1.06422	0.889517	0.908934	0.846426	15	15	15	14	15	15	15	15	15	15	9	9	9	9
Anks3	ENSMUSG00000022515	ankyrin repeat and sterile alpha motif domain containing 3 [Source:MGI Symbol;Acc:MGI:1919865]	2	2	4	3.05041e-08	0	0.016688	4.58637e+06	2	2	2	6.38055e-06	0	0.0271176	70289312	0	0.945957	0.984097	0.942821	0.900004	0.970872	1.07883	1.06035	0.874136	0.951952	0.655297	0.905145	0.570365	0.825557	0.904712	1.03208	0.746763	0.809936	0.660962	4	4	4	4	4	4	4	4	4	4	2	2	2	2
Ankzf1	ENSMUSG00000026199	ankyrin repeat and zinc finger domain containing 1 [Source:MGI Symbol;Acc:MGI:1098746]	5	5	8	1.03619e-19	0	0.000792004	21650537	7	7	10	1.04146e-24	0	0.00298845	2.52168e+07	0	1.25481	1.1201	0.949728	0.912967	0.866118	0.948242	1.34438	1.05984	0.946072	0.968403	1.02282	0.958457	1.25578	1.25752	0.96094	0.903795	0.926794	0.890723	8	8	8	8	8	8	8	8	8	8	10	10	10	10
Anln	ENSMUSG00000036777	anillin, actin binding protein [Source:MGI Symbol;Acc:MGI:1920174]	7	7	8	7.57599e-28	0	8.80984e-05	15496953	6	6	6	6.69045e-20	0	0.000690915	6.83468e+06	0	1.31138	1.14651	1.04706	0.909776	0.889068	0.449228	1.67927	1.14899	1.11018	0.761186	0.979076	0.35215	0.870978	1.24891	1.0154	0.790125	0.851523	0.424679	8	8	8	8	8	8	8	8	8	8	6	6	6	6
Ano1	ENSMUSG00000031075	anoctamin 1, calcium activated chloride channel [Source:MGI Symbol;Acc:MGI:2142149]	5	6	17	1.06894e-21	0	0.000562213	8541738	3	4	12	1.15531e-19	0	4.23942e-05	2.42387e+06	0	0.864399	0.992764	1.21313	0.628438	1.52975	0.680079	1.13927	0.776696	1.23765	0.479921	1.34257	0.697221	1.08169	0.874297	1.27357	0.716461	1.37273	0.646921	7	7	7	7	7	7	7	7	7	7	4	4	4	4
Ano10	ENSMUSG00000037949	anoctamin 10 [Source:MGI Symbol;Acc:MGI:2143103]	8	8	20	1.31186e-34	0	0.000256574	188903040	8	8	15	1.50883e-41	0	3.30424e-06	144615920	0	0.943224	0.905135	1.16844	1.16556	1.16066	1.17179	0.868333	0.969869	1.10931	1.0818	1.07163	1.00553	0.920218	0.88952	1.07502	1.01233	1.00045	1.06215	20	20	20	20	20	20	20	20	20	20	15	15	15	15
Ano6	ENSMUSG00000064210	anoctamin 6 [Source:MGI Symbol;Acc:MGI:2145890]	10	10	16	1.61101e-55	0	2.3143e-05	1.32848e+08	5	5	7	8.17961e-31	0	2.6714e-05	108645804	0	0.958436	0.98537	0.990823	1.04478	0.965824	1.10278	0.908546	0.968445	0.934037	1.03422	0.953626	1.10123	1.0321	0.93745	0.91649	1.0233	0.875459	1.19063	16	16	16	16	16	16	16	16	16	16	7	7	7	7
Ano8	ENSMUSG00000034863	anoctamin 8 [Source:MGI Symbol;Acc:MGI:2687327]	4	4	5	2.28116e-17	0	0.00171291	19833169	5	5	5	7.49524e-16	0	0.00408721	1.10997e+07	0	0.871137	1.0011	1.17381	0.856962	1.06503	1.12831	0.963967	0.838745	1.07415	1.02654	1.056	0.84418	0.896002	0.826261	1.09351	0.843805	1.05028	0.941989	5	5	5	5	5	5	5	5	5	5	5	5	5	5
Anp32a	ENSMUSG00000032249	acidic (leucine-rich) nuclear phosphoprotein 32 family, member A [Source:MGI Symbol;Acc:MGI:108447]	7	9	43	7.69253e-20	0	0.00489867	1.27605e+09	6	9	35	9.402e-23	0	0.000279009	4.03489e+08	0	1.08968	1.10251	0.881741	0.870799	0.920364	0.953237	1.13539	1.06385	0.921506	0.810316	1.01481	0.92614	1.11835	1.17301	0.937585	0.849813	0.891357	0.954258	23	23	23	23	23	23	23	23	23	23	18	18	18	18
Anp32b	ENSMUSG00000028333	acidic (leucine-rich) nuclear phosphoprotein 32 family, member B [Source:MGI Symbol;Acc:MGI:1914878]	2	6	39	1.29814e-14	0	0.000445898	526925878	2	8	33	2.56582e-13	0	0.00040522	6.23796e+07	0	1.11794	1.13134	0.923047	0.858648	0.885533	0.938691	1.1205	1.00925	0.878263	0.87207	0.822839	0.879875	1.07752	1.16061	0.876533	0.880273	0.823474	0.918304	12	12	12	12	12	12	12	12	12	12	6	6	6	6
Anp32e	ENSMUSG00000015749	acidic (leucine-rich) nuclear phosphoprotein 32 family, member E [Source:MGI Symbol;Acc:MGI:1913721]	4	4	11	5.8773e-21	0	0.000986006	1.60292e+09	4	4	8	3.62301e-16	0	0.000724561	8.24456e+08	0	1.0368	1.04434	0.943328	0.884563	0.932245	0.940232	1.14637	1.06281	0.968391	0.69449	0.814109	0.890559	0.992833	1.14475	0.815134	0.836701	0.934188	0.944764	11	11	11	11	11	11	11	11	11	11	7	7	7	7
Anpep	ENSMUSG00000039062	alanyl (membrane) aminopeptidase [Source:MGI Symbol;Acc:MGI:5000466]	14	14	30	4.32618e-64	0	7.82081e-05	3.84272e+08	16	16	29	1.67523e-79	0	7.01543e-06	215358208	0	1.06698	1.11793	1.02277	1.05557	1.19673	1.11437	0.886895	0.702973	0.857721	0.962087	1.18662	1.02019	1.18987	0.994593	0.87296	1.0624	0.985196	1.06173	30	30	30	30	30	30	30	30	30	30	29	29	29	29
Antxr1	ENSMUSG00000033420	anthrax toxin receptor 1 [Source:MGI Symbol;Acc:MGI:1916788]	4	4	7	1.09456e-21	0	2.79012e-05	75483616	4	4	7	5.24688e-22	0	8.27385e-05	3.35101e+07	0	1.30192	1.58293	0.990391	1.05924	1.1189	0.545425	1.27289	0.997419	0.858226	0.785417	0.934664	0.629844	1.14203	1.09517	0.896431	0.93429	0.851873	0.551712	7	7	7	7	7	7	7	7	7	7	7	7	7	7
Antxr2	ENSMUSG00000029338	anthrax toxin receptor 2 [Source:MGI Symbol;Acc:MGI:1919164]	3	3	6	2.80574e-11	0	0.00155336	5.29542e+07	2	2	3	2.54303e-06	0	0.00684869	33041417	0	0.844176	1.1136	0.878288	0.983726	0.940251	0.541978	1.13066	1.02307	0.864587	0.878781	0.911486	0.734967	1.24734	1.00549	0.975386	0.894055	1.19247	0.816991	6	6	6	6	6	6	6	6	6	6	3	3	3	3
Anxa1	ENSMUSG00000024659	annexin A1 [Source:MGI Symbol;Acc:MGI:96819]	16	16	92	5.01967e-75	0	0.000214382	1.16847e+09	17	17	80	7.20721e-82	0	5.14198e-05	6.76489e+08	0	1.03465	1.21054	0.978769	0.973342	1.08224	0.906722	0.945711	0.933901	0.935942	0.853011	1.43642	0.939052	1.04338	0.949075	0.889444	0.934605	1.02011	0.855141	92	92	92	92	92	92	92	92	91	92	80	80	80	80
Anxa11	ENSMUSG00000021866	annexin A11 [Source:MGI Symbol;Acc:MGI:108481]	16	16	80	3.32738e-76	0	7.82081e-05	1.19888e+09	18	18	54	1.87323e-90	0	4.17651e-05	6.77003e+08	0	1.02227	0.971137	0.93877	0.933366	0.924831	1.11564	0.933027	0.954941	0.948916	0.966799	0.911673	1.0989	1.09755	0.955859	0.956282	0.949401	0.931659	1.12201	80	80	80	80	80	80	80	80	80	80	54	54	54	54
Anxa2	ENSMUSG00000032231	annexin A2 [Source:MGI Symbol;Acc:MGI:88246]	18	18	326	4.78133e-98	0	1.34345e-05	6028254464	22	22	262	1.21898e-112	0	3.57524e-06	7516166656	0	1.15848	1.18443	0.97025	0.941482	0.981739	0.989489	1.03448	0.90104	0.901924	0.866896	1.0955	0.988436	1.20704	1.10412	0.943691	0.930129	0.906558	0.974677	326	326	326	325	326	326	326	326	326	326	262	262	262	262
Anxa3	ENSMUSG00000029484	annexin A3 [Source:MGI Symbol;Acc:MGI:1201378]	13	13	52	5.42093e-51	0	0.00023402	6.85843e+08	14	15	45	9.14875e-61	0	0.000383541	5.56879e+08	0	1.03309	0.96154	1.13536	0.966712	1.30305	0.943372	0.878371	0.882451	1.12497	0.899758	1.34358	0.86784	0.912307	0.964017	1.10423	0.975892	1.21501	0.899908	52	52	52	52	52	52	52	52	52	52	44	44	44	44
Anxa4	ENSMUSG00000029994	annexin A4 [Source:MGI Symbol;Acc:MGI:88030]	12	14	76	5.27594e-61	0	0.000301232	631885312	12	14	57	6.49518e-60	0	0.000189762	7.09096e+08	0	1.00707	1.01781	0.958291	0.929752	1.02039	1.00271	0.919008	0.924404	0.966961	0.874934	1.20465	0.913558	1.11653	0.940431	0.954668	0.930788	0.934783	0.917834	48	48	48	48	48	48	48	48	48	48	39	39	39	39
Anxa5	ENSMUSG00000027712	annexin A5 [Source:MGI Symbol;Acc:MGI:106008]	16	17	220	4.32963e-69	0	0.000136622	4808321152	19	20	146	6.96713e-69	0	0.000188505	7706493184	0	1.0654	1.12038	1.00382	0.98725	1.03785	0.872471	0.989742	0.921489	0.984519	0.920959	1.16277	0.876545	1.08021	1.01938	0.986864	0.998632	0.99167	0.878266	214	214	214	214	214	214	214	214	214	214	145	145	145	145
Anxa6	ENSMUSG00000018340	annexin A6 [Source:MGI Symbol;Acc:MGI:88255]	30	32	457	1.45883e-167	0	4.50697e-06	3817406848	36	38	345	1.49005e-187	0	1.63515e-06	4.82546e+09	0	1.05775	1.03003	0.998637	0.955504	0.995439	1.00185	0.999977	0.988839	1.01611	0.906716	0.948591	0.964101	0.965399	1.01853	0.966727	0.939308	0.947973	0.984443	424	424	424	422	424	424	423	424	424	424	327	327	327	327
Anxa7	ENSMUSG00000021814	annexin A7 [Source:MGI Symbol;Acc:MGI:88031]	7	7	28	1.05533e-31	0	0.000230985	4.44893e+08	7	8	24	1.20224e-26	0	0.00116607	4.1191e+08	0	1.06711	1.10452	0.904635	1.03157	0.888757	0.955765	0.965549	0.928769	0.835245	0.976246	1.11345	1.01227	1.11627	1.18459	1.03097	0.985182	0.987184	0.933925	28	28	28	28	28	28	28	28	28	28	23	23	23	23
Anxa8	ENSMUSG00000021950	annexin A8 [Source:MGI Symbol;Acc:MGI:1201374]	9	9	11	2.6711e-49	0	1.93532e-05	4.84747e+07	9	9	15	3.29677e-37	0	3.50297e-05	3.2124e+07	0	1.10991	1.30501	0.585274	0.742943	0.95562	1.20948	0.71238	0.962152	0.462412	0.751252	1.35619	1.28488	1.03505	0.852452	0.595355	0.736687	1.03129	0.928531	11	11	11	11	11	11	11	11	11	11	15	15	15	15
Aoc3	ENSMUSG00000019326	amine oxidase, copper containing 3 [Source:MGI Symbol;Acc:MGI:1306797]	6	8	14	5.93687e-32	0	0.00059204	1.37788e+08	5	5	8	1.55215e-25	0	0.000566356	9.19665e+07	0	0.887989	0.8412	1.07541	0.890057	1.36312	0.903133	0.757924	0.745503	1.07115	0.883986	2.07441	0.805823	0.988478	0.698119	1.05461	0.940989	1.52484	1.04184	12	12	12	12	12	12	12	12	12	12	8	8	8	8
Aox1	ENSMUSG00000063558	aldehyde oxidase 1 [Source:MGI Symbol;Acc:MGI:88035]	4	4	6	7.50949e-16	0	0.000220712	5.75586e+07	3	3	3	2.22826e-08	0	0.00703422	30117497	0	0.875397	0.926151	0.999224	1.26778	1.0347	1.12836	0.839031	1.05869	1.01262	1.18151	1.25097	0.899572	1.42171	0.987988	1.12742	1.04526	1.06352	0.851868	6	6	6	6	6	6	6	6	6	6	3	3	3	3
Ap1b1	ENSMUSG00000009090	adaptor protein complex AP-1, beta 1 subunit [Source:MGI Symbol;Acc:MGI:1096368]	9	22	83	1.41512e-60	0	8.22836e-05	2.94578e+08	6	22	57	2.2134e-36	0	1.38589e-05	2.45051e+08	0	1.02253	1.09546	0.986288	1.08116	1.04386	0.939774	1.04324	1.00869	0.989267	1.14529	1.12557	0.98238	1.08989	1.06378	1.0634	1.11067	1.05169	0.938186	18	18	18	17	18	18	17	18	17	18	9	9	9	9
Ap1g1	ENSMUSG00000031731	adaptor protein complex AP-1, gamma 1 subunit [Source:MGI Symbol;Acc:MGI:101919]	9	9	25	2.5964e-35	0	0.000682487	3.27054e+08	9	9	20	1.67696e-28	0	0.00150993	1.41145e+08	0	1.20309	1.08468	1.0194	1.0016	1.0116	0.904456	1.1618	1.09142	0.946177	0.85752	0.965214	0.8334	1.05625	1.01132	0.981217	0.88601	0.910983	0.879172	25	25	25	25	25	25	25	25	25	25	20	20	20	20
Ap1g2	ENSMUSG00000040701	adaptor protein complex AP-1, gamma 2 subunit [Source:MGI Symbol;Acc:MGI:1328307]	5	5	5	3.33383e-17	0	0.00205472	17922173	2	2	2	7.52747e-16	0	1.34124e-05	NA	0	0.791086	0.966003	0.923686	0.94264	1.00657	0.78441	0.824677	0.955987	0.985782	0.820116	0.948363	0.99782	1.04495	1.06232	0.80786	0.668444	0.997378	0.854219	5	5	5	5	5	5	5	5	5	5	2	2	2	2
Ap1m1	ENSMUSG00000003033	adaptor-related protein complex AP-1, mu subunit 1 [Source:MGI Symbol;Acc:MGI:102776]	5	7	19	4.10348e-25	0	5.46666e-05	2.00213e+08	4	6	14	1.06783e-26	0	5.40045e-05	135829504	0	1.07536	1.09631	0.983579	0.976067	1.04091	0.976766	1.00852	0.98459	0.923543	0.816175	1.08532	0.943939	1.08772	1.08808	1.06101	0.902209	1.0159	0.923905	13	13	13	13	13	13	13	13	13	13	8	8	8	8
Ap1s1	ENSMUSG00000004849	adaptor protein complex AP-1, sigma 1 [Source:MGI Symbol;Acc:MGI:1098244]	3	4	10	1.04797e-15	0	0.00105944	24807454	2	3	3	5.70993e-08	0	0.00145804	1.39361e+07	0	1.32475	1.14274	1.07141	1.02512	0.948884	0.819128	1.30471	1.23802	0.818404	1.44822	1.43856	1.08284	1.76813	1.47387	1.808	1.1423	1.52969	1.22042	5	5	5	5	5	5	5	5	5	5	2	2	2	2
Ap1s2	ENSMUSG00000031367	adaptor-related protein complex 1, sigma 2 subunit [Source:MGI Symbol;Acc:MGI:1889383]	3	4	9	3.58273e-12	0	0.0144658	25272380	2	3	4	7.2736e-10	0	0.00335576	1.31555e+07	0	0.788288	0.975743	1.02973	0.954488	0.849556	0.860714	0.838825	0.932369	1.15469	0.848651	1.18974	0.840543	1.12785	1.03333	1.01304	0.992804	1.12307	0.659159	4	4	4	4	4	4	4	4	4	4	3	3	3	3
Ap2a1	ENSMUSG00000060279	adaptor-related protein complex 2, alpha 1 subunit [Source:MGI Symbol;Acc:MGI:101921]	14	19	44	4.43023e-64	0	0.00042426	412350464	15	20	46	1.8733e-67	0	6.62102e-05	2.64407e+08	0	1.05009	1.14324	0.904044	0.941422	0.948802	0.877079	1.05364	0.99239	0.959913	0.990642	1.0131	0.960223	1.01553	1.13892	0.979269	1.01381	0.988668	0.960943	28	28	28	28	28	28	28	28	28	28	28	28	28	28
Ap2a2	ENSMUSG00000002957	adaptor-related protein complex 2, alpha 2 subunit [Source:MGI Symbol;Acc:MGI:101920]	15	20	44	3.88105e-62	0	0.000279751	340477344	10	15	34	1.50229e-33	0	0.0039668	253829744	0	1.05583	1.15987	0.982762	0.991153	0.965176	0.892269	0.975767	0.93884	0.953347	0.972355	1.14555	0.869839	1.11211	1.1343	0.938076	0.984384	1.00441	0.921461	28	28	27	28	27	27	28	27	28	28	16	16	16	16
Ap2b1	ENSMUSG00000035152	adaptor-related protein complex 2, beta 1 subunit [Source:MGI Symbol;Acc:MGI:1919020]	11	24	94	1.38901e-71	0	2.24122e-05	1.11109e+08	12	28	76	4.01978e-72	0	2.13448e-05	177153848	0	1.06297	1.13333	0.958689	0.966795	0.930643	0.842177	1.02831	0.994981	0.918686	0.864452	1.00014	0.823049	1.12221	1.13618	0.961127	0.967235	0.925024	0.898558	28	29	29	29	29	28	28	28	28	29	28	28	28	28
Ap2m1	ENSMUSG00000022841	adaptor-related protein complex 2, mu 1 subunit [Source:MGI Symbol;Acc:MGI:1298405]	6	6	12	9.04689e-23	0	0.000672262	1.96901e+08	9	9	28	6.43026e-40	0	5.18528e-05	3.74905e+08	0	1.06448	1.08535	1.00264	1.01125	0.944113	0.875665	1.01827	0.995339	0.902503	0.956576	0.997116	0.897146	1.02181	1.02555	0.924255	0.980334	0.928542	0.92776	12	12	12	12	12	12	12	12	12	12	28	28	28	28
Ap2s1	ENSMUSG00000008036	adaptor-related protein complex 2, sigma 1 subunit [Source:MGI Symbol;Acc:MGI:2141861]	3	3	4	9.70278e-09	0	0.00494721	1.81693e+08	3	3	6	5.06338e-14	0	0.00213229	84188626	0	1.14274	1.07712	0.921432	0.798393	0.845655	1.02587	1.06882	0.867516	0.872066	0.831362	0.943024	0.877877	1.00155	1.11054	0.82976	0.93961	0.846399	0.89665	4	4	4	4	4	4	4	4	4	4	6	6	6	6
Ap3b1	ENSMUSG00000021686	adaptor-related protein complex 3, beta 1 subunit [Source:MGI Symbol;Acc:MGI:1333879]	12	14	25	6.03859e-52	0	0.000470485	1.41165e+08	9	11	14	2.22146e-39	0	0.000441214	112879776	0	1.17022	1.28774	0.968969	0.942369	0.999319	0.738132	1.18622	1.01644	0.957077	0.818042	1.05968	0.736964	1.0099	1.13964	0.919201	0.889274	0.954515	0.812854	19	19	18	19	19	18	19	19	19	19	10	10	10	10
Ap3d1	ENSMUSG00000020198	adaptor-related protein complex 3, delta 1 subunit [Source:MGI Symbol;Acc:MGI:107734]	23	23	46	5.39621e-97	0	4.80618e-05	192388272	20	21	41	4.3797e-79	0	0.000288973	1.52449e+08	0	1.12538	1.20876	1.00907	0.997184	1.03118	0.846683	1.13543	1.06866	1.04492	0.941655	1.04411	0.842651	1.0341	1.10342	1.02461	0.985984	1.01349	0.858137	46	46	46	46	46	46	46	46	46	46	32	32	32	32
Ap3s2	ENSMUSG00000063801	adaptor-related protein complex 3, sigma 2 subunit [Source:MGI Symbol;Acc:MGI:1337060]	2	2	3	4.19e-13	0	0.000228739	29004210	1	1	1	7.82784e-06	0	0.00301725	10282722	0	0.91371	1.06634	0.991385	1.08366	0.975968	0.919516	1.09784	1.05125	1.0294	0.822529	1.02436	0.799607	1.03451	1.19609	1.03383	0.872016	1.03875	0.820357	3	3	3	3	3	3	3	3	3	3	1	1	1	1
Ap4b1	ENSMUSG00000032952;ENSMUSG00000105053	adaptor-related protein complex AP-4, beta 1 [Source:MGI Symbol;Acc:MGI:1337130]	5	5	7	1.07038e-15	0	0.00896765	3.54855e+07	3	3	3	1.4511e-11	0	0.00425423	1.08211e+07	0	1.02948	1.15048	0.959623	1.04292	1.06988	0.748554	1.01151	0.995243	0.802549	0.989148	1.11292	1.265	1.10232	1.16374	0.976842	1.19426	1.16863	0.893947	7	7	7	7	7	7	7	7	7	7	3	3	3	3
Ap4e1	ENSMUSG00000001998	adaptor-related protein complex AP-4, epsilon 1 [Source:MGI Symbol;Acc:MGI:1336993]	14	14	20	1.29967e-51	0	2.1327e-05	1.16808e+08	15	15	18	8.41273e-57	0	9.87237e-06	7.75728e+08	0	0.926349	1.01274	0.962824	0.942822	0.939711	0.894542	1.0672	1.02578	1.06101	1.07235	0.98565	0.984189	1.04898	1.0006	1.07708	0.992506	1.03571	1.0119	19	19	19	19	19	19	19	19	19	19	18	18	18	18
Ap4m1	ENSMUSG00000019518	adaptor-related protein complex AP-4, mu 1 [Source:MGI Symbol;Acc:MGI:1337063]	4	4	6	3.35782e-20	0	0.00040523	34358620	4	4	5	2.29006e-20	0	0.000595498	2.891e+07	0	1.05375	0.989367	1.02007	0.967007	0.900441	1.0215	1.00126	0.961388	0.967946	0.878533	0.866735	1.00515	0.950253	0.96794	0.913586	0.912972	0.850316	0.990792	6	6	6	6	6	6	6	6	6	6	5	5	5	5
Ap4s1	ENSMUSG00000020955	adaptor-related protein complex AP-4, sigma 1 [Source:MGI Symbol;Acc:MGI:1337065]	2	2	4	2.19289e-08	0	0.00407172	26954264	2	2	2	2.7134e-07	0	0.00982001	2.33071e+07	0	0.981939	0.920436	1.03341	0.908071	1.03716	0.796871	1.07894	0.96448	1.04157	0.935584	1.05309	0.957847	1.1195	1.07246	1.16196	1.07772	1.1233	0.889304	4	4	4	4	4	4	4	4	4	4	2	2	2	2
Ap5s1	ENSMUSG00000068264	adaptor-related protein 5 complex, sigma 1 subunit [Source:MGI Symbol;Acc:MGI:1916846]	1	1	1	8.04501e-06	0	0.00494721	31564486	1	1	1	5.08429e-06	0	0.00244986	13654641	0	0.948432	1.16471	1.01808	0.88088	1.26009	0.878233	1.06812	0.997112	1.07935	1.02387	1.0616	0.922933	1.05128	1.12262	1.08108	1.00939	1.17786	1.03548	1	1	1	1	1	1	1	1	1	1	1	1	1	1
Ap5z1	ENSMUSG00000039623	adaptor-related protein complex 5, zeta 1 subunit [Source:MGI Symbol;Acc:MGI:1924908]	6	6	7	3.79029e-19	0	0.00662226	13974037	6	6	7	1.42733e-15	0	0.00361116	1.34698e+07	0	1.03137	0.988521	0.999368	0.867103	1.1065	0.963733	1.12852	0.941087	0.993756	0.915056	1.02146	0.8302	1.0642	1.02237	1.0619	0.857945	1.10429	0.788661	7	7	7	7	7	7	7	7	7	7	7	7	7	7
Apaf1	ENSMUSG00000019979	apoptotic peptidase activating factor 1 [Source:MGI Symbol;Acc:MGI:1306796]	8	8	12	6.27396e-40	0	0.000703471	56950720	6	6	8	7.46726e-32	0	8.03169e-05	4.79597e+07	0	1.17755	1.2174	0.9438	0.94577	0.890971	0.764535	1.23799	1.14012	0.926545	0.872956	0.931139	0.78132	1.21253	1.22528	0.954885	0.859056	0.833823	0.82149	12	12	12	12	12	12	12	12	12	12	8	8	8	8
Apba1	ENSMUSG00000024897	amyloid beta (A4) precursor protein binding, family A, member 1 [Source:MGI Symbol;Acc:MGI:1860297]	5	5	6	1.16387e-16	0	0.00197541	1.26629e+07	6	6	7	1.19384e-29	0	3.92955e-06	21878063	0	0.995553	1.10218	0.951386	0.95882	0.948903	0.952939	0.992256	1.0033	0.988704	1.00467	1.05322	0.97127	1.10868	1.02938	1.10819	1.0892	1.04106	1.04361	6	6	6	6	6	6	6	6	6	6	7	7	7	7
Apbb1	ENSMUSG00000037032	amyloid beta (A4) precursor protein-binding, family B, member 1 [Source:MGI Symbol;Acc:MGI:107765]	2	2	2	4.4932e-14	0	0.000183918	15932206	1	2	10	4.24196e-07	0	0.000794371	NA	0	1.14528	1.23581	1.03173	1.10166	1.09796	0.84935	1.13333	1.18928	1.08363	0.80314	0.88906	0.854689	0.99341	0.847478	1.0439	0.710111	1.12226	0.575084	2	2	2	2	2	2	2	2	2	2	1	1	1	1
Apbb2	ENSMUSG00000029207	amyloid beta (A4) precursor protein-binding, family B, member 2 [Source:MGI Symbol;Acc:MGI:108405]	5	5	5	3.74833e-31	0	2.07093e-05	8.74647e+06	5	5	6	5.68512e-31	0	4.2742e-05	8.20811e+06	0	0.955682	0.948206	1.23296	1.05602	0.91184	0.841837	1.10402	1.00456	1.21209	0.994964	1.05402	0.88132	0.98985	1.0107	1.12633	0.994517	1.09853	0.843756	5	5	5	5	5	5	5	5	5	5	6	6	6	6
Apc	ENSMUSG00000005871	adenomatosis polyposis coli [Source:MGI Symbol;Acc:MGI:88039]	15	15	16	1.91457e-58	0	0.00139876	1.43591e+07	7	7	8	1.54308e-24	0	0.000864828	5.8013e+06	0	1.05864	1.13147	1.05467	1.01719	0.980561	0.76782	1.1518	1.14305	1.02803	1.02944	0.91761	0.874277	0.935758	0.970695	0.965972	0.848407	0.917591	0.877333	16	16	16	16	16	16	16	16	16	16	8	8	8	8
Apeh	ENSMUSG00000032590	acylpeptide hydrolase [Source:MGI Symbol;Acc:MGI:88041]	10	10	26	3.06098e-39	0	0.000312672	6.38681e+08	11	11	26	2.20405e-43	0	7.77456e-05	339965952	0	1.04438	0.997354	0.991748	0.910685	1.09646	0.970646	1.0695	1.03194	1.07357	1.02083	1.10953	0.978042	1.05073	1.01669	1.07872	1.00648	1.0396	1.00058	26	26	26	26	26	26	26	26	26	26	26	26	26	26
Apex1	ENSMUSG00000035960	apurinic/apyrimidinic endonuclease 1 [Source:MGI Symbol;Acc:MGI:88042]	7	7	26	5.33693e-45	0	5.46666e-05	197788944	6	6	23	8.88374e-32	0	8.03169e-05	290118600	0	1.02339	1.07066	0.912431	0.94948	0.916956	1.00163	1.05324	1.041	0.881266	0.920132	0.95408	0.929916	1.04346	1.05021	0.915559	0.952117	0.936856	1.00685	26	26	26	26	26	26	26	26	26	26	23	23	23	23
Aph1a	ENSMUSG00000015750	anterior pharynx defective 1a homolog (C. elegans) [Source:MGI Symbol;Acc:MGI:2385110]	2	2	5	1.63812e-10	0	0.00388124	20560277	2	2	2	6.54382e-10	0	0.00177087	3.46159e+07	0	0.941	0.956501	1.07316	1.01625	1.13248	0.927621	1.06534	1.04074	1.0739	0.901374	1.21918	0.767955	1.09234	1.11818	0.921404	0.904771	1.06036	0.84564	5	5	5	5	5	5	5	5	5	5	2	2	2	2
Api5	ENSMUSG00000027193	apoptosis inhibitor 5 [Source:MGI Symbol;Acc:MGI:1888993]	12	12	31	1.08091e-51	0	0.000252371	3.66329e+08	9	9	24	2.71649e-33	0	0.000616669	4.2605e+08	0	1.16479	1.17339	0.916286	0.923025	0.960032	0.898304	1.13859	1.02749	0.895588	0.905624	0.975201	0.92819	1.08735	1.07925	0.935077	0.961253	0.954861	0.920293	31	31	31	31	31	31	31	31	31	31	24	24	24	24
Apip	ENSMUSG00000010911	APAF1 interacting protein [Source:MGI Symbol;Acc:MGI:1926788]	2	2	6	3.51081e-16	0	0.000375193	1.40687e+08	2	2	3	4.5953e-11	0	0.000970052	83352084	0	0.906854	0.992258	0.975317	0.893011	0.98252	0.880401	1.09286	1.06873	0.925159	0.904389	1.00076	0.907203	0.978733	0.944955	0.91674	0.878352	0.942805	0.978386	6	6	6	6	6	6	6	6	6	6	3	3	3	3
Aplp2	ENSMUSG00000031996	amyloid beta (A4) precursor-like protein 2 [Source:MGI Symbol;Acc:MGI:88047]	5	6	6	2.69346e-16	0	0.00179574	2.00487e+07	5	6	6	8.63183e-21	0	6.83527e-05	11341402	0	0.950685	1.02157	0.907496	1.11735	1.08541	0.805524	1.04798	0.876394	0.945093	1.06509	1.02651	0.79956	0.75854	0.82434	1.02605	1.03607	1.0292	0.905897	5	5	5	5	5	5	5	5	5	5	5	5	5	5
Apmap	ENSMUSG00000033096	adipocyte plasma membrane associated protein [Source:MGI Symbol;Acc:MGI:1919131]	11	11	22	3.79123e-57	0	0.000311612	3.58068e+08	10	10	20	4.55014e-39	0	0.000229138	1.56418e+08	0	1.00829	1.01209	0.99188	0.953669	1.01229	0.981984	0.976701	0.911989	1.01488	0.958421	1.10432	0.968634	1.00622	0.923858	1.03168	0.962954	1.01191	0.97051	21	22	22	22	22	21	22	21	22	22	20	20	20	20
Apoa1	ENSMUSG00000032083	apolipoprotein A-I [Source:MGI Symbol;Acc:MGI:88049]	11	12	181	4.90544e-40	0	0.000959025	3744785408	13	14	140	9.49267e-46	0	0.000745043	8169956096	0	1.13968	1.07975	0.879965	1.18869	1.02792	0.877857	0.946259	0.883266	0.927102	1.16096	1.30303	0.880368	1.10913	1.17908	0.890425	0.984692	1.0849	0.730654	169	169	169	169	169	169	169	169	169	169	129	129	129	129
Apoa1bp	ENSMUSG00000028070	apolipoprotein A-I binding protein [Source:MGI Symbol;Acc:MGI:2180167]	2	2	4	3.77138e-10	0	0.00173506	151739964	4	4	5	1.14304e-09	0	0.0234813	1.81108e+08	0	1.0034	1.00276	0.999081	0.704844	0.901051	0.850737	0.79844	0.815787	0.901006	0.857573	0.959967	0.906516	1.00251	0.955546	0.873198	0.903602	0.87876	0.925111	4	4	4	4	4	4	4	4	4	4	5	5	5	5
Apoa2	ENSMUSG00000005681	apolipoprotein A-II [Source:MGI Symbol;Acc:MGI:88050]	1	1	3	2.94463e-07	0	0.00119605	9169009	1	1	2	7.92024e-08	0	0.000406714	3899704	0	0.566271	0.817217	0.503728	0.697613	0.656028	0.425009	0.784455	0.789872	0.630325	0.925243	1.78798	0.953699	1.69275	1.4098	0.873659	0.969655	0.914986	0.605391	2	2	3	3	3	3	3	3	3	3	2	2	2	2
Apoa4	ENSMUSG00000032080	apolipoprotein A-IV [Source:MGI Symbol;Acc:MGI:88051]	21	22	270	2.92132e-93	0	2.75962e-05	6215524096	25	26	237	3.70232e-142	0	2.74489e-06	5853686528	0	1.38645	1.01025	0.843108	1.22241	0.956775	0.623957	1.1696	0.93704	0.859737	0.936926	1.20642	0.56098	1.31668	1.36749	0.878542	0.939819	1.05314	0.540948	263	263	263	263	263	262	263	263	263	263	234	234	234	234
Apob	ENSMUSG00000020609	apolipoprotein B [Source:MGI Symbol;Acc:MGI:88052]	45	45	63	8.13516e-195	0	3.62741e-05	1.01705e+08	42	42	54	1.84693e-197	0	1.13068e-05	1.46762e+08	0	1.10644	0.991909	0.829345	0.910539	0.977305	0.916341	1.04749	0.93853	0.912539	1.15343	1.42936	1.04162	1.17052	1.08427	0.723839	0.954559	1.10445	0.56503	63	63	63	63	63	63	63	63	63	63	54	54	54	54
Apobec2	ENSMUSG00000040694	apolipoprotein B mRNA editing enzyme, catalytic polypeptide 2 [Source:MGI Symbol;Acc:MGI:1343178]	6	6	52	6.541e-48	0	3.47754e-07	1.26772e+09	6	6	14	2.31864e-38	0	4.27135e-07	1.81332e+09	0	0.980381	0.802767	0.873998	0.905958	0.881216	1.27483	0.85465	0.910605	0.916999	0.985278	0.815162	1.1101	1.16672	0.857347	1.00236	1.08363	0.822716	1.24041	52	52	50	52	49	52	51	50	51	52	14	14	14	14
Apobec3	ENSMUSG00000009585	apolipoprotein B mRNA editing enzyme, catalytic polypeptide 3 [Source:MGI Symbol;Acc:MGI:1933111]	1	1	1	5.54413e-05	0	0.0131451	18206748	2	2	2	4.01542e-06	0	0.00578409	13091580	0	0.913521	0.962112	1.06154	0.861363	1.12336	0.866878	0.935648	1.07076	1.00196	0.729065	0.967037	0.802044	0.949052	0.846037	0.899084	0.83144	0.968921	0.75826	1	1	1	1	1	1	1	1	1	1	2	2	2	2
Apobr	ENSMUSG00000042759	apolipoprotein B receptor [Source:MGI Symbol;Acc:MGI:2176230]	5	5	5	1.92966e-21	0	0.00119605	5.36463e+06	7	7	7	4.22575e-26	0	0.00180289	28716627	0	0.912075	1.1647	0.810083	1.02837	0.712409	0.882282	0.782474	1.02562	0.797962	0.957037	1.4998	0.886039	1.0088	1.01442	0.870302	1.11686	0.839331	0.841414	5	5	5	5	5	5	5	5	5	5	7	7	7	7
Apoc3	ENSMUSG00000032081	apolipoprotein C-III [Source:MGI Symbol;Acc:MGI:88055]	1	1	3	5.15542e-08	0	0.00062601	20073301	1	1	2	2.55447e-08	0	0.000266634	255675264	0	0.977678	0.648356	0.864305	0.673124	1.08045	0.76032	0.565652	0.746768	0.930783	0.983313	1.76761	0.498875	1.05629	0.990051	0.941701	0.788406	1.57515	0.428903	3	3	3	3	3	3	3	3	3	3	2	2	2	2
Apoc4	ENSMUSG00000074336	apolipoprotein C-IV [Source:MGI Symbol;Acc:MGI:87878]	1	1	1	0.000200036	0	0.0268276	50278036	1	1	1	4.19697e-06	0	0.00222238	57179588	0	1.12821	1.1206	0.850578	0.813424	0.921593	1.06885	0.856497	0.932403	0.901633	1.12101	1.45684	1.1535	1.0497	1.26204	0.867981	0.935773	1.04646	0.840286	1	1	1	1	1	1	1	1	1	1	1	1	1	1
Apod	ENSMUSG00000022548	apolipoprotein D [Source:MGI Symbol;Acc:MGI:88056]	2	2	3	3.2044e-07	0	0.00925977	4.20253e+07	3	3	5	5.41007e-13	0	0.00526808	63253886	0	0.794846	0.593291	0.786188	1.00417	0.839903	2.26662	0.60245	0.85033	0.765195	0.969217	0.859508	2.52054	0.903919	0.907636	0.659975	0.904097	0.798323	2.1671	3	3	3	3	3	3	3	3	3	3	5	5	5	5
Apoe	ENSMUSG00000002985	apolipoprotein E [Source:MGI Symbol;Acc:MGI:88057]	11	11	40	4.5093e-39	0	0.000387164	532187424	11	11	26	1.91429e-45	0	3.77456e-05	273099864	0	0.761562	0.808863	0.832557	0.984432	0.912239	1.4221	0.735082	0.805997	0.942205	1.10165	1.27282	1.38407	0.961744	0.925559	0.864933	0.88701	1.0401	1.13978	39	40	39	40	40	40	39	40	40	40	26	26	26	26
Apoh	ENSMUSG00000000049	apolipoprotein H [Source:MGI Symbol;Acc:MGI:88058]	6	6	18	2.28354e-26	0	0.000528263	7.1232e+08	7	7	18	1.77766e-30	0	0.000207001	4.27957e+08	0	1.3446	1.18523	0.766769	1.14192	0.8881	0.866853	1.21575	0.955227	0.759346	1.07956	0.985016	0.862979	1.19561	1.4423	0.739819	0.933583	0.873691	0.728996	18	18	18	18	18	18	18	18	18	18	18	18	18	18
Apool	ENSMUSG00000025525	apolipoprotein O-like [Source:MGI Symbol;Acc:MGI:1915367]	4	4	28	4.73259e-25	0	0.000214382	5.83508e+08	8	8	45	3.01172e-42	0	0.000114562	699733184	0	0.960774	0.917847	1.05633	1.03891	1.00693	1.15772	0.928785	1.00684	1.09543	1.08473	0.956958	1.13511	0.967871	0.930441	1.02801	1.05965	1.04969	1.17149	28	28	28	28	28	28	28	28	28	28	45	45	45	45
Apopt1	ENSMUSG00000037787	apoptogenic, mitochondrial 1 [Source:MGI Symbol;Acc:MGI:1915270]	3	3	3	1.67986e-09	0	0.00457366	2.82526e+07	1	1	2	1.90966e-05	0	0.00477902	20398209	0	0.946472	1.03526	1.14223	1.06322	1.17833	0.793071	1.23204	1.16417	1.1615	0.942821	0.964893	0.807113	0.959565	0.969279	1.08249	1.04556	1.01982	0.769126	3	3	3	3	3	3	3	3	3	3	2	2	2	2
App	ENSMUSG00000022892	amyloid beta (A4) precursor protein [Source:MGI Symbol;Acc:MGI:88059]	6	7	8	3.83312e-28	0	0.000133351	37145919	4	5	7	2.45704e-28	0	0.000113499	25923556	0	0.96915	1.27277	0.963858	1.09338	1.04181	0.895141	1.07243	1.03561	0.983134	0.80385	1.00999	0.790518	1.10826	1.11873	0.925055	0.981696	0.954577	0.735813	7	7	7	7	7	7	7	7	7	7	6	6	6	6
Appbp2	ENSMUSG00000018481	amyloid beta precursor protein (cytoplasmic tail) binding protein 2 [Source:MGI Symbol;Acc:MGI:1914134]	2	2	3	1.3511e-08	0	0.00785752	2.45579e+07	3	3	3	1.24174e-12	0	0.000384944	1.77383e+07	0	1.06683	1.13221	0.987214	0.949849	0.928367	0.800675	1.25218	1.13563	1.0207	0.976237	0.824348	0.835447	1.07606	0.985174	0.95746	0.868944	0.848347	0.955227	3	3	3	3	3	3	3	3	3	3	3	3	3	3
Appl1	ENSMUSG00000040760	adaptor protein, phosphotyrosine interaction, PH domain and leucine zipper containing 1 [Source:MGI Symbol;Acc:MGI:1920243]	13	13	29	1.75042e-72	0	9.19694e-05	224184288	10	10	19	5.95334e-62	0	5.26574e-05	2.07492e+08	0	1.0684	1.05963	0.985546	0.96946	1.03408	0.960744	1.05632	0.970431	1.05525	0.817557	0.960342	0.898037	1.08797	0.963346	0.986964	0.914513	1.0049	0.891508	29	29	29	29	29	29	29	29	29	29	18	18	19	19
Appl2	ENSMUSG00000020263	adaptor protein, phosphotyrosine interaction, PH domain and leucine zipper containing 2 [Source:MGI Symbol;Acc:MGI:2384914]	12	12	22	9.75159e-58	0	0.000133351	9.89179e+07	12	12	19	1.47956e-62	0	0.000120048	7.15599e+07	0	1.04964	1.1528	0.945438	0.983138	0.937586	1.05347	0.96952	0.938806	0.980257	0.920152	0.935861	0.967262	1.05623	1.11995	0.892474	0.977708	0.891763	0.919995	22	22	22	22	22	22	22	22	22	22	19	19	19	19
Aprt	ENSMUSG00000006589	adenine phosphoribosyl transferase [Source:MGI Symbol;Acc:MGI:88061]	5	5	14	1.40947e-10	0	0.0320817	111036440	5	5	10	1.03118e-08	0	0.0178374	5.39115e+07	0	1.24345	1.17851	0.707905	0.805966	0.755873	0.897584	1.11463	0.945649	0.737743	0.861489	0.892976	0.88076	1.15988	1.16446	0.892124	0.863381	0.776906	0.905045	12	13	12	12	12	13	12	12	12	13	10	10	10	10
Aqp4	ENSMUSG00000024411	aquaporin 4 [Source:MGI Symbol;Acc:MGI:107387]	5	5	10	5.82466e-35	0	1.58529e-05	1.67009e+08	6	6	15	2.35248e-34	0	4.02645e-05	9.70764e+07	0	0.538435	0.577617	1.60803	1.02057	1.5283	1.10656	0.608632	0.776471	1.45324	1.48187	0.94288	1.25237	0.596426	0.579032	1.26555	1.3519	1.40791	1.11888	10	10	10	10	10	10	10	10	10	10	15	15	15	15
Aqr	ENSMUSG00000040383	aquarius [Source:MGI Symbol;Acc:MGI:1276102]	15	15	31	4.38468e-47	0	0.000612163	9.1039e+07	13	13	24	1.22497e-48	0	0.000568539	34505432	0	1.09422	1.07129	0.84848	0.887399	0.847684	0.899458	1.08434	1.01807	0.876839	0.853588	0.981387	0.987828	1.11214	1.16481	0.927415	0.877632	0.856818	0.999042	31	31	31	31	31	31	31	31	31	31	24	24	24	24
Arap1	ENSMUSG00000032812	ArfGAP with RhoGAP domain, ankyrin repeat and PH domain 1 [Source:MGI Symbol;Acc:MGI:1916960]	13	13	21	2.12834e-56	0	4.76874e-06	1.40127e+08	11	11	21	3.24997e-42	0	0.000273218	1.51586e+08	0	1.12772	1.09933	0.944828	1.03575	0.99704	0.886674	1.15351	1.02926	0.965274	0.951669	1.00593	0.805739	1.16053	1.16641	1.01494	0.987919	0.991596	0.814957	21	21	21	21	21	21	21	21	21	21	21	21	21	21
Arap3	ENSMUSG00000024451	ArfGAP with RhoGAP domain, ankyrin repeat and PH domain 3 [Source:MGI Symbol;Acc:MGI:2147274]	5	5	6	4.2602e-24	0	0.000520618	12669530	2	2	3	6.4276e-11	0	0.000868355	13263448	0	1.23489	0.998331	1.24197	0.840966	1.32782	0.876289	1.16024	1.00014	1.28287	0.60181	1.29107	0.65673	0.995045	0.969644	1.34051	0.735734	1.35872	0.56493	6	6	6	6	6	6	6	6	6	6	3	3	3	3
Arcn1	ENSMUSG00000032096	archain 1 [Source:MGI Symbol;Acc:MGI:2387591]	8	8	38	4.84986e-40	0	0.000876101	743927168	14	14	52	8.8882e-66	0	0.000602462	6.733e+08	0	1.13751	1.23796	0.964225	1.02205	0.954256	0.760051	1.09199	1.0217	0.91453	0.989599	1.11241	0.848507	1.07798	1.10897	1.00093	1.02176	0.991961	0.847692	38	38	38	38	38	38	38	38	38	38	52	52	52	52
Arel1	ENSMUSG00000042350	apoptosis resistant E3 ubiquitin protein ligase 1 [Source:MGI Symbol;Acc:MGI:1915747]	3	3	3	1.64367e-08	0	0.0207159	7.01439e+06	4	4	4	1.55744e-14	0	0.00130283	2.10549e+07	0	0.876471	0.992106	0.952067	1.08755	0.819619	1.08003	1.0382	1.07342	0.928262	0.98836	1.06881	1.10999	1.28433	1.12134	1.13373	0.980464	1.08625	1.0728	3	3	3	3	3	3	3	3	3	3	4	4	4	4
Arf4	ENSMUSG00000021877	ADP-ribosylation factor 4 [Source:MGI Symbol;Acc:MGI:99433]	2	4	13	4.67036e-09	0	0.000725192	1.39474e+07	3	8	22	3.93412e-19	0	0.000136626	1.54271e+08	0	1.04023	1.09964	0.909313	0.898158	0.833442	0.860968	0.978768	0.950874	1.0344	0.949234	1.2086	0.75697	1.16632	1.19	0.931908	1.0009	0.997694	0.73231	3	3	3	3	3	3	3	3	3	3	13	13	13	13
Arf5	ENSMUSG00000020440	ADP-ribosylation factor 5 [Source:MGI Symbol;Acc:MGI:99434]	5	7	32	1.06944e-18	0	0.00295692	7.79149e+08	4	10	29	2.63977e-13	0	0.00260385	1.49444e+08	0	1.01441	1.14721	0.990615	1.02034	0.99242	0.760299	1.04981	0.93057	0.952763	0.933433	1.1385	0.803285	1.06751	1.05756	0.991593	1.04176	1.03514	0.846063	22	22	22	22	22	22	22	22	22	22	18	18	18	18
Arf6	ENSMUSG00000044147	ADP-ribosylation factor 6 [Source:MGI Symbol;Acc:MGI:99435]	5	5	12	2.06859e-20	0	0.000541953	2.54745e+07	4	5	13	3.86357e-17	0	0.000934725	1.95601e+07	0	1.17078	1.09556	0.987975	0.979635	0.975242	0.966712	1.03183	0.951228	0.920277	0.865501	1.00651	0.890726	1.15555	1.078	0.884331	0.820767	0.894592	0.983816	12	12	12	12	12	12	12	12	12	12	11	11	11	11
Arfgap1	ENSMUSG00000027575	ADP-ribosylation factor GTPase activating protein 1 [Source:MGI Symbol;Acc:MGI:2183559]	3	3	3	8.52666e-16	0	0.00119605	1.54749e+08	5	5	9	1.92126e-25	0	0.000454572	15895971	0	1.14419	1.21641	1.05794	1.12314	1.09769	0.685968	1.18089	1.14943	1.06358	1.04005	1.15786	0.902701	1.01315	1.07815	0.980392	1.04526	1.06757	0.963381	3	3	3	3	3	3	3	3	3	3	9	9	9	9
Arfgap2	ENSMUSG00000027255	ADP-ribosylation factor GTPase activating protein 2 [Source:MGI Symbol;Acc:MGI:1924288]	9	9	22	1.09278e-39	0	0.000108869	1.91241e+08	6	6	12	2.99192e-30	0	2.9846e-05	1.40605e+08	0	0.824615	0.919757	1.25002	1.01117	1.1077	1.01454	1.05406	1.14918	1.15321	1.14728	1.07534	1.03196	0.916984	0.887136	1.26354	1.14765	1.30101	0.817886	22	22	22	22	22	22	22	22	22	22	12	12	12	12
Arfgap3	ENSMUSG00000054277	ADP-ribosylation factor GTPase activating protein 3 [Source:MGI Symbol;Acc:MGI:1913501]	9	9	13	1.86237e-41	0	0.000183338	3.28825e+07	7	7	7	3.97861e-26	0	0.000423566	1.21604e+08	0	0.928435	0.972507	1.12342	0.995661	1.07926	0.873229	0.996815	1.10426	0.983654	1.1162	1.04751	0.86072	1.06888	0.936281	1.00193	1.00163	1.14118	0.762616	13	13	13	13	13	13	13	13	13	13	7	7	7	7
Arfgef1	ENSMUSG00000067851	ADP-ribosylation factor guanine nucleotide-exchange factor 1(brefeldin A-inhibited) [Source:MGI Symbol;Acc:MGI:2442988]	18	21	30	4.44105e-91	0	2.76637e-05	8.89871e+07	18	20	27	2.59397e-88	0	8.45153e-07	36612392	0	1.10695	1.22135	1.07222	0.98574	1.05632	0.749531	1.27971	1.09606	1.0465	0.87114	0.955287	0.728198	1.1147	1.22137	0.960614	0.93674	0.950423	0.710372	26	26	26	26	26	26	26	26	26	26	24	24	24	24
Arfgef2	ENSMUSG00000074582	ADP-ribosylation factor guanine nucleotide-exchange factor 2 (brefeldin A-inhibited) [Source:MGI Symbol;Acc:MGI:2139354]	15	18	27	8.90015e-79	0	6.09283e-06	7.28293e+07	16	18	24	1.39313e-86	0	2.0154e-06	3.25959e+07	0	1.03913	1.09777	1.0509	1.04107	0.977188	0.906198	0.975837	1.04429	1.04299	0.966641	1.01472	0.898286	1.03802	1.03633	1.02953	1.02995	0.991089	0.779911	23	23	23	23	23	23	23	23	23	23	21	21	21	21
Arfgef3	ENSMUSG00000019852	ARFGEF family member 3 [Source:MGI Symbol;Acc:MGI:106387]	4	4	5	4.65774e-15	0	0.001875	12447280	2	2	2	1.23174e-08	0	0.00141428	9173695	0	1.11061	1.4547	0.846019	1.27498	1.03903	0.740448	1.15908	0.98323	0.927512	0.88417	1.02949	0.791752	1.05478	1.45444	0.992886	0.973616	1.04382	0.775848	5	5	5	5	5	5	5	5	5	5	2	2	2	2
Arfip1	ENSMUSG00000074513	ADP-ribosylation factor interacting protein 1 [Source:MGI Symbol;Acc:MGI:1277120]	4	11	19	2.9374e-21	0	0.000943984	28665720	4	9	16	1.32135e-22	0	0.00030794	6.90372e+07	0	0.883073	1.0804	1.0097	0.92602	1.00815	0.75719	1.02209	1.04346	0.974829	0.995699	0.824162	0.849836	0.814891	0.958844	0.91743	1.02067	0.998072	0.690828	7	7	7	7	7	7	7	7	7	7	6	6	6	6
Arfip2	ENSMUSG00000030881	ADP-ribosylation factor interacting protein 2 [Source:MGI Symbol;Acc:MGI:1924182]	3	4	6	9.2673e-13	0	0.00194127	5.43133e+07	4	4	7	3.41304e-14	0	0.000954167	3.67747e+07	0	1.16393	1.33276	0.93898	0.983462	0.932212	0.809366	1.28981	1.08409	0.864135	0.830331	0.950841	0.924991	1.28188	1.19128	0.979101	0.938757	0.892772	0.81056	5	5	5	5	5	5	5	5	5	5	7	7	7	7
Arfrp1	ENSMUSG00000038671	ADP-ribosylation factor related protein 1 [Source:MGI Symbol;Acc:MGI:1923938]	4	4	8	9.49572e-32	0	4.66931e-05	6.24372e+07	2	2	3	4.23826e-16	0	7.77456e-05	3.91871e+07	0	1.02738	1.07194	0.96244	0.858043	0.966918	0.748973	1.09204	0.930812	0.954575	0.845911	0.976997	0.717698	1.07283	1.0948	0.985548	1.0039	1.0156	0.650445	8	8	8	8	8	8	8	8	8	8	3	3	3	3
Arg1	ENSMUSG00000019987	arginase, liver [Source:MGI Symbol;Acc:MGI:88070]	4	4	8	6.53804e-22	0	0.000845893	161487046	6	6	7	4.94516e-21	0	0.000420444	2.34689e+07	0	2.16802	1.10814	0.875391	0.772353	0.775632	1.31796	0.732691	1.02844	1.34286	0.857341	1.07923	0.961369	1.00393	0.926168	1.20907	1.03491	1.84128	0.825798	8	8	8	8	8	8	8	8	8	8	7	7	7	7
Arhgap1	ENSMUSG00000027247	Rho GTPase activating protein 1 [Source:MGI Symbol;Acc:MGI:2445003]	8	8	22	3.12201e-33	0	0.000545937	216535712	8	8	18	8.59033e-28	0	0.000844	222108504	0	1.2665	1.26089	0.914118	0.866391	0.934216	0.669572	1.34151	1.05334	0.94557	0.819525	1.02507	0.763081	1.07066	1.15875	0.898345	0.85951	0.916918	0.794737	22	22	22	22	22	22	22	22	22	22	18	18	18	18
Arhgap10	ENSMUSG00000037148	Rho GTPase activating protein 10 [Source:MGI Symbol;Acc:MGI:1925764]	9	9	16	2.5384e-27	0	0.00105097	111925692	6	6	11	1.03076e-19	0	0.00118098	8.72021e+07	0	1.13142	0.969678	1.04685	0.887134	0.960428	1.10772	1.09903	0.937723	0.946157	0.885417	0.867034	0.991983	1.19637	1.01779	0.940443	0.859656	0.889559	1.01056	16	16	16	16	16	16	16	16	16	16	11	11	11	11
Arhgap17	ENSMUSG00000030766	Rho GTPase activating protein 17 [Source:MGI Symbol;Acc:MGI:1917747]	6	7	14	6.48883e-32	0	3.03904e-06	7.35712e+07	5	6	9	8.71323e-29	0	6.18341e-07	38060022	0	1.02078	1.12273	1.05725	0.934304	1.05727	0.910232	1.03883	0.966186	1.0839	0.873921	1.08197	0.842983	1.07381	1.09212	0.989122	0.947261	1.03911	0.947064	12	12	12	12	12	12	12	12	12	12	7	7	7	7
Arhgap18	ENSMUSG00000039031	Rho GTPase activating protein 18 [Source:MGI Symbol;Acc:MGI:1921160]	12	12	20	3.73131e-52	0	0.00175754	123692744	10	10	15	1.6198e-37	0	0.0013485	78998244	0	1.19005	1.09952	1.19406	0.847789	1.17725	0.550306	1.28539	1.13638	1.31394	0.712766	1.19161	0.54801	0.886175	1.15144	1.22942	0.776509	1.09247	0.607021	20	20	20	20	20	20	20	20	20	20	15	15	15	15
Arhgap21	ENSMUSG00000036591	Rho GTPase activating protein 21 [Source:MGI Symbol;Acc:MGI:1918685]	11	12	13	1.0638e-34	0	0.00459605	1.96276e+07	7	8	8	2.60939e-26	0	0.000121561	5734751	0	1.08284	1.03246	0.947049	0.957275	0.959503	0.775918	1.09275	1.09692	0.973551	0.948057	0.832647	1.03358	1.21854	1.28073	1.0555	0.89056	0.904642	0.827035	12	12	12	12	12	12	12	12	12	12	7	7	7	7
Arhgap23	ENSMUSG00000049807	Rho GTPase activating protein 23 [Source:MGI Symbol;Acc:MGI:3697726]	10	11	14	3.13559e-41	0	0.000667215	1.03901e+08	11	12	13	3.03117e-45	0	0.000480874	4.5936e+07	0	1.10363	1.23078	0.850956	0.925972	0.836952	0.842905	1.26888	1.13697	0.789645	0.815999	0.848804	0.829743	1.13234	1.18833	0.884749	0.868647	0.761707	0.91848	13	13	13	13	13	13	13	13	13	13	12	12	12	12
Arhgap24	ENSMUSG00000057315	Rho GTPase activating protein 24 [Source:MGI Symbol;Acc:MGI:1922647]	10	11	19	2.07603e-41	0	0.000302252	6.19645e+07	9	10	15	5.89779e-37	0	1.85517e-05	4.80843e+07	0	1.06928	1.1743	0.857772	1	0.83188	0.828875	1.07295	1.05965	0.799397	1.01447	0.761197	0.934055	1.20386	1.21155	0.860026	0.976138	0.887147	0.902274	17	17	17	17	17	17	17	17	17	17	13	12	12	13
Arhgap25	ENSMUSG00000030047	Rho GTPase activating protein 25 [Source:MGI Symbol;Acc:MGI:2443687]	11	12	16	3.36686e-43	0	0.000248246	6.03227e+07	10	11	12	1.543e-29	0	0.000994443	1.42612e+09	0	1.05439	0.980839	1.02625	0.812828	0.959255	0.843419	0.991571	0.953876	1.03086	0.793176	1.31389	0.689994	1.05906	0.98816	1.17623	0.796444	1.13816	0.792218	13	13	13	13	13	13	13	13	13	13	10	10	10	10
Arhgap26	ENSMUSG00000036452	Rho GTPase activating protein 26 [Source:MGI Symbol;Acc:MGI:1918552]	6	6	7	1.44015e-18	0	0.00477969	2.37208e+09	6	6	9	1.25086e-17	0	0.000820415	3.77506e+07	0	1.25413	1.172	0.950165	0.825265	0.94508	0.800319	1.24255	1.06145	0.9931	0.683955	1.10813	0.725374	1.18537	1.237	0.992376	0.702159	0.974388	0.732368	6	6	6	6	6	6	6	6	6	6	9	9	9	9
Arhgap27	ENSMUSG00000034255	Rho GTPase activating protein 27 [Source:MGI Symbol;Acc:MGI:1916903]	4	4	5	2.69637e-14	0	0.0124318	18385453	2	2	4	2.65017e-07	0	0.00355836	6.41505e+06	0	1.13454	0.959921	1.2238	0.734971	1.36967	0.740899	1.11916	0.907972	1.24377	0.613441	1.64457	0.721921	0.945981	0.988753	1.20494	0.753947	1.20159	0.752635	5	5	5	5	5	5	5	5	5	5	4	4	4	4
Arhgap28	ENSMUSG00000024043	Rho GTPase activating protein 28 [Source:MGI Symbol;Acc:MGI:2147003]	3	3	4	2.95995e-13	0	0.00388124	16683305	1	1	1	4.23741e-06	0	0.00223266	16113364	0	1.19459	1.08187	1.04929	0.784643	0.770119	0.693644	1.2806	1.30219	1.21676	0.801876	0.89074	0.555408	1.18022	1.40483	0.885283	0.780184	0.765818	0.553797	4	4	4	4	4	4	4	4	4	4	1	1	1	1
Arhgap29	ENSMUSG00000039831	Rho GTPase activating protein 29 [Source:MGI Symbol;Acc:MGI:2443818]	22	22	32	8.93476e-88	0	0.000166863	5.31377e+07	17	17	23	1.01146e-66	0	0.000171859	1.29501e+09	0	1.1515	1.19268	1.05529	0.983235	1.07673	0.63842	1.24634	1.04658	1.0509	0.833564	1.05196	0.63504	1.09263	1.23155	1.11509	0.896082	1.05373	0.668606	32	32	32	32	32	32	32	32	32	32	23	23	22	23
Arhgap31	ENSMUSG00000022799	Rho GTPase activating protein 31 [Source:MGI Symbol;Acc:MGI:1333857]	10	10	11	2.72647e-50	0	0.000155848	3.92534e+07	12	12	14	2.02846e-55	0	6.46997e-05	1.65842e+07	0	0.995429	0.979922	1.12901	0.897506	1.03138	0.672557	1.09759	1.01436	1.11185	0.731886	1.07214	0.656989	0.902597	0.996215	1.18147	0.789663	1.07269	0.66162	11	11	11	11	11	11	11	11	11	11	14	14	14	14
Arhgap32	ENSMUSG00000041444	Rho GTPase activating protein 32 [Source:MGI Symbol;Acc:MGI:2450166]	3	3	3	1.21717e-20	0	0.000322399	2.09242e+07	3	3	3	1.98255e-13	0	0.000342775	2304829	0	1.06788	1.19592	0.736145	1.0179	0.898201	0.765444	1.03083	0.882323	0.755836	0.769938	0.971675	0.628367	1.03253	1.24139	0.952768	0.865085	0.919265	0.663116	3	3	3	3	3	3	3	3	3	3	3	3	3	3
Arhgap35	ENSMUSG00000058230	Rho GTPase activating protein 35 [Source:MGI Symbol;Acc:MGI:1929494]	16	16	27	5.85442e-71	0	0.000139136	7.08169e+07	14	14	19	1.12245e-53	0	0.000501259	335923420	0	1.00391	1.09167	0.924865	1.00169	0.887542	0.946916	1.04419	1.05859	0.916414	1.06801	0.861452	0.938099	1.00334	1.17323	0.94035	1.07755	0.865082	0.883596	27	27	27	27	27	27	27	27	27	27	19	19	19	19
Arhgap36	ENSMUSG00000036198	Rho GTPase activating protein 36 [Source:MGI Symbol;Acc:MGI:1922654]	5	5	8	8.97118e-16	0	0.0118926	7.80286e+07	5	5	7	2.63092e-15	0	0.0304025	3.74163e+07	0	1.38737	1.07517	0.721055	0.789124	0.665974	0.69569	1.49619	1.29363	0.703125	0.884752	0.553066	0.742066	1.8106	1.52072	0.73424	0.742691	0.652582	0.448857	8	8	8	8	8	8	8	8	8	8	7	7	7	7
Arhgap42	ENSMUSG00000050730	Rho GTPase activating protein 42 [Source:MGI Symbol;Acc:MGI:1918794]	3	3	3	2.47302e-13	0	0.000532135	8.01071e+06	4	4	4	1.9629e-10	0	0.00249612	3.7424e+06	0	0.990677	1.12483	0.981431	0.812015	0.935914	0.827433	1.12066	0.986879	0.974348	0.801368	0.979989	0.749909	1.14267	1.18433	0.984521	0.951065	0.987473	0.918591	3	3	3	3	3	3	3	3	3	3	4	4	4	4
Arhgap44	ENSMUSG00000033389	Rho GTPase activating protein 44 [Source:MGI Symbol;Acc:MGI:2144423]	4	4	4	1.69706e-09	0	0.0212131	7038915	2	2	2	4.1302e-06	0	0.0648888	3.7763e+06	0	0.997377	1.11617	1.00263	1.02009	1.17346	0.874112	1.05357	0.938776	1.0935	0.810515	1.3369	0.825758	0.989715	0.8657	1.06448	0.92584	1.17817	0.933853	4	4	4	4	4	4	4	4	4	4	2	2	2	2
Arhgap5	ENSMUSG00000035133	Rho GTPase activating protein 5 [Source:MGI Symbol;Acc:MGI:1332637]	21	21	30	6.54156e-105	0	0.000174331	6.11105e+07	18	18	27	4.37362e-94	0	4.5644e-05	44008124	0	1.0614	1.14799	0.961108	0.954603	0.947033	0.907231	1.12826	1.04502	0.914934	0.897095	0.999755	0.833917	1.10156	1.19155	0.974938	0.95875	0.963652	0.81897	30	30	30	30	30	30	30	30	30	30	27	27	27	27
Arhgap6	ENSMUSG00000031355	Rho GTPase activating protein 6 [Source:MGI Symbol;Acc:MGI:1196332]	7	7	9	1.51996e-32	0	0.000240225	1.75085e+07	4	4	5	2.876e-12	0	0.00198214	8.4237e+06	0	1.15555	1.15097	1.02574	1.06294	0.944897	0.967669	1.0642	1.25211	1.06454	0.986061	1.03233	0.980879	1.07561	1.14101	1.04622	1.04433	0.971751	0.852512	9	9	9	9	9	9	9	9	9	9	5	5	5	5
Arhgdia	ENSMUSG00000025132	Rho GDP dissociation inhibitor (GDI) alpha [Source:MGI Symbol;Acc:MGI:2178103]	11	11	87	7.2809e-38	0	0.000325164	2039741280	11	12	71	6.28813e-29	0	7.09868e-05	2834279168	0	1.07981	1.09815	0.964945	0.972907	0.920575	0.962979	1.05705	1.01341	0.944434	0.937428	1.01152	0.999797	1.14181	1.10681	0.972263	1.01704	0.896422	1.01305	87	87	87	87	87	87	87	87	87	87	67	67	67	67
Arhgdib	ENSMUSG00000030220	Rho, GDP dissociation inhibitor (GDI) beta [Source:MGI Symbol;Acc:MGI:101940]	9	9	31	6.63253e-28	0	0.000614446	683875200	7	7	21	1.2651e-21	0	0.000505069	6.2793e+08	0	0.992784	1.15712	0.949919	0.940715	0.925863	0.999411	0.920962	1.07113	1.00782	0.897228	1.3536	0.936975	1.09157	1.00756	0.953932	0.953638	1.06648	0.904046	31	30	31	30	30	30	31	30	31	31	21	21	21	21
Arhgef1	ENSMUSG00000040940	Rho guanine nucleotide exchange factor (GEF) 1 [Source:MGI Symbol;Acc:MGI:1353510]	19	19	30	1.05224e-82	0	0.000126691	1.40847e+08	16	16	31	1.25277e-72	0	1.7629e-05	96461428	0	1.12761	1.19322	1.0013	0.916182	1.06106	0.773799	1.07858	1.00951	1.0163	0.855129	1.15631	0.747591	1.05956	1.04935	1.03384	0.921453	1.08211	0.790255	30	30	29	30	29	29	30	30	30	30	31	31	31	31
Arhgef10	ENSMUSG00000071176	Rho guanine nucleotide exchange factor (GEF) 10 [Source:MGI Symbol;Acc:MGI:2444453]	9	9	17	4.46258e-32	0	0.000500233	137694804	5	5	6	2.17176e-18	0	0.00304638	19932478	0	1.08009	1.13815	0.895361	0.998838	1.0819	0.822834	1.07784	0.918812	0.973133	0.924539	1.22718	0.629655	1.05966	1.18752	1.05138	0.936781	1.10361	0.744768	17	17	17	17	17	17	17	17	17	17	6	6	6	6
Arhgef10l	ENSMUSG00000040964	Rho guanine nucleotide exchange factor (GEF) 10-like [Source:MGI Symbol;Acc:MGI:1920004]	5	5	11	1.30353e-21	0	0.000879531	8.77187e+07	6	6	11	1.76451e-25	0	9.4139e-05	34228006	0	0.929705	1.02968	1.03008	1.20473	1.055	0.87265	0.985593	1.06103	0.957198	1.028	0.920903	0.988999	0.826572	0.924021	1.02746	1.1003	1.03765	0.917288	11	11	11	11	11	11	11	11	11	11	11	11	11	11
Arhgef11	ENSMUSG00000041977	Rho guanine nucleotide exchange factor (GEF) 11 [Source:MGI Symbol;Acc:MGI:2441869]	15	15	20	8.75863e-64	0	4.40865e-05	1028184008	8	8	11	6.06381e-39	0	5.53491e-06	27659577	0	0.999262	0.996984	0.961274	0.985681	1.03701	0.937546	0.979737	1.03777	1.00938	0.943942	0.997545	0.970992	1.00653	1.0139	1.13167	0.926201	1.11834	0.850283	20	20	20	20	20	20	20	20	20	20	11	11	11	11
Arhgef12	ENSMUSG00000059495	Rho guanine nucleotide exchange factor (GEF) 12 [Source:MGI Symbol;Acc:MGI:1916882]	14	14	19	1.89892e-62	0	0.000148812	5.32808e+07	12	13	18	3.20533e-50	0	4.50214e-05	22173112	0	1.08063	1.1196	1.07603	0.954739	1.08465	0.833598	1.11552	1.03329	1.07859	0.884031	1.16388	0.770756	1.04548	1.05303	1.07473	0.905617	1.02795	0.790348	19	19	19	18	19	18	19	19	19	19	17	17	17	17
Arhgef15	ENSMUSG00000052921	Rho guanine nucleotide exchange factor (GEF) 15 [Source:MGI Symbol;Acc:MGI:3045246]	5	5	6	8.55773e-21	0	0.0024429	1.13589e+07	3	3	3	3.51418e-12	0	0.00111316	9374569	0	1.3513	0.831106	1.4706	0.881814	1.25788	0.852728	1.15421	0.856733	1.38326	0.576895	1.16715	0.586783	0.909439	0.937128	1.287	0.754227	1.32872	0.565515	6	6	6	6	6	6	6	6	6	6	3	3	3	3
Arhgef17	ENSMUSG00000032875	Rho guanine nucleotide exchange factor (GEF) 17 [Source:MGI Symbol;Acc:MGI:2673002]	18	18	23	8.05218e-97	0	5.00395e-06	8.45155e+07	13	13	17	2.86706e-49	0	0.000102518	89642368	0	1.03928	1.13385	1.05319	0.955539	1.04373	0.817953	1.09153	1.08478	1.05286	0.980854	1.03761	0.805588	0.90813	0.943853	1.08914	0.959431	1.06023	0.819522	22	23	23	23	23	22	23	23	23	23	17	17	17	17
Arhgef18	ENSMUSG00000004568	rho/rac guanine nucleotide exchange factor (GEF) 18 [Source:MGI Symbol;Acc:MGI:2142567]	6	7	8	1.74767e-18	0	0.0539057	1.65716e+07	8	9	10	6.82228e-26	0	0.000239555	2.9351e+07	0	1.13933	1.17673	1.14636	0.988431	1.06081	0.815371	1.15209	1.00361	1.08029	0.921096	1.09792	0.758992	1.06502	1.05994	1.07288	0.941145	1.07386	0.699786	7	7	7	7	7	7	7	7	7	7	9	9	9	9
Arhgef2	ENSMUSG00000028059	rho/rac guanine nucleotide exchange factor (GEF) 2 [Source:MGI Symbol;Acc:MGI:103264]	16	16	31	8.97264e-71	0	8.00603e-06	2.88929e+08	14	14	20	1.97935e-48	0	0.000323671	115774312	0	1.09878	1.18086	1.03209	0.907165	0.977236	0.718587	1.35631	1.21703	1.04812	0.832817	0.989922	0.648168	1.04886	1.2864	0.999653	0.897252	0.944931	0.634252	31	31	31	31	31	31	31	31	31	31	20	20	20	20
Arhgef25	ENSMUSG00000019467	Rho guanine nucleotide exchange factor (GEF) 25 [Source:MGI Symbol;Acc:MGI:1277173]	5	5	5	5.97963e-19	0	0.00188315	1.85536e+07	2	2	2	8.65592e-08	0	0.000868355	4447670	0	1.2281	1.21338	0.885642	1.01726	0.908425	0.749073	1.1923	1.16361	1.00976	0.735115	0.857979	0.551963	0.958397	1.11444	0.94997	0.866219	0.933992	0.516716	5	5	5	5	5	5	5	5	5	5	2	2	2	2
Arhgef26	ENSMUSG00000036885	Rho guanine nucleotide exchange factor (GEF) 26 [Source:MGI Symbol;Acc:MGI:1918053]	2	2	2	1.31042e-06	0	0.0375403	2339472	3	3	3	1.3587e-08	0	0.00805122	3053701	0	0.970559	0.975083	0.91619	0.599856	0.937034	0.553418	1.03006	0.76907	1.04018	0.696368	1.16567	0.684104	0.954656	1.20826	1.13202	0.851681	1.24667	0.628059	2	2	2	2	2	2	2	2	2	2	3	3	3	3
Arhgef40	ENSMUSG00000004562	Rho guanine nucleotide exchange factor (GEF) 40 [Source:MGI Symbol;Acc:MGI:2685515]	15	15	18	2.90818e-68	0	2.3987e-05	4.58336e+07	14	14	14	7.26284e-58	0	0.000788007	1.56452e+08	0	1.19325	1.22846	0.957241	0.888778	0.960398	0.747006	1.24961	1.08598	0.946423	0.810224	1.02047	0.634294	1.18622	1.24475	1.02007	0.813944	0.993245	0.660677	18	18	18	18	18	18	18	18	18	18	14	14	14	14
Arhgef6	ENSMUSG00000031133	Rac/Cdc42 guanine nucleotide exchange factor (GEF) 6 [Source:MGI Symbol;Acc:MGI:1920591]	10	11	22	1.47934e-39	0	0.000896919	111806528	9	9	17	6.96502e-38	0	0.000334264	114161532	0	0.918121	0.925409	1.07719	1.00697	1.16271	0.870557	0.894297	0.948859	1.10639	0.942261	1.09733	0.934256	1.01261	0.985119	1.08619	1.00681	1.1598	0.867135	18	18	18	18	18	18	18	18	18	18	17	17	17	17
Arhgef7	ENSMUSG00000031511	Rho guanine nucleotide exchange factor (GEF7) [Source:MGI Symbol;Acc:MGI:1860493]	16	17	35	4.09373e-58	0	0.000146998	3.15142e+08	12	12	20	1.6037e-44	0	0.000153843	9.36474e+07	0	1.14324	1.15242	0.99683	0.886676	1.04157	0.846233	1.16276	1.05659	1.05229	0.866122	0.97406	0.761109	1.01112	1.17113	1.05122	0.900219	0.916751	0.800851	31	31	31	31	31	31	31	31	31	31	19	19	19	19
Arid1a	ENSMUSG00000007880	AT rich interactive domain 1A (SWI-like) [Source:MGI Symbol;Acc:MGI:1935147]	21	22	33	6.75085e-84	0	0.000183918	6.16714e+07	19	19	23	2.85046e-96	0	8.69806e-06	4.53586e+07	0	1.09744	1.13614	0.928928	1.06683	0.882913	0.858565	1.19479	1.13197	0.936541	0.948265	0.965373	0.795934	1.07258	1.27496	0.952305	0.99708	0.894696	0.733628	31	31	31	31	31	31	31	31	31	31	23	23	23	23
Arid1b	ENSMUSG00000069729	AT rich interactive domain 1B (SWI-like) [Source:MGI Symbol;Acc:MGI:1926129]	17	18	26	4.06111e-50	0	0.000989931	1.30478e+08	12	12	16	3.41039e-51	0	7.93385e-06	2.04333e+07	0	0.964943	1.05167	1.00062	1.05254	0.90061	0.83369	1.02436	1.07744	0.950165	0.898946	0.964284	0.867658	0.937821	1.08708	1.01655	1.07672	0.947991	0.832117	24	24	24	24	24	24	24	24	24	24	16	16	16	16
Arid2	ENSMUSG00000033237	AT rich interactive domain 2 (ARID, RFX-like) [Source:MGI Symbol;Acc:MGI:1924294]	12	12	16	8.39366e-31	0	0.0139834	42290588	12	12	17	7.40259e-43	0	2.39493e-05	3.077e+07	0	1.19293	1.2628	0.941234	0.907759	0.888978	0.759018	1.2738	1.18049	0.921275	0.849016	0.958665	0.693008	1.0804	1.17851	0.905823	0.895295	0.885302	0.727558	16	16	16	16	16	16	16	16	16	16	17	17	17	17
Arid4a	ENSMUSG00000048118	AT rich interactive domain 4A (RBP1-like) [Source:MGI Symbol;Acc:MGI:2444354]	10	11	12	1.29702e-33	0	0.000106966	1.58339e+07	10	11	12	8.01061e-30	0	0.000247081	7.62512e+07	0	1.09127	1.1072	0.914888	0.890715	1.00767	0.820086	1.14947	1.07041	0.992718	0.74703	1.03992	0.766543	1.0754	1.11322	1.00782	0.81059	0.91424	0.769124	11	11	11	11	11	11	11	11	11	11	11	11	11	11
Arid4b	ENSMUSG00000039219	AT rich interactive domain 4B (RBP1-like) [Source:MGI Symbol;Acc:MGI:2137512]	11	12	13	2.89116e-42	0	0.00046047	15721712	10	11	12	2.62829e-38	0	0.000436319	2.22704e+08	0	1.14324	1.13224	0.984859	1.01308	0.967403	0.768331	1.15055	1.13286	0.941276	0.879349	0.939732	0.836663	1.09671	1.22644	0.889594	0.90483	0.956304	0.723588	12	12	12	12	12	12	12	12	12	12	11	11	11	11
Arid5b	ENSMUSG00000019947	AT rich interactive domain 5B (MRF1-like) [Source:MGI Symbol;Acc:MGI:2175912]	3	4	4	2.41619e-11	0	0.00303992	9.77424e+06	2	3	3	2.65988e-12	0	6.10916e-05	2071337	0	1.05266	1.00383	0.955033	0.957963	0.82549	0.879274	1.09246	0.988802	0.868646	1.12773	0.942101	1.01412	0.981336	0.999801	1.1159	1.02603	1.00756	1.06768	3	3	3	3	3	3	3	3	3	3	2	2	2	2
Arih1	ENSMUSG00000025234	ariadne ubiquitin-conjugating enzyme E2 binding protein homolog 1 (Drosophila) [Source:MGI Symbol;Acc:MGI:1344363]	7	7	19	5.17139e-38	0	4.85708e-05	3.90242e+08	8	8	14	6.13586e-36	0	2.60157e-06	210794736	0	1.03309	1.06769	1.0292	1.02256	1.0221	0.891265	1.06118	1.07025	0.989634	1.08347	1.01976	1.01113	1.11036	1.08137	0.995691	1.03872	1.02508	1.01386	19	19	18	19	19	19	19	19	19	19	14	14	14	14
Arih2	ENSMUSG00000064145	ariadne homolog 2 (Drosophila) [Source:MGI Symbol;Acc:MGI:1344361]	10	10	19	1.17466e-54	0	6.35243e-05	118076736	8	8	12	1.1218e-46	0	1.78007e-05	6.91162e+07	0	0.892173	1.00078	0.969059	0.978803	0.846872	1.13979	0.903237	1.04447	0.922631	1.14517	0.98643	1.23817	1.01711	1.06923	1.05739	1.09948	0.914159	1.25024	19	19	19	19	19	19	19	19	19	19	12	12	12	12
Arl1	ENSMUSG00000060904	ADP-ribosylation factor-like 1 [Source:MGI Symbol;Acc:MGI:99436]	5	5	12	1.18553e-29	0	0.000195347	427421608	4	4	5	1.54924e-23	0	4.15951e-05	277544770	0	1.12758	1.00544	0.937023	0.949914	0.910729	0.857537	0.95002	0.994272	0.972723	0.87606	1.02314	0.720998	0.981278	1.1258	0.826826	1.01098	0.90994	0.74722	12	12	12	11	12	12	12	11	12	12	5	5	5	5
Arl10	ENSMUSG00000025870	ADP-ribosylation factor-like 10 [Source:MGI Symbol;Acc:MGI:1930788]	3	3	5	1.05887e-18	0	0.000314804	1.6528e+07	1	1	1	1.89552e-07	0	0.000574043	35858500	0	1.24947	1.20878	0.899449	0.793855	0.940392	0.757353	1.08784	1.01333	0.888294	0.680348	1.05957	0.594515	1.26049	1.6158	0.834115	0.878442	1.03047	0.592275	5	5	5	5	5	5	5	5	5	5	1	1	1	1
Arl15	ENSMUSG00000042348	ADP-ribosylation factor-like 15 [Source:MGI Symbol;Acc:MGI:2442308]	3	3	5	1.98506e-14	0	0.00301197	5.80589e+07	1	1	1	0.000632011	0	0.0396645	41588028	0	1.12094	0.987692	0.930909	0.890862	0.970632	1.01317	1.09369	0.940039	0.948301	0.816003	1.13299	0.817048	1.07068	1.17144	0.876428	0.876067	0.904053	0.955064	5	5	5	5	5	5	5	5	5	5	1	1	1	1
Arl2	ENSMUSG00000024944	ADP-ribosylation factor-like 2 [Source:MGI Symbol;Acc:MGI:1928393]	3	3	8	1.85309e-25	0	3.34233e-05	2.45254e+08	2	2	3	3.76244e-13	0	7.72882e-05	130933922	0	1.31214	1.11595	0.87699	0.875342	1.02022	0.867038	1.19688	1.09946	0.96636	0.85313	0.966597	0.731979	1.10942	1.01283	1.03046	0.898648	0.916767	0.779367	8	8	8	8	8	8	8	8	8	8	3	3	3	3
Arl2bp	ENSMUSG00000031776	ADP-ribosylation factor-like 2 binding protein [Source:MGI Symbol;Acc:MGI:1349429]	4	4	8	1.08967e-11	0	0.0229236	2.97109e+07	4	4	4	2.6231e-20	0	0.000122325	2.04565e+07	0	1.14459	1.07433	0.991668	0.814364	0.912875	0.611301	1.08812	1.01069	0.936601	0.848799	1.10046	0.762605	1.1145	1.14672	0.959782	0.927007	0.996337	0.815424	8	8	8	7	8	7	8	8	8	8	4	4	4	4
Arl3	ENSMUSG00000025035	ADP-ribosylation factor-like 3 [Source:MGI Symbol;Acc:MGI:1929699]	5	5	10	2.66323e-32	0	0.000156815	2.13839e+08	4	4	11	2.88969e-22	0	6.35925e-05	376192304	0	0.947468	0.928736	1.0397	0.981138	1.1009	0.95332	1.048	1.02444	1.04131	0.952258	1.06353	0.922172	1.13475	1.02175	1.0127	0.952127	1.03274	0.940404	10	10	10	10	10	10	10	10	10	10	11	11	11	11
Arl5a	ENSMUSG00000036093	ADP-ribosylation factor-like 5A [Source:MGI Symbol;Acc:MGI:1922673]	1	1	1	0.000475339	0	0.0454932	20068852	1	1	1	1.92806e-05	0	0.00482801	15930527	0	1.17883	1.15616	0.913169	0.825046	0.880454	0.805202	0.994096	0.891799	0.84456	0.967908	0.937763	0.878357	1.0863	1.12319	0.717171	1.03053	0.886746	0.895554	1	1	1	1	1	1	1	1	1	1	1	1	1	1
Arl6	ENSMUSG00000022722	ADP-ribosylation factor-like 6 [Source:MGI Symbol;Acc:MGI:1927136]	1	1	2	4.70924e-07	0	0.00144021	22260261	1	1	1	3.53538e-07	0	0.000739125	94774192	0	0.89221	1.05892	0.98861	1.00054	1.11113	0.858091	0.96454	1.03302	1.02022	0.771461	0.975848	0.709351	0.888827	1.06424	0.919298	0.955308	0.876053	0.758572	2	2	2	2	2	2	2	2	2	2	1	1	1	1
Arl6ip4	ENSMUSG00000029404	ADP-ribosylation factor-like 6 interacting protein 4 [Source:MGI Symbol;Acc:MGI:1929500]	2	2	3	2.2291e-07	0	0.00507094	17784401	2	2	4	2.42849e-07	0	0.00332326	7832441	0	1.01022	1.19481	0.975007	0.973677	0.894523	0.879658	1.29804	1.32019	1.18436	0.956344	1.08342	0.913984	1.17512	1.09656	0.978294	0.82982	0.850126	0.824327	3	3	3	3	3	3	3	3	3	3	4	4	4	4
Arl6ip5	ENSMUSG00000035199	ADP-ribosylation factor-like 6 interacting protein 5 [Source:MGI Symbol;Acc:MGI:1929501]	4	4	14	9.69525e-32	0	4.80618e-05	5.44026e+08	4	4	15	4.70161e-31	0	9.12136e-06	4.96312e+08	0	0.965936	0.94776	0.903929	1.00137	0.842867	1.18339	0.953152	1.05886	0.888461	1.03432	0.901125	1.17549	1.01778	1.03929	0.894353	1.02921	0.932972	1.09887	14	14	14	14	14	14	14	14	14	14	15	15	15	15
Arl6ip6	ENSMUSG00000026960	ADP-ribosylation factor-like 6 interacting protein 6 [Source:MGI Symbol;Acc:MGI:1929507]	1	1	4	1.2866e-05	0	0.00622876	32099392	1	1	2	3.20513e-05	0	0.00632436	48678864	0	1.01938	1.25722	0.96068	1.03822	0.891318	1.00674	1.11711	1.07494	0.964752	0.890695	0.874078	0.966585	1.13428	1.17384	0.839574	1.0436	0.857094	0.825377	4	4	4	4	4	4	4	4	4	4	2	2	2	2
Arl8a	ENSMUSG00000026426	ADP-ribosylation factor-like 8A [Source:MGI Symbol;Acc:MGI:1915974]	3	4	7	2.48356e-13	0	0.000716958	9.56807e+07	3	6	17	1.65511e-12	0	0.000344011	1.15441e+08	0	0.808783	1.07624	0.849218	0.944248	0.855961	0.729096	0.989439	0.878077	0.949475	0.820861	1.05757	0.928046	1.05756	1.02533	0.936324	0.994251	0.997821	0.974443	5	5	5	5	5	5	5	5	5	5	4	4	4	4
Arl8b	ENSMUSG00000030105	ADP-ribosylation factor-like 8B [Source:MGI Symbol;Acc:MGI:1914416]	5	6	20	1.35697e-23	0	0.00137568	1.58069e+08	4	7	27	7.25198e-19	0	0.00112258	2.85855e+08	0	0.874069	0.934248	0.987125	0.995928	0.972379	0.821861	0.956052	0.953661	0.921087	0.978569	1.01398	0.983666	0.932029	0.878666	0.962179	1.0084	1.06713	0.976635	18	18	18	18	18	18	18	18	18	18	14	14	14	14
Armc1	ENSMUSG00000027599	armadillo repeat containing 1 [Source:MGI Symbol;Acc:MGI:1921502]	2	2	5	4.41197e-10	0	0.00225426	143836268	3	3	5	1.42476e-14	0	0.000296188	3.80573e+07	0	0.909783	0.971522	0.901794	0.979928	1.02684	0.979974	0.976259	0.921536	1.04995	0.923864	0.948039	1.12146	0.906993	0.999197	0.808995	1.05234	0.936056	1.11122	5	5	5	5	5	5	5	5	5	5	5	5	5	5
Armc5	ENSMUSG00000042178	armadillo repeat containing 5 [Source:MGI Symbol;Acc:MGI:2384586]	1	1	1	0.000306773	0	0.0345832	NA	2	2	3	2.11219e-06	0	0.0396645	3.18836e+06	0	0.841799	0.943589	0.857912	1.05402	0.986088	1.05445	1.1475	1.00023	1.08825	1.03041	0.824562	0.770523	0.9825	1.06301	0.902542	0.947664	0.968706	1.08166	1	1	1	1	1	1	1	1	1	1	3	3	3	3
Armc6	ENSMUSG00000002343	armadillo repeat containing 6 [Source:MGI Symbol;Acc:MGI:1924063]	8	8	18	2.50839e-52	0	4.29566e-05	1.38978e+08	7	7	16	7.90174e-39	0	6.1618e-05	112340128	0	1.15228	1.1629	0.96151	0.982688	0.939032	0.806769	1.22406	1.14729	0.998378	0.99284	0.974787	0.83215	1.21671	1.14861	1.02923	1.00246	0.931222	0.861987	18	18	18	18	18	18	18	18	18	18	16	16	16	16
Armc8	ENSMUSG00000032468	armadillo repeat containing 8 [Source:MGI Symbol;Acc:MGI:1921375]	14	14	19	9.26714e-61	0	0.000177648	315367296	12	12	17	1.15695e-42	0	0.000250512	7.32131e+07	0	1.07987	1.06221	1.04279	1.02276	1.16058	0.646924	1.16206	1.00224	1.12367	0.896485	1.10193	0.741501	1.01204	1.04729	1.05631	0.944431	1.03753	0.680759	19	19	19	19	19	19	19	19	19	19	17	17	17	17
Armcx1	ENSMUSG00000033460	armadillo repeat containing, X-linked 1 [Source:MGI Symbol;Acc:MGI:1925498]	3	3	6	1.82145e-18	0	0.000513097	39499694	4	4	5	2.43858e-22	0	0.000129048	1.44491e+07	0	1.27851	1.26467	1.10028	0.907103	1.0654	0.98822	1.44127	1.24831	1.12045	0.732565	0.826474	0.84148	1.00186	1.35557	0.848556	0.765565	0.793487	0.752248	6	6	6	6	6	6	6	6	6	6	5	5	5	5
Armcx2	ENSMUSG00000033436	armadillo repeat containing, X-linked 2 [Source:MGI Symbol;Acc:MGI:1914666]	6	6	8	2.39703e-38	0	8.91123e-05	4.18422e+07	5	5	6	3.35863e-39	0	4.51547e-06	29283574	0	1.07552	1.20024	0.981376	0.979626	1.07506	0.701166	1.55571	1.21238	0.958474	0.821476	0.78144	0.739108	0.884918	1.11867	0.792635	0.745648	0.714552	0.754199	8	8	8	8	8	8	8	8	8	8	6	6	6	6
Armcx3	ENSMUSG00000049047	armadillo repeat containing, X-linked 3 [Source:MGI Symbol;Acc:MGI:1918953]	7	7	16	5.67958e-25	0	0.000235554	425474304	4	4	10	4.37932e-17	0	0.000283942	2.24055e+08	0	1.14335	1.07563	0.858851	0.866333	0.766718	0.950206	1.0813	1.09518	0.78404	0.962233	0.743026	1.01335	1.1172	1.15852	0.810712	0.953009	0.792579	1.01028	16	16	16	16	15	16	16	16	16	16	10	10	10	10
Armcx4	ENSMUSG00000049804	armadillo repeat containing, X-linked 4 [Source:MGI Symbol;Acc:MGI:2147887]	18	18	23	1.47951e-72	0	0.000852502	1.80315e+07	15	15	16	5.03552e-59	0	0.0010153	44740780	0	1.03076	1.12331	0.850389	1.0064	0.873317	0.652099	1.17999	1.2179	0.948757	1.07356	0.850594	0.722183	1.03122	1.36509	1.01575	0.989867	0.956369	0.651773	23	23	23	23	23	23	23	23	23	23	16	16	16	16
Armcx5	ENSMUSG00000072969	armadillo repeat containing, X-linked 5 [Source:MGI Symbol;Acc:MGI:2148026]	1	1	1	6.73738e-06	0	0.0045514	5764020	1	1	1	2.50326e-07	0	0.000638697	4942018	0	0.960713	1.05892	1.16239	1.02698	0.999293	0.651628	1.33527	0.95059	1.00178	0.855037	0.923758	0.701316	0.905501	0.935699	1.08774	0.635518	1.04519	0.747	1	1	1	1	1	1	1	1	1	1	1	1	1	1
Armt1	ENSMUSG00000061759	acidic residue methyltransferase 1 [Source:MGI Symbol;Acc:MGI:1920669]	10	10	20	6.28162e-38	0	0.00189133	7.4128e+07	7	7	10	4.45803e-25	0	0.00131975	74854724	0	0.956344	1.0343	1.05246	0.967064	1.10389	0.880797	1.0471	1.02432	1.05249	1.0125	1.03919	0.98714	1.15741	0.948109	1.08808	1.07016	1.03699	0.95975	20	20	20	20	20	20	20	20	20	20	10	10	10	10
Arnt	ENSMUSG00000015522	aryl hydrocarbon receptor nuclear translocator [Source:MGI Symbol;Acc:MGI:88071]	5	5	8	9.43863e-30	0	0.000900444	2.08332e+07	4	4	4	5.31649e-33	0	5.78807e-06	24728292	0	0.988599	1.13306	1.02416	1.00758	0.997063	0.796678	1.15692	1.02362	1.01931	0.934278	1.0989	0.871457	0.990658	1.1118	1.00439	0.963331	0.951292	0.803162	8	8	8	8	8	8	8	8	8	8	4	4	4	4
Arpc1b	ENSMUSG00000029622	actin related protein 2/3 complex, subunit 1B [Source:MGI Symbol;Acc:MGI:1343142]	2	2	3	1.75015e-12	0	0.00041389	1.17933e+07	3	3	10	8.83996e-24	0	4.02825e-06	1.09249e+07	0	1.11877	0.960105	0.920819	0.892091	0.92436	0.99311	0.930019	0.944299	1.00663	0.872408	1.26984	0.794973	1.03329	1.00963	0.968962	1.00318	1.0441	0.952054	3	3	3	3	3	3	3	3	3	3	10	10	10	10
Arpc2	ENSMUSG00000006304	actin related protein 2/3 complex, subunit 2 [Source:MGI Symbol;Acc:MGI:1923959]	9	9	48	3.9502e-48	0	8.88575e-05	985202976	9	9	42	5.33842e-22	0	0.00173175	855595136	0	1.1251	1.12863	0.969796	0.954303	1.00573	0.983722	1.03143	0.994557	0.967944	0.868998	1.11073	0.915098	1.06981	1.0068	0.937538	0.905735	0.947702	0.892358	48	48	48	48	48	48	48	48	48	48	42	42	42	42
Arpc4	ENSMUSG00000079426	actin related protein 2/3 complex, subunit 4 [Source:MGI Symbol;Acc:MGI:1915339]	3	3	22	3.25789e-08	0	0.0285225	8.22899e+07	7	7	28	2.12485e-19	0	0.00168608	134513282	0	1.26089	1.10898	0.922501	0.828504	0.882856	1.01097	0.918671	0.93238	0.87752	0.799406	1.16125	0.927566	1.02593	1.08287	0.850722	0.928542	0.901777	0.887033	22	22	22	22	22	22	22	22	22	22	28	28	28	28
Arpc5	ENSMUSG00000008475	actin related protein 2/3 complex, subunit 5 [Source:MGI Symbol;Acc:MGI:1915021]	3	4	8	1.59122e-24	0	7.08208e-06	4.074e+07	3	5	8	7.86922e-23	0	1.46296e-05	2.83593e+07	0	1.01781	1.10643	1.02842	1.02834	1.0311	0.849822	1.1157	0.926345	1.01188	0.91078	1.20434	0.879919	1.14162	1.02765	0.894442	0.963537	1.05571	0.880344	4	4	4	4	4	4	4	4	4	4	5	5	5	5
Arpc5l	ENSMUSG00000026755	actin related protein 2/3 complex, subunit 5-like [Source:MGI Symbol;Acc:MGI:1921442]	4	4	11	5.90166e-24	0	5.48866e-05	1.61346e+08	3	3	8	1.75963e-20	0	2.48121e-05	7.46126e+07	0	0.967142	0.92335	0.946951	1.01791	0.997393	1.05247	0.901003	1.01141	1.05045	1.09738	0.988071	1.05998	1.12988	0.996937	1.11774	0.976373	0.982983	0.954226	11	11	11	11	11	11	11	11	11	11	8	8	8	8
Arpp19	ENSMUSG00000007656	cAMP-regulated phosphoprotein 19 [Source:MGI Symbol;Acc:MGI:1891691]	1	1	2	7.93683e-10	0	0.000160749	128850954	1	2	6	1.55144e-08	0	0.000223745	3033394	0	0.677727	0.804451	1.02617	1.0695	0.921958	0.801483	0.964728	0.750414	1.09475	1.03413	1.04842	1.11587	0.932174	1.33586	1.51784	1.24698	1.04241	1.14192	2	2	2	2	2	2	2	2	2	2	3	4	4	4
Arrb1	ENSMUSG00000018909	arrestin, beta 1 [Source:MGI Symbol;Acc:MGI:99473]	7	7	11	4.59848e-35	0	0.000125178	2.80544e+07	7	7	9	2.47932e-30	0	0.000222227	44555518	0	1.00848	1.08355	1.13347	0.972956	0.974289	1.04898	0.882705	1.07171	1.0202	1.09593	1.36974	0.985663	0.919437	0.986979	1.05672	1.01057	1.10518	0.946963	11	11	11	11	11	11	10	11	11	11	9	8	8	8
Arrb2	ENSMUSG00000060216	arrestin, beta 2 [Source:MGI Symbol;Acc:MGI:99474]	3	3	3	9.65559e-12	0	0.0190758	1.4092e+07	3	3	3	6.73871e-10	0	0.00295995	3.80437e+07	0	1.31722	1.01803	1.29986	1.20026	1.20907	1.07684	1.11657	1.24663	1.20027	1.09373	1.91293	0.765691	1.66013	1.42162	1.24954	0.971158	1.24562	0.823024	3	3	3	3	3	3	3	3	3	3	3	3	3	3
Arrdc1	ENSMUSG00000026972	arrestin domain containing 1 [Source:MGI Symbol;Acc:MGI:2446136]	1	1	1	6.52975e-06	0	0.00450724	15085244	2	2	2	3.34133e-09	0	0.00681224	9.60654e+06	0	1.07623	1.06633	0.754614	0.673653	0.801875	1.04288	0.945561	0.928274	0.762046	0.786702	1.06727	1.02872	1.26556	1.22435	0.966878	0.807729	0.908358	0.974907	1	1	1	1	1	1	1	1	1	1	2	2	2	2
Arsg	ENSMUSG00000020604	arylsulfatase G [Source:MGI Symbol;Acc:MGI:1921258]	4	4	5	5.16809e-11	0	0.00450724	3.06528e+07	1	1	1	1.73693e-06	0	0.00147082	16046417	0	0.843121	1.03915	0.936581	1.03087	1.06167	1.38403	0.844738	0.93037	1.02754	0.98776	1.19222	1.27541	0.967893	1.01533	1.03597	1.00061	1.02188	1.29692	5	5	5	5	5	5	5	5	5	5	1	1	1	1
Art3	ENSMUSG00000034842	ADP-ribosyltransferase 3 [Source:MGI Symbol;Acc:MGI:1202729]	12	13	25	1.88348e-50	0	0.000215771	463380000	13	13	31	2.44707e-55	0	0.000190394	330676352	0	0.76296	0.711436	0.883741	0.849793	0.815806	1.70413	0.671753	0.811164	0.874809	1.1263	0.732787	1.68778	1.12065	0.840408	0.952514	1.02485	0.834158	1.75596	24	24	24	24	24	24	24	24	24	24	31	31	31	31
Arvcf	ENSMUSG00000000325	armadillo repeat gene deleted in velo-cardio-facial syndrome [Source:MGI Symbol;Acc:MGI:109620]	14	14	23	2.09682e-54	0	0.000276959	1.17731e+08	14	14	19	4.53195e-57	0	2.88573e-05	108535576	0	1.09054	1.07389	0.863597	0.944971	0.709875	0.990467	1.10202	1.04996	0.785752	1.07855	0.686662	1.10495	1.29728	1.25828	1.02615	1.01515	0.765353	1.05776	23	23	23	23	23	23	23	23	23	23	19	19	19	19
As3mt	ENSMUSG00000003559	arsenic (+3 oxidation state) methyltransferase [Source:MGI Symbol;Acc:MGI:1929882]	9	9	25	8.8453e-49	0	0.000351884	4.49869e+08	7	7	23	2.83712e-30	0	0.00018056	438613920	0	0.933014	0.909812	1.10924	0.938974	1.13427	1.02991	0.945297	0.957383	1.07907	0.933384	1.13964	0.999764	0.980135	0.941868	1.06855	0.947392	1.112	1.04321	25	25	25	25	25	25	25	25	25	25	23	23	23	23
Asah1	ENSMUSG00000031591	N-acylsphingosine amidohydrolase 1 [Source:MGI Symbol;Acc:MGI:1277124]	2	2	3	9.26572e-08	0	0.00901561	104634366	3	3	4	6.84784e-12	0	0.00377492	9.15625e+07	0	1.07621	1.13285	1.03535	1.04121	1.13677	1.09068	0.951607	0.929663	0.990131	0.982058	1.16873	1.02863	1.08392	0.948435	0.875064	1.06818	0.943552	1.02246	3	3	3	3	3	3	3	3	3	3	4	4	4	4
Asah2	ENSMUSG00000024887	N-acylsphingosine amidohydrolase 2 [Source:MGI Symbol;Acc:MGI:1859310]	3	3	4	7.28613e-15	0	0.00144021	6.76321e+06	1	1	1	0.000542174	0	0.035722	19057176	0	1.20027	1.05282	0.938579	0.951186	1.09844	0.99557	1.11478	1.01367	0.999056	1.15112	1.00765	1.25786	0.869728	0.952851	1.01277	1.10953	1.07185	1.26314	4	4	4	4	4	4	4	4	4	4	1	1	1	1
Asap1	ENSMUSG00000022377	ArfGAP with SH3 domain, ankyrin repeat and PH domain1 [Source:MGI Symbol;Acc:MGI:1342335]	11	11	12	3.79455e-52	0	4.01622e-06	43604358	11	11	17	5.5879e-66	0	2.80258e-06	3.10663e+07	0	1.00982	1.10665	1.0108	0.94779	1.00308	0.811708	0.972329	1.05377	0.905497	0.985359	1.1518	0.873839	1.06913	1.06422	0.953519	1.01979	0.946898	0.818881	11	11	11	11	11	11	11	11	11	11	17	17	17	17
Asap2	ENSMUSG00000052632	ArfGAP with SH3 domain, ankyrin repeat and PH domain 2 [Source:MGI Symbol;Acc:MGI:2685438]	8	8	11	8.6145e-36	0	3.34233e-05	47659724	4	4	4	1.52382e-18	0	0.00101109	2.23056e+07	0	1.05528	0.982151	1.1218	0.875789	1.16088	0.783717	1.06059	0.962225	1.0644	0.911977	1.15068	0.961612	1.02474	0.96296	1.09356	0.934393	1.17957	0.88713	11	11	11	11	11	11	11	11	11	11	4	4	4	4
Asap3	ENSMUSG00000036995	ArfGAP with SH3 domain, ankyrin repeat and PH domain 3 [Source:MGI Symbol;Acc:MGI:2684986]	4	4	4	1.08748e-21	0	0.000394003	21659992	2	2	2	4.26538e-13	0	0.00055558	9374912	0	1.25658	1.31335	1.21116	1.12534	1.14885	0.94582	1.06567	0.981267	1.02503	0.826688	0.862305	0.682544	1.00544	0.95968	1.02209	0.950426	0.817462	0.724705	4	4	4	4	4	4	4	4	4	4	2	2	2	2
Asb1	ENSMUSG00000026311	ankyrin repeat and SOCS box-containing 1 [Source:MGI Symbol;Acc:MGI:1929735]	3	3	3	1.62003e-15	0	0.000306372	8764603	3	3	3	2.87784e-10	0	0.0109274	8.13737e+06	0	0.87253	0.870891	1.03575	1.13524	0.983193	0.766271	0.875914	0.966526	1.02968	1.04859	1.06779	0.853197	1.03796	0.88945	0.98834	0.999416	1.04895	0.965201	3	3	3	3	3	3	3	3	3	3	3	3	3	3
Asb10	ENSMUSG00000038204	ankyrin repeat and SOCS box-containing 10 [Source:MGI Symbol;Acc:MGI:2152836]	4	4	4	7.20362e-21	0	0.00046047	9.93179e+06	4	4	4	1.528e-16	0	0.000291013	5.25409e+06	0	0.783345	0.880539	1.10776	0.97471	1.15866	0.853322	1.09266	1.02639	1.12074	0.729669	0.976485	0.701325	0.895768	1.00651	1.29704	0.879032	0.903018	0.905274	4	4	4	4	4	4	4	4	4	4	4	4	4	4
Asb12	ENSMUSG00000031204	ankyrin repeat and SOCS box-containing 12 [Source:MGI Symbol;Acc:MGI:1917642]	6	6	9	1.50418e-38	0	1.80139e-05	93974016	3	3	4	3.53545e-17	0	0.000253997	3.27595e+07	0	0.831794	0.827859	0.958982	1.09907	0.898518	0.793402	0.82025	1.08143	0.996761	1.06968	0.874226	0.857791	1.07237	0.997964	0.917191	1.10866	0.912397	0.692323	9	9	9	9	9	9	9	9	9	9	4	4	4	4
Asb16	ENSMUSG00000034768	ankyrin repeat and SOCS box-containing 16 [Source:MGI Symbol;Acc:MGI:2654437]	2	2	2	6.73396e-08	0	0.0150525	1.83399e+07	2	2	2	8.94646e-08	0	0.00908475	1.18877e+07	0	1.06894	0.876573	1.0376	0.885816	1.11065	0.837597	0.949629	0.946138	1.05984	0.817903	1.30698	0.672691	0.943038	0.688019	0.996078	0.803888	1.18005	0.679593	2	2	2	2	2	2	2	2	2	2	2	2	2	2
Asb2	ENSMUSG00000021200	ankyrin repeat and SOCS box-containing 2 [Source:MGI Symbol;Acc:MGI:1929743]	7	7	12	2.11124e-34	0	3.19146e-05	5.54822e+07	4	4	5	4.93189e-23	0	5.86719e-06	2.51981e+07	0	0.92619	0.978383	1.04488	0.803314	0.940893	1.16467	1.08754	1.1055	1.0257	0.891028	1.04416	1.2385	0.891119	0.956162	0.894282	0.79257	0.956211	1.17057	12	12	12	12	12	12	12	12	12	12	5	5	5	5
Asb3	ENSMUSG00000020305	ankyrin repeat and SOCS box-containing 3 [Source:MGI Symbol;Acc:MGI:1929749]	3	3	3	5.43642e-13	0	0.00290301	1.19456e+07	1	1	1	0.00232415	0	0.10174	1610966	0	1.38616	1.25813	0.884053	0.89787	0.888229	0.700948	1.20821	1.05994	1.07231	0.863407	1.06794	0.818301	1.13792	1.22624	0.993223	0.927265	1.12446	0.787562	3	3	3	3	3	3	3	3	3	3	1	1	1	1
Asb4	ENSMUSG00000042607	ankyrin repeat and SOCS box-containing 4 [Source:MGI Symbol;Acc:MGI:1929751]	3	3	4	3.57921e-08	0	0.0172768	4.09984e+07	2	2	2	8.09994e-05	0	0.0622612	83586230	0	1.25121	0.925815	0.944073	0.663178	0.944476	0.649929	1.24512	0.987126	1.00723	0.73692	1.05237	0.733898	1.38914	1.17868	1.01419	0.811602	0.955524	0.800398	4	4	4	4	4	4	4	4	4	4	2	2	2	2
Asb5	ENSMUSG00000031519	ankyrin repeat and SOCs box-containing 5 [Source:MGI Symbol;Acc:MGI:1923544]	1	1	1	8.24712e-11	0	8.44114e-05	50959680	1	1	1	2.51131e-10	0	5.87015e-05	15549424	0	0.900649	0.734658	1.16595	1.21325	1.05474	1.12701	0.871448	0.930393	1.04035	1.28308	0.863232	1.29601	0.94353	0.961344	1.13579	1.09428	1.05647	1.22804	1	1	1	1	1	1	1	1	1	1	1	1	1	1
Asb6	ENSMUSG00000039483	ankyrin repeat and SOCS box-containing 6 [Source:MGI Symbol;Acc:MGI:1919573]	3	3	3	2.23978e-11	0	0.00419109	10411477	1	1	2	0.00064424	0	0.0404561	1.24959e+07	0	0.793744	0.993851	0.918379	1.12538	0.964158	0.81116	0.897817	1.04538	0.966812	0.940404	0.99199	0.841837	0.960493	0.980868	1.00801	1.07395	0.894035	0.841039	3	3	3	3	3	3	3	3	3	3	2	2	2	2
Asb8	ENSMUSG00000048175	ankyrin repeat and SOCS box-containing 8 [Source:MGI Symbol;Acc:MGI:1925791]	3	3	4	1.31396e-12	0	0.0024429	2.61029e+07	2	2	3	1.00034e-11	0	0.000934725	1.22883e+07	0	1.28026	1.06486	1.09592	1.07797	1.11643	0.760214	1.37464	1.04489	1.13739	0.960602	0.819617	0.898854	1.18761	0.964072	0.933614	0.937648	0.840657	1.0361	4	4	4	4	4	4	4	4	4	4	3	3	3	3
Ascc2	ENSMUSG00000020412	activating signal cointegrator 1 complex subunit 2 [Source:MGI Symbol;Acc:MGI:1922702]	5	5	7	9.23723e-23	0	8.91123e-05	4.14372e+07	3	3	4	3.61152e-10	0	0.00625793	13487063	0	1.15357	1.26406	0.957301	0.960127	1.06903	0.753559	1.17582	1.10022	1.06861	0.856641	1.04624	0.755498	1.04357	1.08332	1.1533	0.949464	1.07618	0.767858	7	7	7	7	7	7	7	7	7	7	4	4	4	4
Ascc3	ENSMUSG00000038774	activating signal cointegrator 1 complex subunit 3 [Source:MGI Symbol;Acc:MGI:1925237]	24	24	30	1.19092e-105	0	7.03354e-05	1.02264e+08	20	20	23	4.29395e-88	0	3.64561e-05	49752640	0	1.15684	1.08551	0.957142	0.987481	0.989112	0.823671	1.16543	1.06919	0.982743	0.972874	1.02552	0.887609	1.03615	1.13013	0.97477	0.996475	0.968957	0.863397	30	30	30	30	30	30	30	30	30	30	23	23	23	23
Ash2l	ENSMUSG00000031575	ash2 (absent, small, or homeotic)-like (Drosophila) [Source:MGI Symbol;Acc:MGI:1344416]	9	9	13	9.92137e-54	0	3.38449e-05	9.84357e+07	8	8	10	2.94433e-39	0	3.01973e-05	6.1653e+07	0	1.21227	1.2256	0.987078	0.971062	0.950435	0.911836	1.26641	1.13463	0.995328	0.85822	1.0045	0.81795	1.15555	1.27887	0.941302	0.894525	0.905069	0.843208	13	13	13	13	13	13	13	13	13	13	10	10	10	10
Asl	ENSMUSG00000025533	argininosuccinate lyase [Source:MGI Symbol;Acc:MGI:88084]	11	11	19	3.19022e-46	0	0.000554007	82990780	10	10	19	1.41651e-46	0	5.95428e-05	7.4523e+07	0	1.16211	1.16302	0.862585	0.808298	0.984891	0.865946	1.08871	0.984272	0.920448	0.819703	1.12814	0.934239	1.17819	1.06257	0.9591	0.878049	0.981472	0.928313	19	19	19	19	19	19	19	19	19	19	19	19	19	19
Asna1	ENSMUSG00000052456	arsA arsenite transporter, ATP-binding, homolog 1 (bacterial) [Source:MGI Symbol;Acc:MGI:1928379]	5	5	23	7.31925e-43	0	6.47532e-05	3.79395e+08	7	7	12	5.9689e-42	0	9.74066e-06	339177172	0	1.03508	0.997286	1.00162	1.01354	1.04387	1.03408	1.07749	1.08741	1.04904	0.97023	1.00066	0.989631	1.05272	0.986041	0.967263	1.00753	0.910681	1.01115	23	23	23	23	23	23	23	23	23	23	12	12	12	12
Asns	ENSMUSG00000029752	asparagine synthetase [Source:MGI Symbol;Acc:MGI:1350929]	10	10	43	1.81137e-68	0	1.62346e-05	6.6368e+08	10	10	21	4.35405e-63	0	1.01762e-05	536413576	0	1.11346	1.09816	0.674924	0.747384	0.591953	0.813438	1.39439	1.21123	0.712272	0.769771	0.678586	0.909785	1.50595	1.19943	0.718213	0.742518	0.566717	0.928442	43	43	43	43	42	43	43	43	43	43	21	21	21	21
Aspa	ENSMUSG00000020774	aspartoacylase [Source:MGI Symbol;Acc:MGI:87914]	3	3	3	5.48649e-09	0	0.0666846	9.41517e+06	3	3	3	3.27962e-08	0	0.0438011	2.72694e+08	0	0.704324	0.664538	0.628293	0.995741	0.688325	1.30726	0.738465	0.799088	0.937607	1.07697	0.972099	1.08124	0.947613	0.898996	1.40809	0.924275	1.21615	1.63351	3	3	3	3	3	3	3	3	3	3	3	3	3	3
Asph	ENSMUSG00000028207	aspartate-beta-hydroxylase [Source:MGI Symbol;Acc:MGI:1914186]	11	11	26	1.02776e-52	0	2.72619e-05	510605216	18	18	46	7.32194e-75	0	2.2718e-05	1.94622e+08	0	1.03332	1.35002	0.987165	1.14658	1.01086	0.924137	1.04529	1.02668	0.93796	1.12644	0.998187	0.993379	0.936198	0.890279	0.979557	1.1809	0.987635	1.03165	26	26	26	26	26	26	26	26	26	26	46	46	46	46
Aspn	ENSMUSG00000021388	asporin [Source:MGI Symbol;Acc:MGI:1913945]	4	4	10	1.15553e-15	0	0.000383798	2.95576e+07	8	8	27	1.12001e-37	0	1.14105e-05	7.61554e+08	0	1.08002	1.25751	0.991654	0.956684	1.01967	1.08056	0.988781	0.775159	0.810182	0.850447	1.0853	1.22808	1.38039	0.98099	0.804532	1.1151	0.824243	1.21485	10	10	10	10	10	10	10	10	10	10	27	27	27	27
Aspscr1	ENSMUSG00000025142	alveolar soft part sarcoma chromosome region, candidate 1 (human) [Source:MGI Symbol;Acc:MGI:1916188]	6	6	9	1.21498e-40	0	0.000183338	1.03305e+08	7	7	9	1.6813e-33	0	0.000125044	63635412	0	1.06133	1.04912	1.03314	0.9153	0.927581	0.901006	1.05515	1.01656	0.92408	0.993822	1.03335	0.990903	1.15686	1.17799	0.986054	0.985247	0.970844	0.993151	9	9	9	9	9	9	9	9	9	9	9	9	9	9
Asrgl1	ENSMUSG00000024654	asparaginase like 1 [Source:MGI Symbol;Acc:MGI:1913764]	2	2	4	8.19996e-12	0	0.00198405	9.61718e+07	4	4	8	1.01387e-32	0	8.12497e-07	3.2194e+08	0	0.97373	0.982128	1.1113	0.987115	1.02387	1.1903	0.838289	0.946811	1.05369	1.17995	1.12135	1.08823	0.928413	0.83188	1.00424	1.12087	1.07182	1.12506	4	4	4	4	4	4	4	4	4	4	8	8	8	8
Ass1	ENSMUSG00000076441	argininosuccinate synthetase 1 [Source:MGI Symbol;Acc:MGI:88090]	2	7	10	3.33e-10	0	0.00325925	1.25099e+07	1	5	7	0.00057426	0	0.0371472	15881136	0	0.887418	1.63599	0.699338	1.01925	1.07352	0.936188	0.86245	1.09185	1.13083	1.02575	1.32387	0.916462	0.694703	0.832194	0.926295	0.944689	0.913107	1.08253	2	2	2	2	2	2	2	2	2	2	1	1	1	1
Aste1	ENSMUSG00000032567	asteroid homolog 1 (Drosophila) [Source:MGI Symbol;Acc:MGI:1913845]	1	1	1	7.32391e-06	0	0.00475629	8378426	2	2	2	1.92023e-11	0	0.0017868	4044355	0	1.20811	1.219	0.980819	0.954589	0.966786	1.03071	1.04554	1.19652	1.11476	0.735605	0.825393	0.674736	0.98316	0.984441	0.845735	0.845988	0.778419	0.760183	1	1	1	1	1	1	1	1	1	1	2	2	2	2
Asun	ENSMUSG00000040250	asunder, spermatogenesis regulator [Source:MGI Symbol;Acc:MGI:1918427]	8	8	13	2.55456e-28	0	0.00037259	46319838	9	9	12	7.03648e-31	0	0.000551335	34243104	0	1.03869	1.04536	0.987546	0.97848	1.0349	1.04035	1.00837	0.987627	0.946236	0.830907	1.00975	0.771167	1.12784	1.06913	0.938407	0.874665	0.940683	0.843015	13	13	13	13	13	13	13	13	13	13	11	11	11	11
Atad1	ENSMUSG00000013662	ATPase family, AAA domain containing 1 [Source:MGI Symbol;Acc:MGI:1915229]	5	5	6	1.23622e-29	0	2.32536e-05	1.20698e+08	6	6	18	1.16691e-18	0	0.000160466	5.41182e+07	0	0.83778	0.786045	1.0169	1.1319	0.925236	0.975317	0.828509	0.865727	0.971465	1.05674	0.93814	1.06338	1.04211	0.872133	1.01249	1.10128	1.00917	0.997849	6	6	6	6	6	6	6	6	6	6	17	16	17	16
Atad2	ENSMUSG00000022360	ATPase family, AAA domain containing 2 [Source:MGI Symbol;Acc:MGI:1917722]	14	15	20	2.37572e-56	0	0.000137454	64435686	9	10	10	1.05275e-26	0	0.00423294	1.58054e+07	0	1.36769	1.303	0.964368	0.868199	0.954122	0.558839	1.3887	1.05468	0.910044	0.735072	1.1308	0.553012	1.06748	1.3723	0.925189	0.903303	0.857174	0.47671	17	17	17	17	17	17	17	17	17	17	9	9	9	9
Atad2b	ENSMUSG00000052812	ATPase family, AAA domain containing 2B [Source:MGI Symbol;Acc:MGI:2444798]	23	24	34	2.12252e-94	0	0.000130955	7.53714e+07	20	21	26	6.18554e-86	0	4.95906e-05	32238360	0	1.05912	1.10536	1.03026	0.933723	0.936675	0.841028	1.14198	1.01279	0.949809	0.924404	1.01617	0.812559	1.07673	1.15713	1.01433	0.90791	0.902182	0.839382	31	31	31	31	31	31	31	31	31	31	25	25	25	25
Atad3a	ENSMUSG00000029036	ATPase family, AAA domain containing 3A [Source:MGI Symbol;Acc:MGI:1919214]	22	22	48	7.2283e-86	0	3.19942e-05	199526456	17	17	39	1.13953e-69	0	1.11406e-05	1.91038e+08	0	1.09086	1.01907	0.942237	0.875852	0.94908	0.987756	1.13775	1.01637	0.944743	0.86687	0.93248	0.938146	1.13956	1.04888	0.948658	0.959013	0.937033	1.00116	48	48	48	48	48	48	48	48	48	48	39	39	39	39
Ate1	ENSMUSG00000030850	arginyltransferase 1 [Source:MGI Symbol;Acc:MGI:1333870]	5	5	12	1.13001e-36	0	3.49253e-05	144661264	5	5	7	7.42865e-41	0	5.46085e-06	12291696	0	1.04208	1.0924	0.982407	0.943834	1.00607	0.85498	1.12125	1.13896	0.979535	1.04489	1.08745	0.896595	1.07665	1.06278	1.03993	0.985137	1.01828	0.848369	12	12	12	12	12	12	12	12	12	12	7	7	7	7
Atf2	ENSMUSG00000027104	activating transcription factor 2 [Source:MGI Symbol;Acc:MGI:109349]	3	3	4	4.37974e-08	0	0.019529	7783452	3	3	3	1.48428e-09	0	0.007343	3.00298e+06	0	0.961109	1.09942	1.02272	0.81753	0.973366	0.586135	1.1741	1.10478	0.937349	0.72131	0.909073	0.536074	1.16758	1.02261	0.924619	0.638426	0.956015	0.565382	4	4	4	4	4	4	4	4	4	4	3	3	3	3
Atf6	ENSMUSG00000026663	activating transcription factor 6 [Source:MGI Symbol;Acc:MGI:1926157]	1	1	1	0.000455925	0	0.0443325	4663243	2	2	2	0.000325794	0	0.116592	2610096	0	0.908562	1.12892	0.993144	0.918999	0.76883	0.849144	1.17085	1.06055	1.05691	1.17799	1.12776	1.11436	1.08048	1.34692	1.05296	1.11443	1.15642	1.24213	1	1	1	1	1	1	1	1	1	1	2	2	2	2
Atf7ip	ENSMUSG00000030213	activating transcription factor 7 interacting protein [Source:MGI Symbol;Acc:MGI:1858965]	9	9	12	5.58944e-37	0	0.000105718	25357441	5	5	5	1.00092e-24	0	0.000205614	1.83382e+07	0	1.09753	1.17016	0.932156	0.91638	0.882763	0.819749	1.15169	1.07749	0.862122	0.982339	0.901979	0.744007	1.10039	1.30347	0.958	0.902355	0.794715	0.794309	12	12	12	12	12	12	12	12	12	12	5	5	5	5
Atg10	ENSMUSG00000021619	autophagy related 10 [Source:MGI Symbol;Acc:MGI:1914045]	1	1	1	0.00048032	0	0.0457887	42437624	1	1	1	0.00011696	0	0.0134327	10004863	0	1.08769	0.946509	1.2976	0.829001	1.26081	0.713081	1.08266	0.820396	1.19908	0.873147	1.01698	0.776455	0.707049	0.895187	1.00233	0.893595	0.867834	0.700448	1	1	1	1	1	1	1	1	1	1	1	1	1	1
Atg13	ENSMUSG00000027244	autophagy related 13 [Source:MGI Symbol;Acc:MGI:1196429]	1	1	1	7.98768e-05	0	0.0159376	NA	1	1	2	1.41857e-05	0	0.00408721	11547814	0	0.959422	1.11499	0.910283	1.1602	1.05443	0.970127	1.12352	1.05115	0.861645	0.995182	0.871154	0.893495	0.840674	0.95307	0.951615	0.978799	0.811456	0.818825	1	1	1	1	1	1	1	1	1	1	2	2	2	2
Atg14	ENSMUSG00000037526	autophagy related 14 [Source:MGI Symbol;Acc:MGI:1261775]	3	3	3	4.4332e-08	0	0.0071914	16205110	3	3	3	2.59344e-08	0	0.00130283	9136134	0	1.23645	1.35967	1.0672	1.07218	1.18573	0.792848	1.32008	1.20695	1.06755	1.01174	1.01266	0.799558	1.03382	1.19207	1.03545	1.01294	1.03107	0.775028	3	3	3	3	3	3	3	3	3	3	3	3	3	3
Atg16l1	ENSMUSG00000026289	autophagy related 16-like 1 (S. cerevisiae) [Source:MGI Symbol;Acc:MGI:1924290]	9	9	14	1.39445e-37	0	0.000132948	1.14153e+08	7	7	11	3.98642e-34	0	3.17601e-06	1.00412e+08	0	1.00549	1.10767	1.00503	1.05229	0.987806	0.920578	0.980163	1.0585	1.04036	1.01935	0.992122	0.957165	1.02465	1.05916	1.10943	1.11202	0.992548	0.856086	14	13	14	13	14	13	13	14	14	14	10	10	10	10
Atg2a	ENSMUSG00000024773	autophagy related 2A [Source:MGI Symbol;Acc:MGI:1916291]	10	10	12	2.31961e-32	0	0.00115776	5.73204e+07	4	4	5	9.4209e-14	0	0.00107639	5.63768e+07	0	1.00473	1.01418	1.01406	0.883962	1.10875	0.750119	1.17136	1.00769	1.00902	0.955063	1.16229	0.629664	0.913398	1.10855	1.0654	0.959633	1.08608	0.582603	12	12	12	12	12	12	12	12	12	12	5	5	5	5
Atg2b	ENSMUSG00000041341	autophagy related 2B [Source:MGI Symbol;Acc:MGI:1923809]	19	19	24	9.92935e-76	0	0.000237876	24221744	13	13	14	2.49504e-55	0	4.02645e-05	2.40764e+07	0	1.19258	1.14695	1.03485	0.911589	1.03368	0.625508	1.27453	1.07988	1.00104	0.858151	1.16324	0.47932	0.984455	1.23605	0.979432	0.859808	1.0543	0.471716	24	24	24	24	24	24	24	24	24	24	14	14	14	14
Atg3	ENSMUSG00000022663	autophagy related 3 [Source:MGI Symbol;Acc:MGI:1915091]	6	6	12	7.22238e-29	0	8.13575e-05	212393336	6	6	9	2.875e-27	0	0.000166868	9.89122e+07	0	1.10124	1.0663	1.05077	0.964343	1.14301	0.699302	1.06218	1.08633	1.03055	0.841302	1.17189	0.696132	1.08667	0.980258	1.11305	0.879759	1.03076	0.6759	12	12	12	12	12	12	12	12	12	12	9	9	9	9
Atg4b	ENSMUSG00000026280	autophagy related 4B, cysteine peptidase [Source:MGI Symbol;Acc:MGI:1913865]	4	4	7	1.84276e-17	0	0.000468799	58489334	1	1	3	0.000729698	0	0.0438011	10619222	0	1.16448	1.19399	0.973987	0.884802	1.01965	0.561198	1.12028	1.0435	0.969001	0.852402	1.07742	0.686712	1.03756	0.958061	1.07262	0.790497	0.993413	0.951576	7	7	7	7	7	7	7	7	7	7	3	3	3	3
Atg5	ENSMUSG00000038160	autophagy related 5 [Source:MGI Symbol;Acc:MGI:1277186]	4	4	5	2.41334e-12	0	0.00648805	44674574	3	3	4	6.45679e-16	0	0.00111316	4.7074e+07	0	1.03739	1.11747	1.01009	0.891196	0.966475	0.863714	1.00461	0.946147	1.04715	0.946955	1.05282	0.900572	1.04614	1.13162	0.990393	1.05274	0.993437	0.803857	5	5	5	5	5	5	5	5	5	5	4	4	4	4
Atg7	ENSMUSG00000030314	autophagy related 7 [Source:MGI Symbol;Acc:MGI:1921494]	8	9	15	1.05239e-34	0	0.000340554	6.94001e+07	9	10	15	1.63327e-42	0	8.3481e-05	7.61353e+07	0	1.09556	1.10252	1.01729	0.962317	0.992875	0.951636	1.02727	0.961277	0.975669	0.909821	1.06467	0.861693	1.04024	1.08415	0.991341	0.941787	1.03773	0.896998	13	13	13	13	13	13	13	13	13	13	14	14	14	14
Atg9a	ENSMUSG00000033124	autophagy related 9A [Source:MGI Symbol;Acc:MGI:2138446]	5	5	7	9.91135e-19	0	0.00595097	3.28855e+07	5	5	6	1.26688e-18	0	0.00473059	6.51527e+07	0	0.959061	0.858615	0.924727	1.01366	1.14718	1.11878	0.850654	0.833268	1.09694	1.11613	1.04631	1.07618	1.07753	0.899658	1.02749	1.05504	1.02205	0.999047	7	7	7	7	7	7	7	7	7	7	6	6	6	6
Athl1	ENSMUSG00000062031	ATH1, acid trehalase-like 1 (yeast) [Source:MGI Symbol;Acc:MGI:2444047]	6	6	6	7.61955e-33	0	9.88586e-05	4.54137e+07	3	3	4	2.85497e-16	0	0.000117452	27387293	0	1.10652	1.05776	0.969955	0.887921	1.0385	1.04512	0.85805	0.902238	0.945951	0.814394	1.16785	1.02767	1.17638	1.24078	0.947501	0.93469	0.99174	1.04135	6	6	6	6	6	6	6	6	6	6	4	4	4	4
Atic	ENSMUSG00000026192	5-aminoimidazole-4-carboxamide ribonucleotide formyltransferase/IMP cyclohydrolase [Source:MGI Symbol;Acc:MGI:1351352]	19	19	52	1.6961e-140	0	1.99018e-05	677531264	21	21	73	1.90556e-151	0	2.60157e-06	5.62752e+08	0	1.16801	1.1245	0.896868	0.88439	0.932838	0.938906	1.15732	1.0444	0.912817	0.871404	1.01166	0.921375	1.15989	1.08788	0.938911	0.88763	0.915955	0.903708	52	52	51	52	52	51	52	51	51	52	73	73	73	73
Atl1	ENSMUSG00000021066	atlastin GTPase 1 [Source:MGI Symbol;Acc:MGI:1921241]	3	3	4	1.71378e-09	0	0.00213767	21208625	2	2	3	1.55612e-09	0	0.000463154	13586986	0	1.10371	1.02136	1.06593	0.999865	1.13602	0.936723	1.13028	0.968935	1.15694	0.981505	0.892591	0.721106	0.886702	1.02956	1.05133	0.911626	1.02276	0.893723	4	4	4	4	4	4	4	4	4	4	3	3	3	3
Atl2	ENSMUSG00000059811	atlastin GTPase 2 [Source:MGI Symbol;Acc:MGI:1929492]	14	14	38	1.17338e-63	0	5.53298e-05	2.19086e+08	11	11	24	2.81201e-45	0	0.000107685	3.24195e+08	0	0.763976	0.79837	1.14793	1.10305	1.17585	1.07494	0.756794	0.916488	1.134	1.11284	1.07987	1.10916	0.752618	0.780268	0.974263	1.20504	1.1314	1.14002	37	37	37	37	37	37	37	37	37	37	24	24	24	24
Atl3	ENSMUSG00000024759	atlastin GTPase 3 [Source:MGI Symbol;Acc:MGI:1924270]	10	10	26	7.10845e-41	0	0.000520618	220328736	11	11	23	7.57219e-41	0	0.000228358	1.69236e+08	0	1.01794	1.30072	0.953844	0.992459	1.07938	0.750587	1.1037	0.993982	0.996452	0.855775	1.14779	0.740193	1.05754	1.07007	0.921142	0.937416	1.03658	0.780695	26	26	26	26	26	26	26	26	26	26	23	23	23	23
Atm	ENSMUSG00000034218	ataxia telangiectasia mutated [Source:MGI Symbol;Acc:MGI:107202]	14	15	17	1.18001e-34	0	0.00452926	2.07821e+07	8	8	8	1.20804e-18	0	0.00318142	7.45686e+06	0	1.12255	1.19042	0.980718	0.916529	0.962546	0.816441	1.1588	1.03575	1.01087	0.802105	1.00182	0.768988	1.09527	1.26781	0.955325	0.941053	0.906971	0.749863	15	15	15	15	15	15	15	15	15	15	8	8	8	8
Atox1	ENSMUSG00000018585	ATX1 (antioxidant protein 1) homolog 1 (yeast) [Source:MGI Symbol;Acc:MGI:1333855]	4	4	26	2.54356e-42	0	2.57821e-05	1.49705e+09	4	4	14	1.57235e-41	0	8.34246e-06	1.83026e+08	0	0.909608	1.0524	1.01617	0.905939	0.961209	0.935887	0.900008	0.869641	0.997319	0.989153	1.20808	0.908905	0.970931	0.964432	0.980941	1.01309	1.12077	0.93602	26	26	26	26	26	26	26	26	26	26	14	14	14	14
Atp11a	ENSMUSG00000031441	ATPase, class VI, type 11A [Source:MGI Symbol;Acc:MGI:1354735]	9	9	15	7.9458e-34	0	0.000989931	3.94321e+07	6	7	10	1.15139e-25	0	0.00119612	1.20469e+07	0	1.0575	1.0567	0.963044	0.954571	0.964759	0.896098	1.04464	0.904629	0.926459	0.814157	1.07576	0.885608	0.968785	1.0238	0.929985	0.935815	0.976406	0.953482	15	15	15	15	15	15	15	15	15	15	8	8	8	8
Atp11b	ENSMUSG00000037400	ATPase, class VI, type 11B [Source:MGI Symbol;Acc:MGI:1923545]	9	9	10	1.25578e-27	0	0.00450724	3.07096e+07	6	6	7	1.64996e-20	0	0.00238229	1.30202e+07	0	1.14138	1.18847	1.0323	1.05864	1.14222	0.803259	1.13366	1.02135	1.10755	0.837696	1.08581	0.714886	1.07788	1.05317	0.90567	0.880338	0.99662	0.700548	10	10	10	10	10	10	10	10	10	10	7	7	7	7
Atp11c	ENSMUSG00000062949	ATPase, class VI, type 11C [Source:MGI Symbol;Acc:MGI:1859661]	6	6	7	3.65e-32	0	0.000157788	1.05953e+07	2	2	2	3.74578e-10	0	0.000129048	1021901	0	0.995914	0.954062	0.943141	0.772327	1.10035	0.842812	1.08328	0.823414	0.943414	0.989319	1.09048	0.702908	0.974962	0.985979	1.05329	0.945667	1.21484	0.87188	7	7	7	7	7	7	7	7	7	7	2	2	2	2
Atp13a1	ENSMUSG00000031862	ATPase type 13A1 [Source:MGI Symbol;Acc:MGI:2180801]	14	14	23	9.5842e-61	0	4.22945e-05	3.05809e+08	10	10	16	2.42121e-42	0	7.79755e-05	9.06412e+07	0	1.10279	1.23791	1.04108	1.05868	1.04899	0.931397	0.999633	1.06988	1.03919	0.993942	1.05323	0.845345	1.00372	1.07649	0.97456	0.999187	0.989711	0.866333	23	23	23	23	23	23	23	23	23	23	16	16	16	16
Atp13a3	ENSMUSG00000022533	ATPase type 13A3 [Source:MGI Symbol;Acc:MGI:2685387]	8	9	12	3.64214e-27	0	0.00277305	2.91629e+07	7	7	8	8.18703e-25	0	0.000882629	18892728	0	1.08102	0.862232	0.998433	0.930516	1.00205	0.940559	1.05509	0.926618	1.02679	0.975001	1.19287	0.806777	1.15825	0.955098	1.10283	0.880745	0.93506	0.838446	11	11	11	11	11	11	11	11	11	11	8	8	8	8
Atp1a1	ENSMUSG00000033161	ATPase, Na+/K+ transporting, alpha 1 polypeptide [Source:MGI Symbol;Acc:MGI:88105]	19	25	93	1.02979e-70	0	0.000530195	1.27676e+09	26	37	130	5.16028e-93	0	5.14198e-05	3.73241e+08	0	1.08339	1.0627	0.868422	0.962408	0.789029	1.17242	1.08071	1.01299	0.887568	0.91953	0.944802	1.01316	1.13061	1.05655	0.961196	0.932508	0.836863	1.13891	52	52	52	52	52	52	52	52	52	52	73	73	73	73
Atp1a2	ENSMUSG00000007097	ATPase, Na+/K+ transporting, alpha 2 polypeptide [Source:MGI Symbol;Acc:MGI:88106]	20	27	149	1.19194e-97	0	6.4576e-05	1.5028e+09	25	39	195	1.47434e-130	0	1.00625e-05	1513509504	0	0.668304	0.668615	1.25394	1.08539	1.28864	1.29173	0.695873	0.802877	1.3414	1.16245	1.035	1.18063	0.699177	0.676757	1.19928	1.16338	1.21693	1.31125	105	105	105	105	105	105	105	105	105	105	126	126	126	126
Atp1a3	ENSMUSG00000040907	ATPase, Na+/K+ transporting, alpha 3 polypeptide [Source:MGI Symbol;Acc:MGI:88107]	4	10	49	2.24774e-19	0	0.000528263	3.34714e+07	9	21	81	1.01364e-38	0	9.52871e-05	71706388	0	0.866875	0.739762	0.792666	0.964671	0.808918	1.44592	0.875826	0.955031	0.990153	0.924707	0.736276	1.04756	1.1358	0.94014	1.1906	0.843033	0.910984	1.46769	8	8	8	8	8	8	8	8	8	8	14	14	14	14
Atp1b1	ENSMUSG00000026576	ATPase, Na+/K+ transporting, beta 1 polypeptide [Source:MGI Symbol;Acc:MGI:88108]	3	3	12	4.57078e-15	0	0.000698157	487341940	4	4	17	8.45502e-21	0	0.000674758	597794490	0	0.762962	0.681021	0.933006	1.12584	0.868745	1.44881	0.693823	0.820584	1.05607	1.18178	0.704802	1.32332	0.887321	0.764796	1.20814	1.11033	1.04404	1.66429	12	12	12	12	12	12	12	12	12	12	17	17	17	17
Atp1b2	ENSMUSG00000041329	ATPase, Na+/K+ transporting, beta 2 polypeptide [Source:MGI Symbol;Acc:MGI:88109]	5	5	26	2.68109e-35	0	0.000177648	7.60234e+07	5	5	20	1.21201e-32	0	9.76312e-05	2.99869e+09	0	0.739148	0.772959	1.26977	1.07445	1.29605	1.08204	0.765182	0.869274	1.24313	1.15639	1.17718	1.18622	0.61702	0.643662	1.11685	1.12501	1.22696	1.09498	26	26	26	26	26	26	26	26	26	26	20	20	20	20
Atp1b3	ENSMUSG00000032412	ATPase, Na+/K+ transporting, beta 3 polypeptide [Source:MGI Symbol;Acc:MGI:107788]	5	5	25	3.61495e-34	0	6.24921e-05	2.22963e+08	6	6	14	8.84492e-34	0	2.3799e-05	158569872	0	1.19058	1.2129	1.02313	0.940373	1.17067	0.882557	1.13123	1.03704	0.938519	1.08502	1.25393	1.01537	1.23586	1.1835	1.02086	0.994454	1.10549	1.01003	25	25	25	25	25	25	25	25	25	25	14	14	14	14
Atp1b4	ENSMUSG00000016327	ATPase, (Na+)/K+ transporting, beta 4 polypeptide [Source:MGI Symbol;Acc:MGI:1915071]	11	11	85	1.6459e-51	0	0.000630705	2990683136	10	10	64	2.13692e-51	0	1.48034e-05	4356451968	0	1.02748	1.00414	0.932652	0.903875	0.881225	1.14049	0.906384	1.03638	0.945831	0.956897	0.927927	1.0835	0.950164	1.02297	0.909045	0.910229	0.892303	1.09523	85	85	85	85	85	85	85	85	85	85	64	64	64	64
Atp2a1	ENSMUSG00000030730	ATPase, Ca++ transporting, cardiac muscle, fast twitch 1 [Source:MGI Symbol;Acc:MGI:105058]	32	52	1122	1.04378e-215	0	7.67574e-06	1.39241e+09	37	60	868	2.51582e-221	0	1.99362e-06	16058116096	0	0.770316	0.73282	1.15695	1.01511	1.19309	1.24104	0.767185	0.872129	1.16492	1.06327	1.05901	1.19339	0.828867	0.737815	1.11586	1.02556	1.16782	1.25707	600	600	600	598	600	600	599	600	600	600	460	460	460	459
Atp2a2	ENSMUSG00000029467	ATPase, Ca++ transporting, cardiac muscle, slow twitch 2 [Source:MGI Symbol;Acc:MGI:88110]	23	41	553	7.28388e-145	0	3.65509e-05	1.03101e+09	25	46	456	4.82229e-145	0	4.08475e-06	1.80544e+09	0	1.03325	1.0381	0.854041	0.946543	0.853039	1.09524	1.03614	0.997345	0.958697	0.903522	0.788774	1.01213	1.05956	1.13206	0.990442	0.975058	0.932049	1.08905	106	106	106	106	106	106	106	106	106	106	91	91	91	91
Atp2a3	ENSMUSG00000020788	ATPase, Ca++ transporting, ubiquitous [Source:MGI Symbol;Acc:MGI:1194503]	11	22	257	2.12284e-44	0	0.000685071	39211034	10	22	202	2.14059e-43	0	4.87713e-05	26838314	0	0.936154	0.821259	1.18505	0.780072	1.29964	1.02726	0.942479	0.899027	1.16925	0.939957	1.45566	0.780001	1.03763	0.808483	1.2318	0.930457	1.22414	1.14084	13	13	13	13	13	13	13	13	13	13	14	14	14	14
Atp2b1	ENSMUSG00000019943	ATPase, Ca++ transporting, plasma membrane 1 [Source:MGI Symbol;Acc:MGI:104653]	18	28	59	6.17717e-91	0	0.00016175	2.85111e+08	15	25	46	1.59383e-74	0	7.09868e-05	1.66691e+08	0	1.02756	1.02824	1.00937	1.00967	0.982977	1.07992	0.983694	0.954064	1.02596	0.948007	0.999476	0.964572	0.991571	1.04114	1.08896	0.995907	0.954015	1.09577	40	40	40	40	40	40	40	40	40	40	29	29	29	29
Atp2b2	ENSMUSG00000030302	ATPase, Ca++ transporting, plasma membrane 2 [Source:MGI Symbol;Acc:MGI:105368]	5	11	15	2.89366e-18	0	0.000330203	4.37979e+07	2	8	15	3.02542e-07	0	0.00642549	3.94239e+06	0	0.821481	0.717916	0.784318	1.04657	0.665116	1.33633	0.840559	0.892585	0.974383	0.815893	0.611357	0.895437	0.982378	0.814164	1.14812	0.742991	0.600299	1.33163	5	5	5	5	5	5	5	5	5	5	3	3	3	3
Atp2b3	ENSMUSG00000031376	ATPase, Ca++ transporting, plasma membrane 3 [Source:MGI Symbol;Acc:MGI:1347353]	8	15	22	2.44678e-34	0	0.00271055	2.60436e+07	7	13	19	8.81795e-34	0	0.00047192	2.99552e+07	0	0.814618	0.749219	1.01965	1.11536	0.98058	1.20778	0.842963	1.02178	1.03708	1.37854	0.887923	1.29644	0.920437	0.954202	1.20871	1.27682	0.988133	1.42593	10	10	10	10	10	10	10	10	10	10	7	7	7	7
Atp2b4	ENSMUSG00000026463	ATPase, Ca++ transporting, plasma membrane 4 [Source:MGI Symbol;Acc:MGI:88111]	8	16	27	2.10598e-39	0	1.29116e-05	1.55697e+08	6	14	26	1.79356e-18	0	0.00122184	89584680	0	1.04476	1.14262	0.997392	0.91197	1.1086	0.821692	1.14698	0.961716	0.994964	0.900216	1.18495	0.877726	1.14226	1.06124	0.993548	0.893722	1.01567	0.852196	11	11	11	11	11	11	11	11	11	11	12	12	12	12
Atp2c1	ENSMUSG00000032570	ATPase, Ca++-sequestering [Source:MGI Symbol;Acc:MGI:1889008]	14	14	19	1.27061e-65	0	3.83607e-05	1.41297e+08	10	11	16	1.76245e-47	0	2.06918e-06	121022672	0	1.13615	1.00729	1.01992	1.00385	1.1036	0.812294	1.14791	1.11349	1.03598	0.872048	1.11196	0.741943	1.18325	1.14782	0.955168	0.890759	1.02504	0.865469	19	19	19	19	19	19	19	19	19	19	13	13	13	13
Atp5a1	ENSMUSG00000025428	ATP synthase, H+ transporting, mitochondrial F1 complex, alpha subunit 1 [Source:MGI Symbol;Acc:MGI:88115]	22	23	723	1.28447e-130	0	1.43766e-05	15263883264	30	31	518	4.60036e-151	0	1.71665e-05	1.2848e+10	0	0.906568	0.846971	1.02567	1.029	1.02355	1.19595	0.861352	0.939012	1.06935	1.08634	0.945661	1.14197	0.91039	0.867988	1.04368	1.05498	1.04046	1.18323	655	655	655	652	657	655	651	656	655	660	492	492	491	491
Atp5b	ENSMUSG00000025393	ATP synthase, H+ transporting mitochondrial F1 complex, beta subunit [Source:MGI Symbol;Acc:MGI:107801]	29	29	368	2.7519e-201	0	5.02332e-06	12666002432	37	37	379	1.15753e-259	0	2.34541e-07	12134819840	0	0.892176	0.846542	0.985888	1.00377	0.978814	1.14742	0.843123	0.921962	1.04267	1.04384	0.954528	1.12753	0.925569	0.872229	1.0138	1.04114	1.00582	1.16177	365	364	364	364	366	365	365	366	366	366	377	377	378	377
Atp5c1	ENSMUSG00000025781	ATP synthase, H+ transporting, mitochondrial F1 complex, gamma polypeptide 1 [Source:MGI Symbol;Acc:MGI:1261437]	6	6	69	4.78349e-18	0	0.0188536	3722895552	8	8	70	8.60535e-32	0	0.000400042	1904938768	0	1.019	0.82978	0.986276	0.969228	0.932222	1.31719	0.807557	0.904197	0.958568	1.02816	0.91368	1.1555	0.887665	0.853924	1.00076	1.03658	0.99283	1.15089	67	67	68	67	68	68	68	68	67	68	70	69	70	70
Atp5d	ENSMUSG00000003072	ATP synthase, H+ transporting, mitochondrial F1 complex, delta subunit [Source:MGI Symbol;Acc:MGI:1913293]	3	3	71	2.00969e-19	0	0.000338222	8176721280	3	3	43	1.62037e-12	0	0.000255761	3.79341e+08	0	0.879022	0.871703	1.10556	1.07621	1.05707	1.14611	0.927847	0.98273	1.04446	1.11877	1.00081	1.10543	0.963267	0.845881	1.06948	1.08119	1.08752	1.18505	71	71	71	71	71	71	71	71	71	71	41	41	41	41
Atp5f1	ENSMUSG00000000563	ATP synthase, H+ transporting, mitochondrial F0 complex, subunit B1 [Source:MGI Symbol;Acc:MGI:1100495]	9	9	124	3.7456e-33	0	0.00121079	3038369536	10	10	88	2.15269e-40	0	0.00122184	3.16107e+08	0	0.835629	0.819931	0.972291	0.999109	0.957787	1.09854	0.839344	0.88671	1.01801	1.03358	0.941721	1.10017	0.898051	0.854829	0.977345	1.05154	0.984455	1.18256	124	124	124	123	124	124	124	124	124	124	88	88	88	88
Atp5j	ENSMUSG00000022890	ATP synthase, H+ transporting, mitochondrial F0 complex, subunit F [Source:MGI Symbol;Acc:MGI:107777]	10	10	110	2.8109e-47	0	2.86627e-05	2842800640	9	9	91	1.83649e-43	0	2.14511e-05	9209638912	0	0.927705	0.89976	1.06593	1.06075	0.992466	1.21421	0.903071	0.945165	1.05486	1.08692	0.919459	1.14886	0.952029	0.872448	1.02547	1.05297	0.966838	1.15732	109	109	109	109	109	109	109	109	109	109	91	91	91	91
Atp5k	ENSMUSG00000050856	ATP synthase, H+ transporting, mitochondrial F1F0 complex, subunit E [Source:MGI Symbol;Acc:MGI:106636]	2	3	22	5.62028e-07	0	0.00225426	1.38787e+08	2	2	24	5.93646e-07	0	0.00211284	6808861824	0	0.869979	0.872499	1.12702	1.07703	1.1024	1.23246	0.883067	1.0041	1.16338	1.12065	0.973789	1.13313	0.907913	0.860599	1.09033	1.18647	1.09235	1.27844	21	21	21	21	21	21	21	21	21	21	24	24	24	24
Atp5l	ENSMUSG00000038717	ATP synthase, H+ transporting, mitochondrial F0 complex, subunit G [Source:MGI Symbol;Acc:MGI:1351597]	1	1	33	1.70577e-08	0	0.00042426	1.55451e+08	1	2	29	1.64684e-10	0	5.18528e-05	2.7123e+08	0	0.875766	0.766563	1.04128	1.0446	1.05138	1.19943	0.856257	0.942845	0.998479	1.05895	0.922481	1.15833	0.890361	0.830867	1.03777	1.10199	1.01795	1.2174	33	33	33	33	33	33	33	33	33	33	26	26	26	26
Atp5o	ENSMUSG00000022956	ATP synthase, H+ transporting, mitochondrial F1 complex, O subunit [Source:MGI Symbol;Acc:MGI:106341]	4	5	23	4.52595e-18	0	1.35391e-05	3.6805e+09	9	9	42	1.72457e-37	0	1.24804e-05	321262224	0	0.726573	0.893629	1.124	1.14808	1.13216	0.861795	0.948813	1.02034	1.16166	1.15541	0.964689	1.17361	0.887771	0.876979	1.04742	1.1122	1.01737	1.23414	22	22	22	22	22	22	22	22	22	22	42	42	42	42
Atp6v0a1	ENSMUSG00000019302	ATPase, H+ transporting, lysosomal V0 subunit A1 [Source:MGI Symbol;Acc:MGI:103286]	9	9	18	2.23935e-43	0	3.02578e-05	1.04269e+08	8	8	14	7.09611e-43	0	1.38264e-05	187471336	0	1.00129	1.03529	0.960036	1.10105	0.928814	1.05862	1.00966	0.987759	0.999494	1.02857	0.955277	1.05448	1.04931	1.07867	0.952037	1.06195	0.892511	1.09175	18	18	18	18	18	18	18	18	18	18	14	14	14	14
Atp6v0d1	ENSMUSG00000013160	ATPase, H+ transporting, lysosomal V0 subunit D1 [Source:MGI Symbol;Acc:MGI:1201778]	5	5	7	1.961e-29	0	5.02014e-05	1.91954e+08	4	4	8	8.27692e-26	0	8.34246e-06	1.49934e+08	0	1.10887	1.28846	1.02302	1.15365	0.998857	1.02972	1.00974	1.08793	0.940733	1.09497	1.21881	1.08159	1.17033	1.12827	1.05617	1.08332	1.1094	1.04828	7	7	7	7	7	7	7	7	7	7	8	8	8	8
Atp6v1a	ENSMUSG00000052459	ATPase, H+ transporting, lysosomal V1 subunit A [Source:MGI Symbol;Acc:MGI:1201780]	13	13	37	1.6414e-63	0	0.000116181	372603136	12	12	38	1.25743e-58	0	2.71914e-06	3.58217e+08	0	1.01017	1.1428	0.917213	1.02007	0.955159	0.930447	1.0098	1.03433	0.937429	0.932449	1.33027	0.980756	1.07348	1.02663	0.911027	0.988799	0.926877	0.94398	37	37	37	37	37	37	37	37	37	37	38	38	38	38
Atp6v1b2	ENSMUSG00000006273	ATPase, H+ transporting, lysosomal V1 subunit B2 [Source:MGI Symbol;Acc:MGI:109618]	7	10	22	8.19173e-39	0	0.000164796	5.35128e+08	3	7	17	7.12971e-19	0	0.000188505	1.91615e+08	0	0.949794	1.12557	0.916641	1.00301	0.945536	0.879212	1.07131	1.06532	0.928848	0.93022	1.15802	0.927135	1.00423	0.997058	0.949855	0.988695	0.977359	0.98913	14	14	14	14	14	14	14	14	14	14	9	9	9	9
Atp6v1c1	ENSMUSG00000022295	ATPase, H+ transporting, lysosomal V1 subunit C1 [Source:MGI Symbol;Acc:MGI:1913585]	11	11	34	4.7035e-53	0	0.000243397	227638496	12	12	25	2.144e-54	0	0.00013152	3.44773e+08	0	1.07394	1.01851	0.949438	0.933763	0.96822	0.943832	1.07502	1.04165	0.971343	0.847279	1.16367	0.962432	1.12756	1.00273	0.970913	0.868303	0.9425	0.968692	34	34	34	34	34	34	34	34	34	34	25	25	25	25
Atp6v1d	ENSMUSG00000021114	ATPase, H+ transporting, lysosomal V1 subunit D [Source:MGI Symbol;Acc:MGI:1921084]	5	5	9	5.67856e-22	0	0.000556046	1.37571e+08	4	4	9	1.50738e-17	0	0.00124286	7.97633e+07	0	1.01613	1.06393	0.95879	1.08549	0.931693	0.887268	1.04207	0.977513	0.930392	0.989125	1.4091	0.879649	1.0356	1.013	0.973076	1.0716	0.993642	0.888606	9	9	9	9	9	9	9	9	9	9	9	9	9	9
Atp6v1e1	ENSMUSG00000019210	ATPase, H+ transporting, lysosomal V1 subunit E1 [Source:MGI Symbol;Acc:MGI:894326]	6	8	20	7.32965e-22	0	0.00155336	200171492	5	9	33	2.18578e-16	0	0.00200024	395776972	0	1.04797	1.14815	0.909366	1.05274	0.941859	0.978594	0.99089	0.973172	0.911015	0.93906	1.29334	1.01823	0.974842	0.954844	0.882592	0.970663	0.982998	0.952352	10	10	10	10	10	10	10	10	10	10	15	15	15	15
Atp6v1f	ENSMUSG00000004285	ATPase, H+ transporting, lysosomal V1 subunit F [Source:MGI Symbol;Acc:MGI:1913394]	3	3	7	1.55624e-11	0	0.00319906	105362268	2	2	4	8.38725e-09	0	0.00603157	1.11542e+08	0	0.962541	1.03553	0.951213	0.973013	0.923623	0.910186	0.988401	0.967757	0.858501	0.973602	1.38096	1.0297	1.08033	1.0538	1.06231	1.03798	1.03535	0.990817	7	7	7	7	7	6	7	7	7	7	4	4	4	4
Atp6v1g1	ENSMUSG00000039105	ATPase, H+ transporting, lysosomal V1 subunit G1 [Source:MGI Symbol;Acc:MGI:1913540]	2	2	8	4.1486e-16	0	5.63801e-05	206169322	2	2	12	1.56501e-17	0	1.69813e-05	1.31506e+08	0	1.03221	1.13083	0.954982	1.07093	0.959713	0.963161	1.11409	1.04955	0.955936	1.07343	1.35813	0.937767	1.17518	0.951088	1.2382	0.982425	1.04727	1.00023	8	8	8	8	8	8	8	8	8	8	12	12	12	12
Atp6v1h	ENSMUSG00000033793	ATPase, H+ transporting, lysosomal V1 subunit H [Source:MGI Symbol;Acc:MGI:1914864]	7	7	10	1.40706e-35	0	5.83911e-05	9.50127e+07	4	4	6	8.88017e-25	0	1.09272e-05	8.45228e+07	0	0.948822	1.08395	0.939122	1.026	0.895775	0.953918	0.941608	1.0762	0.858593	0.994167	1.49263	1.01356	1.11958	1.05235	0.998656	1.06667	0.962918	0.986993	10	10	10	10	10	10	10	10	10	10	6	6	6	6
Atp7a	ENSMUSG00000033792	ATPase, Cu++ transporting, alpha polypeptide [Source:MGI Symbol;Acc:MGI:99400]	12	12	14	8.212e-59	0	2.66716e-05	4.95102e+07	9	9	12	1.06959e-51	0	3.27908e-05	2.70662e+07	0	1.16924	1.13259	1.09819	0.940065	1.01189	0.955843	1.23	1.07766	0.974881	0.809104	0.924775	0.805227	1.17559	1.17503	0.951717	0.842163	0.927151	0.81958	14	14	14	14	14	14	14	14	14	14	12	12	12	12
Atp8a1	ENSMUSG00000037685	ATPase, aminophospholipid transporter (APLT), class I, type 8A, member 1 [Source:MGI Symbol;Acc:MGI:1330848]	13	15	23	4.41225e-34	0	0.00610354	5.18755e+07	14	16	20	1.92411e-37	0	0.00200024	7.60489e+07	0	0.983062	0.847484	1.05449	0.920056	1.1482	1.05256	0.956383	0.812687	1.1824	1.0186	1.07877	0.828006	1.10119	0.957113	1.2023	0.989929	1.28177	0.84287	19	19	19	19	19	19	19	19	19	19	17	17	17	17
Atp9a	ENSMUSG00000027546	ATPase, class II, type 9A [Source:MGI Symbol;Acc:MGI:1330826]	6	6	10	7.43754e-32	0	0.000118801	45939440	6	7	11	1.21811e-39	0	4.37846e-07	4.29233e+07	0	1.19683	1.07404	0.950976	0.873153	0.974453	0.813737	1.133	0.973939	1.02482	0.751937	0.793865	0.744451	1.09472	1.16902	0.94951	0.793442	0.77233	0.807528	10	10	10	10	10	10	10	10	10	10	9	9	9	9
Atp9b	ENSMUSG00000024566	ATPase, class II, type 9B [Source:MGI Symbol;Acc:MGI:1354757]	6	6	9	5.62101e-26	0	0.000816862	2.13503e+07	8	9	11	1.04845e-31	0	0.000688191	8.56426e+06	0	1.19029	1.09925	0.918923	1.01908	1.10224	0.902276	1.1408	1.00903	0.928676	0.818903	1.30712	0.819181	1.1331	1.0543	1.02304	0.944425	1.1041	0.784075	9	9	9	9	9	9	9	9	9	9	8	8	8	8
Atpaf1	ENSMUSG00000028710	ATP synthase mitochondrial F1 complex assembly factor 1 [Source:MGI Symbol;Acc:MGI:2180560]	3	3	5	3.70306e-21	0	2.15036e-05	1.3989e+08	3	3	7	1.35538e-08	0	0.0177305	37627192	0	1.09292	0.914946	0.916101	0.957708	0.989175	1.2597	0.871007	1.07772	0.94273	1.02252	0.903509	1.09993	1.00416	0.951867	1.00943	1.04569	0.980594	1.07808	5	5	5	5	5	5	5	5	5	5	7	7	7	7
Atpaf2	ENSMUSG00000042709	ATP synthase mitochondrial F1 complex assembly factor 2 [Source:MGI Symbol;Acc:MGI:2180561]	3	3	7	2.71244e-13	0	0.00543643	165623580	2	2	2	8.24885e-08	0	0.00429718	112676024	0	0.96833	0.937066	0.941112	0.916116	0.852765	1.1034	0.805314	0.927691	0.866482	1.19117	0.885203	1.21794	1.03715	0.966157	0.953827	1.14003	0.924627	1.18535	7	7	7	7	7	7	7	7	7	7	2	2	2	2
Atr	ENSMUSG00000032409	ataxia telangiectasia and Rad3 related [Source:MGI Symbol;Acc:MGI:108028]	16	16	18	1.03529e-50	0	0.00203679	14045014	6	6	6	1.7814e-21	0	0.00569426	9.20527e+06	0	1.06123	1.11137	0.996009	0.961054	0.950542	0.741424	1.18179	1.03024	1.06036	0.796051	1.02374	0.759414	1.01379	1.10964	0.922933	0.916618	1.00044	0.6732	18	18	18	18	18	18	18	18	18	18	6	6	6	6
Atraid	ENSMUSG00000013622	all-trans retinoic acid induced differentiation factor [Source:MGI Symbol;Acc:MGI:1918918]	2	2	4	5.45167e-08	0	0.00828181	7.55347e+07	2	2	4	2.71747e-07	0	0.0124602	18528198	0	1.10466	1.35128	0.964137	0.999928	1.10441	0.642242	1.30333	1.10207	0.915303	0.932487	1.15923	0.693087	1.19835	1.25702	1.05492	1.00548	0.98701	0.640666	4	4	4	4	4	4	4	4	4	4	4	4	4	4
Atrn	ENSMUSG00000027312	attractin [Source:MGI Symbol;Acc:MGI:1341628]	5	5	7	3.36817e-10	0	0.0280018	17072919	3	3	3	1.86991e-10	0	0.000646237	6747046	0	1.02702	1.12688	1.09454	1.03639	1.12613	0.719596	1.17749	1.02683	1.05886	0.775425	1.12172	0.634291	1.02929	1.16512	1.0936	0.866457	0.979812	0.520953	7	7	7	7	7	7	7	7	7	7	3	3	3	3
Atrx	ENSMUSG00000031229	alpha thalassemia/mental retardation syndrome X-linked homolog (human) [Source:MGI Symbol;Acc:MGI:103067]	36	36	46	4.87977e-143	0	6.16463e-05	8.53129e+07	28	28	32	5.79247e-119	0	5.21436e-05	1.06795e+08	0	0.994533	1.19683	0.958599	0.984229	0.919825	0.730291	1.17791	1.0848	0.939829	0.878283	1.03449	0.82021	1.03927	1.32594	0.982822	0.917082	0.93934	0.729591	46	46	45	45	46	46	45	46	46	46	32	32	32	32
Atxn10	ENSMUSG00000016541	ataxin 10 [Source:MGI Symbol;Acc:MGI:1859293]	12	12	48	2.75383e-71	0	2.25991e-05	5.31636e+08	12	12	28	6.99454e-45	0	0.000196849	2.78388e+08	0	1.29069	1.2524	0.872518	0.973252	0.815866	0.736674	1.32557	1.19068	0.840793	0.892799	0.9284	0.728659	1.15767	1.28968	0.902665	0.930707	0.803313	0.753594	48	48	48	48	48	48	48	48	48	48	28	28	28	28
Atxn1l	ENSMUSG00000069895	ataxin 1-like [Source:MGI Symbol;Acc:MGI:3694797]	4	4	5	1.59348e-15	0	0.00845872	5.11881e+07	6	6	6	2.032e-22	0	0.00236024	9.67703e+06	0	0.929812	1.05591	0.945491	0.963017	0.856165	0.866511	1.11541	1.08614	1.02091	1.04862	0.92335	0.887873	1.00791	1.09681	1.05095	1.00749	0.956801	0.822194	5	5	5	5	5	5	5	5	5	5	6	6	6	6
Atxn2	ENSMUSG00000042605	ataxin 2 [Source:MGI Symbol;Acc:MGI:1277223]	13	13	39	5.43165e-53	0	0.00131441	3.02749e+08	12	12	26	9.03105e-57	0	2.84502e-05	1.83175e+08	0	0.955457	1.102	1.08475	1.07066	1.08406	0.825851	1.09891	1.09996	1.06205	1.09433	0.92831	0.943883	0.955304	1.04519	1.12996	1.10087	1.05415	0.850403	39	39	39	39	39	39	39	39	39	39	26	26	26	26
Atxn2l	ENSMUSG00000032637	ataxin 2-like [Source:MGI Symbol;Acc:MGI:2446242]	13	13	28	5.21099e-59	0	0.0002371	1.53942e+08	14	14	22	8.38088e-62	0	7.84375e-05	1.4862e+08	0	0.955514	1.15962	1.00803	1.07089	0.924202	0.762343	1.14469	1.18893	0.974301	1.06907	0.955734	0.826463	1.01417	1.07386	1.01472	1.03215	0.988064	0.796896	28	28	28	28	28	28	28	28	28	28	22	22	22	22
Atxn7l3b	ENSMUSG00000074748	ataxin 7-like 3B [Source:MGI Symbol;Acc:MGI:1914971]	1	1	1	5.70147e-06	0	0.00421136	NA	1	1	3	0.000100326	0	0.0122472	6.02973e+07	0	0.605806	0.8126	0.858082	0.670523	0.71484	2.76993	0.819807	1.09251	0.757113	0.909465	0.950517	0.690653	0.92197	1.06121	0.871278	0.960938	0.946751	0.714733	1	1	1	1	1	1	1	1	1	1	3	3	3	3
Auh	ENSMUSG00000021460	AU RNA binding protein/enoyl-coenzyme A hydratase [Source:MGI Symbol;Acc:MGI:1338011]	5	5	11	2.13167e-19	0	0.000539973	1.79494e+08	4	4	6	7.61218e-17	0	1.56342e-05	37517058	0	0.933862	0.863506	1.02908	0.901332	0.993105	1.25092	0.830986	0.858961	1.03323	1.09738	0.990545	1.22366	0.85448	0.983467	1.07181	0.99151	1.00613	1.24387	11	11	11	11	11	11	11	11	10	11	6	6	6	6
Aup1	ENSMUSG00000068328	ancient ubiquitous protein 1 [Source:MGI Symbol;Acc:MGI:107789]	3	3	6	6.93256e-08	0	0.00557413	5.8024e+07	3	3	4	2.93871e-10	0	0.00546231	4.81603e+07	0	0.946069	0.937541	1.10973	0.942043	1.06665	0.777428	0.986316	0.976731	1.03237	0.884727	1.21385	0.747789	1.01336	0.964829	0.953967	0.852065	1.05251	0.845235	6	6	6	6	6	6	6	6	6	6	4	4	4	4
Aurkaip1	ENSMUSG00000065990	aurora kinase A interacting protein 1 [Source:MGI Symbol;Acc:MGI:1913327]	1	1	1	9.31039e-06	0	0.00530258	3761914	1	1	1	5.17693e-05	0	0.0083193	12652643	0	0.95126	0.809665	0.94055	0.948011	0.978907	0.935894	1.0244	0.678538	1.02767	0.980942	0.896786	0.881377	0.924801	0.917601	1.02115	0.976333	1.06465	0.990762	1	1	1	1	1	1	1	1	1	1	1	1	1	1
Aurkb	ENSMUSG00000020897	aurora kinase B [Source:MGI Symbol;Acc:MGI:107168]	1	1	1	8.86604e-05	0	0.0169795	1927203	1	1	1	5.48969e-06	0	0.00254336	NA	0	1.66374	1.15709	0.993534	1.12166	0.701039	0.6403	1.51315	1.20625	1.40916	0.751487	1.02698	0.544886	0.77023	1.34801	1.17805	0.754364	1.01065	0.701587	1	1	1	1	1	1	1	1	1	1	1	1	1	1
Aven	ENSMUSG00000003604	apoptosis, caspase activation inhibitor [Source:MGI Symbol;Acc:MGI:1921518]	7	7	10	8.13013e-33	0	0.000314804	4.48457e+07	5	5	8	6.91108e-20	0	0.000813815	17906989	0	1.12755	1.05228	1.12373	0.887421	1.17495	0.878583	1.17183	0.948302	0.979776	0.821285	1.11516	0.634451	1.01992	0.991111	1.10213	0.893494	1.10913	0.658394	10	10	10	10	10	10	10	10	10	10	8	8	8	8
Avil	ENSMUSG00000025432	advillin [Source:MGI Symbol;Acc:MGI:1333798]	8	8	9	7.41523e-32	0	0.000520618	2.37875e+07	7	7	8	1.18792e-34	0	0.000403733	1.6396e+08	0	0.750473	0.817491	0.628838	0.76829	0.621369	1.04316	0.777747	0.768381	0.823378	0.863398	1.73683	1.04046	0.984754	0.856789	0.858269	0.687482	1.16846	1.37383	9	9	9	9	9	9	9	9	9	9	8	8	8	8
Axl	ENSMUSG00000002602	AXL receptor tyrosine kinase [Source:MGI Symbol;Acc:MGI:1347244]	9	9	11	3.52733e-39	0	0.000700808	1.0319e+08	5	5	6	1.42584e-19	0	0.000505069	908503846	0	1.31082	1.09323	0.921368	0.942244	1.07647	0.72192	1.21101	0.873408	0.936096	0.855809	1.07946	0.660382	1.41547	1.26907	0.969891	0.868001	0.928737	0.583095	11	11	11	11	11	11	11	11	11	11	6	6	6	6
Azgp1	ENSMUSG00000037053	alpha-2-glycoprotein 1, zinc [Source:MGI Symbol;Acc:MGI:103163]	6	6	8	7.94487e-19	0	0.0013643	2.37665e+07	4	4	6	3.02519e-12	0	0.000934725	21448830	0	0.872678	0.655267	0.864599	1.35494	0.926403	1.54287	0.74256	0.674534	0.925661	1.58892	0.96217	1.52666	1.51067	1.02303	0.948755	1.27013	1.02896	1.41838	8	8	8	8	8	8	8	8	8	8	6	6	6	6
Azi2	ENSMUSG00000039285	5-azacytidine induced gene 2 [Source:MGI Symbol;Acc:MGI:1351332]	3	3	5	7.43879e-07	0	0.0168818	1.33559e+07	6	6	6	4.96434e-14	0	0.00883734	12993361	0	1.10318	1.13429	0.964402	0.951713	1.02962	0.747169	1.14808	1.01857	0.962031	0.877446	0.993397	0.781846	1.1476	1.18155	1.09017	0.930643	1.02426	0.699018	5	5	5	5	5	5	5	5	5	5	6	6	6	6
B3galt2	ENSMUSG00000033849	UDP-Gal:betaGlcNAc beta 1,3-galactosyltransferase, polypeptide 2 [Source:MGI Symbol;Acc:MGI:1349461]	2	2	3	5.42866e-11	0	0.000270566	26249532	2	2	3	2.25883e-12	0	5.7792e-05	1.25952e+07	0	1.12367	0.979938	1.04031	1.26917	1.04488	0.838676	0.885795	1.16632	0.949822	1.25781	0.951008	0.758477	0.88791	1.06725	0.966731	1.34276	0.955136	0.592938	3	3	3	3	3	3	3	3	3	3	3	3	3	3
B3galt6	ENSMUSG00000050796	UDP-Gal:betaGal beta 1,3-galactosyltransferase, polypeptide 6 [Source:MGI Symbol;Acc:MGI:2152819]	8	8	11	1.01104e-28	0	9.14423e-05	4.54395e+07	6	6	7	2.06215e-25	0	2.53854e-05	3.30112e+07	0	1.18361	1.26207	0.963202	0.955492	0.905245	0.72182	1.05997	1.10495	0.946555	1.02541	1.00482	0.671422	1.07662	1.18479	1.04612	1.00368	0.926051	0.763417	11	11	11	11	11	11	11	11	11	11	7	7	7	7
B3glct	ENSMUSG00000051950	beta-3-glucosyltransferase [Source:MGI Symbol;Acc:MGI:2685903]	4	4	5	3.05544e-19	0	8.06707e-05	68678292	4	5	9	8.45016e-21	0	4.03735e-05	3.61196e+07	0	1.22035	1.24018	1.00762	0.924309	1.15609	0.682837	1.15609	1.07831	0.955112	0.897505	1.1093	0.643667	1.05293	1.17117	0.940012	0.90186	0.941934	0.627671	5	5	5	5	5	5	5	5	5	5	7	7	7	7
B3gntl1	ENSMUSG00000046605	UDP-GlcNAc:betaGal beta-1,3-N-acetylglucosaminyltransferase-like 1 [Source:MGI Symbol;Acc:MGI:2441705]	3	3	3	1.52231e-15	0	0.00118635	11153718	2	2	2	3.06994e-09	0	0.000813815	3879987	0	1.00331	1.17944	0.945403	0.779303	1.0635	1.03349	1.10738	1.00743	1.07942	0.867871	1.03825	0.905215	0.924039	1.02544	0.920165	0.773084	1.00202	0.907765	3	3	3	3	3	3	3	3	3	3	2	2	2	2
BC003331	ENSMUSG00000006010	cDNA sequence BC003331 [Source:MGI Symbol;Acc:MGI:2385108]	5	5	10	1.77799e-20	0	0.00645498	42969424	6	6	8	3.06119e-31	0	2.08736e-05	25273668	0	0.961951	1.05438	1.08763	0.989319	1.1163	0.895137	1.03426	1.00313	1.03463	0.951934	1.03899	0.96583	1.02717	0.992562	0.957229	0.983954	0.957003	0.958605	10	10	10	10	10	10	10	10	10	10	8	8	8	8
BC003965	ENSMUSG00000067722	cDNA sequence BC003965 [Source:MGI Symbol;Acc:MGI:2670966]	1	1	1	2.30072e-09	0	0.000221429	NA	1	1	1	3.1078e-12	0	1.7629e-05	113770200	0	1.00533	0.740017	1.03015	0.896671	0.912663	0.574816	1.03278	0.947102	0.917945	1.076	0.938169	0.731395	1.40172	1.16835	1.15893	1.09771	1.18401	0.746488	1	1	1	1	1	1	1	1	1	1	1	1	1	1
BC005624	ENSMUSG00000026851	cDNA sequence BC005624 [Source:MGI Symbol;Acc:MGI:2385132]	6	6	7	3.33064e-13	0	0.0636295	3.08675e+07	5	5	5	8.22631e-15	0	0.0011465	1.85071e+07	0	1.09701	1.23432	1.03964	1.19111	0.874042	0.597948	1.05594	1.05574	1.05047	1.17852	1.06708	0.739582	0.925397	1.0745	1.00209	1.27726	0.99042	0.724619	6	6	6	6	6	6	6	6	6	6	5	5	5	5
BC017158	ENSMUSG00000030780	cDNA sequence BC017158 [Source:MGI Symbol;Acc:MGI:2384572]	2	2	4	1.03155e-11	0	0.00118153	2.07742e+07	1	1	1	6.15222e-05	0	0.00913517	31438510	0	1.13471	1.21643	0.951018	0.893185	1.04058	0.788248	1.15932	1.04852	0.977013	0.616191	1.11198	0.677771	1.01571	0.952894	0.730151	0.766118	0.861027	0.656312	4	4	4	4	4	4	4	4	4	4	1	1	1	1
BC017643	ENSMUSG00000039294	cDNA sequence BC017643 [Source:MGI Symbol;Acc:MGI:2384959]	3	3	4	3.67817e-08	0	0.0105407	7.36229e+07	3	3	4	2.05154e-07	0	0.0129737	2.64584e+07	0	1.1688	1.3111	1.01099	0.982587	1.10044	0.748458	1.10777	0.917992	0.964758	0.996532	1.21154	0.957764	1.03302	1.06618	1.12945	0.956603	1.01954	0.907163	4	4	4	4	4	4	4	4	4	4	4	4	4	4
BC024978	ENSMUSG00000078786	cDNA sequence BC024978 [Source:MGI Symbol;Acc:MGI:3041247]	4	4	4	6.89249e-19	0	0.000862526	1.73114e+07	2	2	2	7.93835e-11	0	0.00267859	9.71524e+06	0	1.04158	0.909028	1.02489	0.804692	1.20901	0.519363	0.944432	0.647291	1.12385	0.770545	1.15613	0.683566	0.962361	1.0245	1.03923	0.892197	1.05177	0.730801	4	4	4	4	4	4	4	4	4	4	2	2	2	2
BC026585	ENSMUSG00000033488	cDNA sequence BC026585 [Source:MGI Symbol;Acc:MGI:2448516]	2	2	3	9.01481e-21	0	1.32138e-05	2.59602e+07	2	2	2	2.4572e-09	0	0.00250783	20377148	0	0.891548	1.00921	0.857912	0.891235	1.09449	0.998465	0.788651	0.882726	1.08803	1.09692	1.16834	1.11137	1.14592	1.20364	0.801955	1.01527	0.932901	0.985444	3	3	3	3	3	3	3	3	3	3	2	2	2	2
BC029214	ENSMUSG00000047617	cDNA sequence BC029214 [Source:MGI Symbol;Acc:MGI:2442831]	3	3	4	1.85985e-11	0	0.00417092	1.5343e+07	2	2	2	6.25283e-12	0	0.000823739	6625353	0	1.31569	1.14388	0.880107	0.804053	0.887705	0.958481	1.05233	0.919735	0.881698	0.648109	0.990348	0.827286	1.41439	0.851651	0.964091	0.825403	1.11521	0.950602	4	4	4	4	4	4	4	4	4	4	2	2	2	2
BC048546	ENSMUSG00000047228	cDNA sequence BC048546 [Source:MGI Symbol;Acc:MGI:3039594]	2	2	2	1.74774e-06	0	0.0318825	20073146	5	5	9	1.72285e-10	0	0.0324169	2.44326e+07	0	0.809289	1.36333	0.816552	1.87445	0.659188	0.650933	0.96121	1.18208	0.902074	1.09478	1.17176	1.03432	0.736408	0.808077	1.00146	1.20258	1.23401	0.986728	2	2	2	2	2	2	2	2	2	2	9	9	9	9
Babam1	ENSMUSG00000031820	BRISC and BRCA1 A complex member 1 [Source:MGI Symbol;Acc:MGI:1915501]	5	5	7	5.02517e-20	0	0.000408094	7.49984e+07	4	4	5	6.835e-26	0	3.89863e-06	28795104	0	1.00725	0.953751	0.919961	0.730164	1.06396	0.869753	0.979735	0.889182	0.937794	0.735573	1.02983	0.853751	1.0529	0.96234	1.01727	0.886751	0.955054	0.985915	7	7	7	7	7	7	7	7	7	7	5	5	5	5
Bach1	ENSMUSG00000025612	BTB and CNC homology 1 [Source:MGI Symbol;Acc:MGI:894680]	9	9	9	3.33534e-29	0	0.000986006	4.94543e+07	5	5	5	4.40438e-20	0	0.000813815	9.46047e+06	0	0.990926	1.01008	0.923297	0.88713	0.780444	1.00361	1.10511	1.12258	0.831215	0.841564	0.87877	0.962376	1.13233	1.29724	0.869902	0.953573	1.12658	0.866829	9	9	9	9	9	9	9	9	9	9	5	5	5	5
Bach2	ENSMUSG00000040270	BTB and CNC homology 2 [Source:MGI Symbol;Acc:MGI:894679]	2	2	2	3.28978e-09	0	0.00125622	93123624	1	1	1	1.24303e-07	0	0.000484509	4727013	0	1.02105	0.876913	0.992911	0.763648	0.620949	1.14607	0.990816	1.00386	0.875973	0.982388	0.861579	0.737904	1.16128	0.906252	0.904656	0.746906	0.765471	0.654242	2	2	2	2	2	2	2	2	2	2	1	1	1	1
Bag1	ENSMUSG00000028416	BCL2-associated athanogene 1 [Source:MGI Symbol;Acc:MGI:108047]	9	9	22	3.14688e-29	0	0.00159328	2.00689e+08	8	8	13	1.11453e-26	0	0.000742078	162130208	0	1.10304	1.14028	1.02701	1.0077	1.01321	1.00578	1.1088	1.12149	0.951615	0.955774	0.910809	0.998184	1.02414	1.16225	0.924558	1.02586	0.909202	1.02631	21	21	22	22	22	22	22	22	21	22	13	13	13	13
Bag2	ENSMUSG00000042215	BCL2-associated athanogene 2 [Source:MGI Symbol;Acc:MGI:1891254]	14	14	49	3.34063e-54	0	0.000276959	5.62185e+08	11	11	46	4.36612e-44	0	0.000114562	1.29447e+09	0	1.1569	1.04137	0.949924	0.938336	0.968289	0.849648	1.0906	1.02062	0.972466	0.856463	0.925655	0.866573	0.983203	1.07149	0.988536	0.86098	0.997378	0.907368	49	49	49	49	49	49	49	49	49	49	46	46	46	46
Bag3	ENSMUSG00000030847	BCL2-associated athanogene 3 [Source:MGI Symbol;Acc:MGI:1352493]	11	11	58	4.02176e-46	0	0.000394003	9.86038e+08	11	11	49	4.31343e-45	0	0.000586354	733794784	0	0.951044	0.93392	0.957123	1.18503	0.964753	1.09154	0.94793	1.02146	0.926751	1.23653	0.807789	1.11341	0.941666	0.937226	0.986742	1.23311	0.978843	1.04561	58	58	58	58	58	58	58	58	58	58	49	49	49	49
Bag5	ENSMUSG00000049792	BCL2-associated athanogene 5 [Source:MGI Symbol;Acc:MGI:1917619]	9	9	17	3.17622e-50	0	3.82547e-06	239576192	10	10	15	3.54752e-58	0	2.52717e-06	1.77543e+08	0	1.05185	1.11414	0.948444	1.02757	0.924028	0.895655	1.067	1.00717	0.929004	0.978048	1.00155	0.929354	1.07459	1.13115	0.932362	1.01362	0.973073	0.955888	17	17	17	17	17	17	17	17	17	17	15	15	15	15
Bag6	ENSMUSG00000024392	BCL2-associated athanogene 6 [Source:MGI Symbol;Acc:MGI:1919439]	12	12	40	1.40005e-52	0	0.000197855	650505152	16	16	43	6.20146e-60	0	0.000105066	233256288	0	0.893988	1.00436	0.868997	1.02151	0.82079	1.04259	0.957617	0.960584	0.931706	1.08547	0.884928	1.0717	1.00381	1.04981	0.987052	1.1236	0.873232	1.03332	40	40	39	39	40	40	40	40	40	40	41	41	41	41
Baiap2	ENSMUSG00000025372	brain-specific angiogenesis inhibitor 1-associated protein 2 [Source:MGI Symbol;Acc:MGI:2137336]	7	7	8	1.41843e-24	0	0.00247605	8.99319e+07	6	6	8	7.7584e-24	0	0.000354081	2.47853e+07	0	1.11172	1.29923	0.899446	1.06397	0.865532	0.745517	1.16618	1.13575	0.89518	0.848108	1.06496	0.777117	1.04455	1.13699	0.943915	0.918996	0.957624	0.787436	8	8	8	8	8	8	8	8	8	8	8	8	8	8
Bak1	ENSMUSG00000057789	BCL2-antagonist/killer 1 [Source:MGI Symbol;Acc:MGI:1097161]	2	2	3	4.93415e-11	0	0.00198405	63510456	1	1	2	7.24146e-05	0	0.0100422	2.51756e+07	0	0.908266	1.10198	1.036	1.18739	1.07922	0.897628	0.970727	0.936883	1.00491	0.973778	1.11328	0.975317	0.966725	1.0054	0.959677	1.18071	1.08598	0.957125	2	2	2	2	2	2	2	2	2	2	2	2	2	2
Banf1	ENSMUSG00000024844	barrier to autointegration factor 1 [Source:MGI Symbol;Acc:MGI:1346330]	3	4	48	6.79647e-09	0	0.0258647	1.02038e+09	6	7	76	9.62223e-29	0	5.6497e-05	746997776	0	0.858025	1.02712	0.905519	0.958701	0.914117	0.876051	0.904052	0.941181	0.921477	1.06589	0.961953	1.14913	1.06652	1.0223	0.998721	1.04116	0.98497	1.10599	22	22	22	22	22	22	22	22	22	22	61	61	61	61
Basp1	ENSMUSG00000045763	brain abundant, membrane attached signal protein 1 [Source:MGI Symbol;Acc:MGI:1917600]	12	12	51	1.0513e-71	0	3.83607e-05	349421696	11	11	37	1.18317e-62	0	6.10916e-05	1.81841e+08	0	1.18612	1.18269	0.801399	0.969548	0.703885	0.832664	1.30331	1.20224	0.781502	0.878395	0.815981	0.901099	1.27137	1.35771	0.872257	0.957717	0.748172	0.957317	51	51	51	51	51	51	51	51	51	51	37	37	37	37
Bax	ENSMUSG00000003873	BCL2-associated X protein [Source:MGI Symbol;Acc:MGI:99702]	4	4	11	1.45708e-12	0	0.0175292	199956272	6	6	10	2.29016e-24	0	1.57089e-05	5.56491e+07	0	1.05112	1.19234	0.778242	0.944013	0.79111	1.01495	1.00579	1.01343	0.863862	0.903874	0.87502	0.881952	0.901521	0.988457	0.896324	0.9676	0.829047	0.935641	11	11	11	11	11	11	11	11	11	11	10	10	10	10
Baz1a	ENSMUSG00000035021	bromodomain adjacent to zinc finger domain 1A [Source:MGI Symbol;Acc:MGI:1309478]	9	9	11	4.44462e-24	0	0.00314012	9.56926e+06	6	6	6	1.322e-09	0	0.0396645	24775091	0	1.13739	1.15003	0.9697	0.998594	0.883139	0.728791	1.20081	1.0949	1.02806	0.796977	1.20033	0.595051	0.974375	1.09223	0.954926	0.817216	0.848095	0.661807	10	10	10	10	9	9	10	10	10	10	6	6	6	6
Baz1b	ENSMUSG00000002748	bromodomain adjacent to zinc finger domain, 1B [Source:MGI Symbol;Acc:MGI:1353499]	25	25	51	1.33304e-94	0	1.74839e-05	1.30819e+08	22	22	38	1.08515e-90	0	1.64391e-05	1441995144	0	1.19913	1.26195	0.903901	0.918411	0.842197	0.668507	1.31995	1.16999	0.884841	0.819038	0.967706	0.649729	1.01662	1.27705	0.909676	0.866049	0.853649	0.657671	51	51	51	51	51	51	51	51	51	51	38	38	38	38
Baz2a	ENSMUSG00000040054	bromodomain adjacent to zinc finger domain, 2A [Source:MGI Symbol;Acc:MGI:2151152]	7	8	9	1.47714e-20	0	0.0139834	58056531	6	6	8	1.43593e-16	0	0.0105632	4.63103e+06	0	1.08251	1.05992	0.98544	0.936103	0.979169	0.830445	1.15543	1.12432	0.970286	0.906319	1.06619	0.745288	0.959655	1.05819	1.05462	0.863528	1.03318	0.771861	8	8	8	8	8	8	8	8	8	8	7	7	7	7
Baz2b	ENSMUSG00000026987	bromodomain adjacent to zinc finger domain, 2B [Source:MGI Symbol;Acc:MGI:2442782]	12	12	12	4.11323e-44	0	0.000223593	1.8526e+07	7	7	7	7.17865e-18	0	0.00181914	2.47069e+07	0	1.09808	1.09098	0.960931	0.891918	0.955668	0.809372	1.10343	1.06111	0.996631	0.953837	0.813959	0.727808	1.02546	1.03575	1.13829	0.931872	0.848773	0.712353	12	12	12	12	12	12	12	12	12	12	7	7	7	7
Bbs4	ENSMUSG00000025235	Bardet-Biedl syndrome 4 (human) [Source:MGI Symbol;Acc:MGI:2143311]	3	3	5	8.8392e-12	0	0.00459605	6.62683e+06	4	4	4	1.89286e-13	0	0.0049784	5.43177e+06	0	1.07064	1.08237	0.795651	0.845844	0.852773	0.967853	0.984674	0.959499	0.860594	0.791619	1.0581	1.02114	1.17196	1.1998	0.933927	0.92546	0.972486	1.11606	5	5	5	5	5	5	5	5	5	5	4	4	4	4
Bbs7	ENSMUSG00000037325	Bardet-Biedl syndrome 7 (human) [Source:MGI Symbol;Acc:MGI:1918742]	6	6	6	1.58651e-36	0	7.15163e-05	1.81304e+07	3	3	3	1.14172e-19	0	3.58778e-05	9740567	0	1.22145	1.15495	0.997884	0.935731	0.941592	0.855335	1.21228	1.13502	0.95795	0.801703	0.861546	0.67507	1.10742	1.07748	0.894438	0.899745	0.815027	0.778772	6	6	6	6	6	6	6	6	6	6	3	3	3	3
Bbs9	ENSMUSG00000035919	Bardet-Biedl syndrome 9 (human) [Source:MGI Symbol;Acc:MGI:2442833]	3	3	4	4.05149e-06	0	0.0413057	7.61237e+06	1	1	1	2.71445e-11	0	3.11975e-05	7077140	0	0.97853	0.863784	0.818062	0.748466	0.824992	0.810354	0.896625	0.973538	0.849479	1.0682	1.0745	0.862394	1.05795	1.06049	1.39495	1.08482	1.10902	1.02842	4	4	4	4	4	4	4	4	4	4	1	1	1	1
Bcam	ENSMUSG00000002980	basal cell adhesion molecule [Source:MGI Symbol;Acc:MGI:1929940]	11	11	20	4.6118e-47	0	0.000279751	3.27387e+08	10	10	25	2.54922e-62	0	6.99603e-05	3.00076e+08	0	1.14569	0.976384	0.939853	0.852291	0.774023	0.983386	1.18573	1.11241	0.885753	0.85236	0.883547	0.902049	1.27306	1.12466	1.00997	0.82467	0.843426	1.04134	20	20	20	20	20	20	20	20	20	20	25	25	25	25
Bcap29	ENSMUSG00000020650	B cell receptor associated protein 29 [Source:MGI Symbol;Acc:MGI:101917]	3	3	8	3.71993e-13	0	0.000487732	10742990	5	5	8	2.31794e-19	0	0.000347748	4.48737e+07	0	0.886502	0.848898	1.05529	0.994054	1.01919	1.10386	0.932011	0.969698	1.07546	0.946449	1.11174	1.17389	1.0079	0.930902	0.996585	1.03512	1.07321	1.14216	8	8	8	8	8	8	8	8	8	8	8	8	8	8
Bcap31	ENSMUSG00000002015	B cell receptor associated protein 31 [Source:MGI Symbol;Acc:MGI:1350933]	13	13	61	2.30061e-37	0	0.00828181	8.66097e+08	15	15	46	1.729e-41	0	0.00554802	6.68294e+08	0	0.991262	1.0596	1.0019	1.0808	1.01496	1.006	1.00078	0.980508	0.993746	1.01445	1.06251	1.02346	1.01253	1.00036	1.002	1.04407	1.01529	1.0471	61	61	61	61	61	61	60	61	61	61	46	46	46	46
Bcar1	ENSMUSG00000031955	breast cancer anti-estrogen resistance 1 [Source:MGI Symbol;Acc:MGI:108091]	8	8	9	1.13455e-26	0	0.00122572	3.57247e+07	10	10	10	5.46903e-44	0	0.000336671	12879563	0	0.962294	1.18719	1.22116	0.896684	0.968225	0.750764	1.13013	1.107	1.04654	0.915097	0.991427	0.81738	0.914884	1.04897	1.12107	0.908707	0.995021	0.867013	9	9	9	9	9	9	9	9	9	9	10	10	10	10
Bcas2	ENSMUSG00000005687	breast carcinoma amplified sequence 2 [Source:MGI Symbol;Acc:MGI:1915433]	5	5	8	1.50076e-21	0	0.00377181	124425092	5	5	11	4.73707e-22	0	0.00190296	9.87872e+07	0	1.11352	1.08919	0.909746	0.912524	0.874957	0.87771	1.0086	1.07354	0.905549	0.771624	0.87327	0.884855	1.03485	1.0716	0.901977	0.883957	0.864592	0.918549	8	8	8	8	8	8	8	8	8	8	11	11	11	11
Bcas3	ENSMUSG00000059439	breast carcinoma amplified sequence 3 [Source:MGI Symbol;Acc:MGI:2385848]	7	7	9	9.58282e-30	0	0.00128759	2.46297e+08	7	7	7	3.26454e-28	0	0.00149676	1.54262e+07	0	0.881659	0.96376	1.02727	0.938127	0.986855	0.804722	1.16411	1.0619	1.08371	0.897928	1.12143	0.814975	0.93393	1.01749	1.19161	0.912932	1.08923	0.735622	9	9	9	9	9	9	9	9	9	9	7	7	7	7
Bccip	ENSMUSG00000030983	BRCA2 and CDKN1A interacting protein [Source:MGI Symbol;Acc:MGI:1913415]	4	4	6	5.24583e-16	0	0.00207284	4.93734e+07	4	4	6	9.70126e-17	0	0.0016786	36501196	0	1.03814	1.17018	0.883378	0.872886	0.88361	0.990217	1.06732	1.03449	0.90006	1.02816	0.922695	0.891047	1.06409	1.09864	1.10521	0.959305	1.05957	0.92306	6	6	6	6	6	6	6	6	6	6	6	6	6	6
Bche	ENSMUSG00000027792	butyrylcholinesterase [Source:MGI Symbol;Acc:MGI:894278]	3	3	5	3.25039e-12	0	0.000203631	4.46035e+07	3	3	5	4.86736e-10	0	0.000277063	86314548	0	1.11286	1.06018	0.821084	0.913548	0.674066	0.989772	1.03641	1.18249	0.899797	1.12452	0.555497	1.05054	1.20071	1.13529	1.03527	1.02253	0.779374	1.17703	5	5	5	5	5	5	5	5	5	5	5	5	5	5
Bckdha	ENSMUSG00000060376	branched chain ketoacid dehydrogenase E1, alpha polypeptide [Source:MGI Symbol;Acc:MGI:107701]	11	11	19	1.04721e-66	0	2.64139e-05	1.44794e+08	6	6	10	7.05828e-48	0	1.15285e-05	1.12622e+08	0	1.0227	1.04361	1.04171	0.985157	0.926043	1.03046	0.985865	1.07408	1.04357	0.93814	0.964855	1.07181	0.936827	0.981904	0.937703	1.00104	0.933285	1.0697	19	19	19	19	19	19	19	19	19	19	10	10	10	10
Bckdhb	ENSMUSG00000032263	branched chain ketoacid dehydrogenase E1, beta polypeptide [Source:MGI Symbol;Acc:MGI:88137]	6	6	13	4.47674e-26	0	0.00073074	136928480	4	4	9	1.60377e-16	0	0.000562017	1.44165e+08	0	1.09365	1.12836	0.971291	1.00637	0.918193	1.07957	0.995439	1.05457	0.99817	0.908108	0.970651	1.04118	0.957911	0.980198	1.0452	1.04166	1.02104	1.04188	13	13	13	13	13	13	13	13	13	13	9	9	9	9
Bckdk	ENSMUSG00000030802	branched chain ketoacid dehydrogenase kinase [Source:MGI Symbol;Acc:MGI:1276121]	4	4	11	4.11838e-26	0	0.000301232	1.18317e+08	4	4	7	1.58842e-24	0	0.000133621	1.46435e+08	0	0.980393	1.06107	1.07648	1.02065	1.02518	0.966951	0.989049	1.04248	1.21533	1.01137	0.979623	0.886449	0.929093	1.00373	1.09812	1.0549	1.02206	0.917348	11	11	11	11	11	11	11	11	11	11	7	7	7	7
Bcl10	ENSMUSG00000028191	B cell leukemia/lymphoma 10 [Source:MGI Symbol;Acc:MGI:1337994]	4	4	6	9.35712e-12	0	0.0171771	59331630	5	5	9	1.51906e-11	0	0.0215359	42908549	0	0.988257	1.18535	0.888862	0.88381	0.811246	0.961722	1.04356	1.13895	0.916605	0.862495	0.925132	0.90079	0.866708	1.15036	1.01355	0.972265	0.96641	0.978219	6	6	6	6	6	6	6	6	6	6	9	9	9	9
Bcl2	ENSMUSG00000057329	B cell leukemia/lymphoma 2 [Source:MGI Symbol;Acc:MGI:88138]	2	2	2	2.36513e-06	0	0.0385058	6.96948e+06	1	1	1	5.69792e-05	0	0.00874052	NA	0	0.783086	1.04368	0.706097	0.781588	0.681244	0.487	0.996008	0.915035	0.832441	0.56569	1.03587	0.623028	1.04786	1.19914	0.702754	0.776649	0.478222	0.801379	2	2	2	2	2	2	2	2	2	2	1	1	1	1
Bcl2l1	ENSMUSG00000007659	BCL2-like 1 [Source:MGI Symbol;Acc:MGI:88139]	2	2	3	8.0489e-07	0	0.0429274	2.41572e+07	2	2	3	1.62264e-07	0	0.0274623	1.50096e+07	0	1.07225	0.930096	0.776012	0.687933	0.744576	1.09631	0.945363	0.878964	0.682276	0.859621	0.807767	1.01377	1.29114	1.13755	1.03765	0.940692	0.81681	1.25227	3	3	3	3	3	3	3	3	3	3	3	3	3	3
Bcl2l11	ENSMUSG00000027381	BCL2-like 11 (apoptosis facilitator) [Source:MGI Symbol;Acc:MGI:1197519]	1	1	2	1.06629e-05	0	0.00568712	21645138	2	2	2	1.01973e-11	0	0.00173175	7813170	0	0.895181	1.18335	0.929931	0.884095	0.827705	0.799931	1.11187	1.07605	0.947527	0.875212	1.1197	0.790619	1.02688	1.12209	1.21698	0.899025	1.00611	0.942165	2	2	2	2	2	2	2	2	2	2	2	2	2	2
Bcl2l13	ENSMUSG00000009112	BCL2-like 13 (apoptosis facilitator) [Source:MGI Symbol;Acc:MGI:2136959]	8	8	22	1.68174e-56	0	8.72556e-06	4.03143e+08	6	6	20	2.51318e-34	0	3.44843e-06	3.23685e+08	0	0.875551	0.95408	1.05882	1.12031	0.953377	0.930144	0.930324	1.01325	0.987574	1.16184	0.963952	1.08573	1.06099	0.971097	1.06673	1.13265	1.08045	0.990569	22	22	22	22	22	22	22	22	21	22	20	20	20	20
Bcl7a	ENSMUSG00000029438	B cell CLL/lymphoma 7A [Source:MGI Symbol;Acc:MGI:1924295]	2	2	3	5.12305e-09	0	0.00682949	14006306	2	2	2	1.81991e-05	0	0.0369054	1212372	0	1.12626	1.29291	0.941896	1.12857	1.10643	0.605643	1.38471	1.48325	0.898532	1.29492	1.24659	0.879117	1.10887	1.3637	1.28959	0.922716	1.28979	0.985347	3	3	3	3	3	3	3	3	3	3	1	1	1	2
Bcl9l	ENSMUSG00000063382	B cell CLL/lymphoma 9-like [Source:MGI Symbol;Acc:MGI:1933114]	3	3	4	2.21011e-13	0	0.00306818	1.80639e+07	2	2	4	1.67123e-08	0	0.00421177	7.40557e+06	0	1.05069	1.15594	0.838477	0.995246	0.808487	0.863607	1.15008	1.07339	1.12316	1.02736	0.97332	0.789209	1.05297	1.13026	1.05903	1.05522	0.922233	0.76923	4	4	4	4	4	4	4	4	4	4	4	4	4	4
Bclaf1	ENSMUSG00000037608	BCL2-associated transcription factor 1 [Source:MGI Symbol;Acc:MGI:1917580]	15	16	33	1.35863e-43	0	0.000149729	1.11817e+08	15	16	30	5.21994e-46	0	4.07026e-05	1.4933e+08	0	1.06924	1.14268	0.957885	1.04896	0.845836	0.935443	1.12195	1.11546	0.895776	0.916249	0.89022	0.995902	1.03248	1.21658	0.988032	0.950529	0.874445	0.889085	32	32	32	32	32	32	32	32	32	32	28	28	28	28
Bcorl1	ENSMUSG00000036959	BCL6 co-repressor-like 1 [Source:MGI Symbol;Acc:MGI:2443910]	2	2	2	5.74347e-08	0	0.00241025	5271194	1	1	1	5.39696e-08	0	0.000351533	3756411	0	0.928051	0.926136	0.912478	0.930719	0.806909	0.950723	1.05768	0.894385	1.0023	1.10317	0.886289	0.824098	1.09891	1.49354	1.12502	1.01587	1.24698	0.825953	2	2	2	2	2	2	2	2	2	2	1	1	1	1
Bcr	ENSMUSG00000009681	breakpoint cluster region [Source:MGI Symbol;Acc:MGI:88141]	2	2	3	3.94806e-09	0	0.00935952	3873665	2	2	2	3.50225e-07	0	0.00805122	4173604	0	0.711558	0.881351	0.744169	0.693937	0.84416	0.857313	0.763024	0.732607	0.918319	1.00492	1.20657	0.900086	0.98727	1.23039	1.30983	1.04169	0.994508	0.880541	3	3	3	3	3	3	3	3	3	3	2	2	2	2
Bcs1l	ENSMUSG00000026172	BCS1-like (yeast) [Source:MGI Symbol;Acc:MGI:1914071]	5	5	10	6.23526e-17	0	0.0169795	8.80584e+07	4	4	11	1.66241e-12	0	0.00965698	192801040	0	1.10926	0.975182	1.06776	0.9214	1.05091	1.08137	1.00079	1.03878	1.00623	0.958105	0.902334	0.996144	1.07405	0.992076	1.05882	1.11349	1.05914	1.05313	10	10	10	10	10	10	10	10	10	10	11	11	11	11
Bdh2	ENSMUSG00000028167	3-hydroxybutyrate dehydrogenase, type 2 [Source:MGI Symbol;Acc:MGI:1917022]	2	2	2	1.44198e-06	0	0.0223814	41341722	2	2	2	3.68959e-06	0	0.0267777	19435866	0	0.766637	0.72	1.05718	1.13858	1.18661	1.40979	0.731913	0.721959	1.02574	1.13386	1.23389	1.54052	0.789201	0.823591	1.05301	1.174	1.14737	1.62828	2	2	2	2	2	2	2	2	2	2	2	2	2	2
Becn1	ENSMUSG00000035086	beclin 1, autophagy related [Source:MGI Symbol;Acc:MGI:1891828]	8	8	11	1.538e-29	0	0.000507539	47225760	6	6	8	1.48628e-17	0	0.00408721	3.7139e+07	0	1.12254	1.01151	1.1511	0.976888	1.157	0.882491	1.03896	0.962718	1.21028	0.968168	1.13948	0.778568	1.16446	1.0661	1.10964	0.942391	1.10483	0.768288	11	11	11	11	11	11	11	11	11	11	8	8	8	8
Bet1	ENSMUSG00000032757	blocked early in transport 1 homolog (S. cerevisiae) [Source:MGI Symbol;Acc:MGI:1343104]	1	1	2	8.53588e-07	0	0.00184283	9.32973e+07	1	1	1	4.99306e-07	0	0.000854341	57847632	0	0.99751	0.994731	0.953734	0.838879	1.10465	0.791295	1.06693	1.06408	1.13203	0.896626	1.10362	0.727998	0.913479	1.00693	0.921576	0.944332	0.933949	0.692225	2	2	2	2	2	2	2	2	2	2	1	1	1	1
Bet1l	ENSMUSG00000025484	blocked early in transport 1 homolog (S. cerevisiae)-like [Source:MGI Symbol;Acc:MGI:1913128]	3	3	6	2.76375e-18	0	0.000458825	34159040	2	2	2	2.24346e-13	0	0.000256647	29260256	0	0.949678	1.05099	0.979929	1.0062	0.973784	0.87612	1.11291	0.983485	0.870792	1.16279	1.02118	0.845106	0.996129	1.10729	1.20022	0.9527	1.00976	0.702697	6	6	6	6	6	6	6	6	6	6	2	2	2	2
Bgn	ENSMUSG00000031375	biglycan [Source:MGI Symbol;Acc:MGI:88158]	5	6	65	9.05544e-33	0	0.000329075	2.03819e+09	7	8	53	5.65005e-48	0	2.55808e-06	1.94404e+09	0	1.0249	1.4738	0.998271	1.08539	1.19191	0.767952	0.884156	0.859207	0.886037	0.950943	1.04984	0.878167	1.2408	1.14683	0.728152	1.16209	0.924965	0.706727	64	64	64	64	64	64	64	64	64	64	37	37	37	37
Bicc1	ENSMUSG00000014329	bicaudal C homolog 1 (Drosophila) [Source:MGI Symbol;Acc:MGI:1933388]	1	1	2	7.2718e-05	0	0.0151385	16654871	1	1	1	0.000422595	0	0.0304025	13000443	0	1.24355	1.54937	0.889634	0.912736	0.92244	0.68042	1.24679	1.0794	0.893523	0.693981	1.0158	0.627307	1.07915	1.11876	0.799966	0.85791	0.808251	0.700029	2	2	2	2	2	2	2	2	2	2	1	1	1	1
Bicd2	ENSMUSG00000037933	bicaudal D homolog 2 (Drosophila) [Source:MGI Symbol;Acc:MGI:1924145]	16	18	25	9.58868e-73	0	0.000223593	7.88498e+07	14	17	26	1.04763e-72	0	1.31492e-05	6.00733e+07	0	1.06031	1.09389	1.00937	1.02678	0.938047	0.758549	1.14166	1.07419	1.06081	0.943962	1.04207	0.69192	1.12501	1.12361	1.03536	0.889472	0.919649	0.701331	23	23	23	23	23	23	23	23	23	23	19	19	19	19
Bid	ENSMUSG00000004446	BH3 interacting domain death agonist [Source:MGI Symbol;Acc:MGI:108093]	5	5	7	6.15149e-21	0	0.000124058	1.05634e+09	4	4	6	3.53503e-17	0	6.45137e-05	27024758	0	1.077	1.20812	0.916198	0.914472	0.96252	0.788922	1.12596	1.14824	0.930634	1.00431	1.1414	0.847661	1.10303	0.983216	0.92628	0.909876	0.985226	0.826471	7	7	7	7	7	7	7	7	7	7	6	6	6	6
Bin1	ENSMUSG00000024381	bridging integrator 1 [Source:MGI Symbol;Acc:MGI:108092]	16	17	218	3.91563e-103	0	1.35391e-05	6993683968	20	21	191	2.32055e-128	0	3.85257e-06	4569543936	0	1.01312	0.984141	0.943229	0.97213	0.899852	1.08169	0.982344	1.04015	0.942012	1.02326	0.907478	1.11056	1.06226	0.999034	0.939203	1.02174	0.891573	1.13665	184	184	184	184	184	184	183	183	184	184	174	174	174	174
Bin2	ENSMUSG00000098112	bridging integrator 2 [Source:MGI Symbol;Acc:MGI:3611448]	4	5	38	1.72796e-09	0	0.014142	9.48983e+06	4	5	21	1.00726e-10	0	0.00345538	7.26267e+06	0	0.863745	1.09938	0.757612	0.75576	0.760581	0.886243	0.848231	0.98568	0.865496	1.00933	2.53815	0.962895	1.01808	1.04269	0.904044	1.00353	1.06112	0.930283	4	4	4	4	4	4	4	4	4	4	3	4	4	4
Bin3	ENSMUSG00000022089	bridging integrator 3 [Source:MGI Symbol;Acc:MGI:1929883]	6	6	10	9.35474e-17	0	0.0144658	2.9041e+07	7	7	9	1.53128e-26	0	1.03495e-05	2.85515e+07	0	1.01716	0.948554	0.975562	1.02626	1.11259	1.09241	0.911	0.972805	1.07322	0.959942	0.966499	0.944724	1.00191	1.03658	1.02985	0.961717	0.974376	0.84529	10	10	10	10	10	10	10	10	10	10	9	9	9	9
Birc2	ENSMUSG00000057367	baculoviral IAP repeat-containing 2 [Source:MGI Symbol;Acc:MGI:1197009]	5	5	5	4.69203e-16	0	0.00613457	3.19333e+07	5	5	5	4.6125e-14	0	0.00707201	12705722	0	1.08292	1.00792	1.09526	0.959821	1.19376	1.08999	1.04258	1.03223	1.24497	0.849643	1.07197	0.925035	1.06359	1.08151	1.10051	0.881073	1.10129	1.02672	5	5	5	5	5	5	5	5	5	5	5	5	5	5
Birc6	ENSMUSG00000024073	baculoviral IAP repeat-containing 6 [Source:MGI Symbol;Acc:MGI:1276108]	33	33	53	1.51452e-169	0	1.11946e-05	2.49087e+08	26	26	40	2.21744e-126	0	4.07257e-06	9.22903e+07	0	1.03837	1.06944	0.957796	1.10915	0.999925	0.778286	1.03559	1.08194	1.00736	1.07615	1.00917	0.807525	0.993161	1.10013	0.986977	1.08745	0.935929	0.780144	53	53	53	53	53	53	53	53	53	53	39	39	39	39
Blmh	ENSMUSG00000020840	bleomycin hydrolase [Source:MGI Symbol;Acc:MGI:1345186]	9	9	32	2.11107e-47	0	1.73443e-05	730058240	8	8	26	9.84603e-42	0	4.95906e-05	2.73969e+08	0	1.12245	1.07518	0.961171	0.874593	0.975218	0.899183	1.15575	1.03858	0.885583	0.912871	1.053	0.98941	1.01544	1.05709	0.976551	0.973332	1.02591	0.919638	32	32	32	32	32	32	32	32	32	32	26	26	26	26
Bloc1s2	ENSMUSG00000057506	biogenesis of lysosomal organelles complex-1, subunit 2 [Source:MGI Symbol;Acc:MGI:1920939]	3	3	5	1.0263e-18	0	0.000319119	4.71059e+07	6	6	9	3.78457e-28	0	5.22898e-05	7.49155e+07	0	0.842978	0.976983	0.958868	1.05655	1.01222	0.733307	0.903071	0.842474	0.9756	1.05993	1.04249	0.833748	1.03041	1.05921	1.04247	1.14185	1.03087	0.877595	5	5	5	5	5	5	5	5	5	5	9	9	9	9
Bloc1s4	ENSMUSG00000060708	biogenesis of lysosomal organelles complex-1, subunit 4, cappuccino [Source:MGI Symbol;Acc:MGI:1929230]	3	3	4	4.68833e-10	0	0.0188536	26214430	1	1	1	0.00182977	0	0.085193	10193458	0	0.935454	1.01135	1.02826	1.00747	0.999267	0.870021	1.06248	1.02295	1.02072	0.459327	0.750904	0.463685	0.662714	0.741363	0.927921	0.724816	0.748355	0.39389	4	4	4	4	4	4	4	4	4	4	1	1	1	1
Blvra	ENSMUSG00000001999	biliverdin reductase A [Source:MGI Symbol;Acc:MGI:88170]	10	10	26	7.73072e-38	0	0.000204941	4.57387e+08	9	9	15	2.15593e-35	0	0.000141505	326221824	0	1.068	1.04187	0.987902	0.928263	1.02216	0.971633	1.01359	0.969723	1.00287	0.940004	1.23527	0.980909	1.04552	1.05394	1.06085	0.936023	1.07176	1.01434	26	26	26	26	26	26	26	26	26	26	15	15	15	15
Blvrb	ENSMUSG00000040466	biliverdin reductase B (flavin reductase (NADPH)) [Source:MGI Symbol;Acc:MGI:2385271]	4	4	28	1.03351e-23	0	0.000234786	690084160	5	5	21	1.6744e-33	0	1.14628e-05	4.60655e+08	0	1.05304	1.02584	0.904253	0.893273	1.03118	1.02387	1.04848	1.03143	0.938224	0.965094	1.19534	1.10325	1.10045	1.02483	0.966575	0.920087	1.14189	0.916589	28	28	28	28	28	28	28	28	28	28	21	21	21	21
Blzf1	ENSMUSG00000026577	basic leucine zipper nuclear factor 1 [Source:MGI Symbol;Acc:MGI:1201607]	7	8	9	3.71548e-34	0	0.000112458	1.99477e+07	7	7	9	6.17896e-33	0	6.93525e-05	1.80503e+07	0	0.978113	1.12513	0.925106	1.03422	0.938484	0.962538	0.992729	0.986471	1.01962	1.03459	1.0027	0.802546	1.01728	1.0102	0.943624	1.10069	1.0281	0.776583	8	8	8	8	8	8	8	8	8	8	9	9	9	9
Bmp1	ENSMUSG00000022098	bone morphogenetic protein 1 [Source:MGI Symbol;Acc:MGI:88176]	3	4	5	8.64754e-17	0	0.000962828	52218184	2	3	3	6.7356e-10	0	0.0021421	20967783	0	1.11053	1.25987	0.759985	1.08797	0.902027	0.814704	1.05434	0.981114	0.736331	1.09927	1.25046	0.901298	1.11623	1.22924	0.990851	1.23276	0.983604	0.966583	4	4	4	4	4	4	4	4	4	4	2	2	2	2
Bmp2k	ENSMUSG00000034663	BMP2 inducible kinase [Source:MGI Symbol;Acc:MGI:2155456]	6	7	7	1.25777e-23	0	0.00217576	3.36157e+07	4	5	6	4.65892e-14	0	0.00487756	1.96238e+07	0	0.80133	0.978713	1.08531	0.977302	1.06595	0.795385	0.979746	0.961192	1.05621	0.95832	1.11715	0.849715	0.857666	0.887784	1.00916	0.981132	1.0013	0.79163	5	5	5	5	5	5	5	5	5	5	4	4	4	4
Bmper	ENSMUSG00000031963	BMP-binding endothelial regulator [Source:MGI Symbol;Acc:MGI:1920480]	1	1	1	0.000270687	0	0.0320817	5193448	1	1	1	0.000190719	0	0.0180533	NA	0	1.05618	1.28772	0.932259	1.28319	1.04821	0.942303	0.996357	0.793033	0.961344	0.950025	1.3581	0.690705	1.00049	0.857079	1.11055	1.16156	0.834051	0.937399	1	1	1	1	1	1	1	1	1	1	1	1	1	1
Bmpr1a	ENSMUSG00000021796	bone morphogenetic protein receptor, type 1A [Source:MGI Symbol;Acc:MGI:1338938]	4	5	8	3.08525e-18	0	0.000649886	2.77025e+07	3	4	5	1.73094e-13	0	0.000532682	13517977	0	1.07529	1.09856	1.04499	1.06023	0.96824	0.947886	1.23877	1.12216	1.13026	1.01511	0.834549	0.917673	1.07964	1.11946	1.24171	1.06833	0.917465	0.825314	6	6	6	6	6	6	6	6	6	6	4	4	4	4
Bmpr2	ENSMUSG00000067336	bone morphogenetic protein receptor, type II (serine/threonine kinase) [Source:MGI Symbol;Acc:MGI:1095407]	6	6	8	3.0067e-23	0	0.000539973	42681555	6	6	6	1.09106e-26	0	0.000169066	6.47584e+06	0	1.00541	0.943374	0.961451	0.948969	0.967739	1.01002	1.0318	0.915119	0.971655	0.705073	1.03797	0.768646	0.996062	1.03924	1.08698	0.901848	0.97792	0.971919	8	8	8	8	8	8	8	8	8	8	6	6	6	6
Bms1	ENSMUSG00000030138	BMS1 homolog, ribosome assembly protein (yeast) [Source:MGI Symbol;Acc:MGI:2446132]	9	10	19	1.6081e-38	0	0.000190439	5.74602e+07	8	9	14	1.33948e-38	0	0.000113499	2.46254e+07	0	0.982271	1.13681	0.814303	0.960228	0.890835	0.788866	1.0997	1.06493	0.89338	0.974614	1.03622	0.800772	1.23431	1.30919	1.09253	0.929595	0.915704	0.778345	12	12	12	12	12	12	12	12	12	12	8	8	8	8
Bnip1	ENSMUSG00000024191	BCL2/adenovirus E1B interacting protein 1 [Source:MGI Symbol;Acc:MGI:109328]	5	5	9	8.15245e-18	0	0.000289291	1.81103e+09	5	5	7	1.2858e-21	0	0.000324829	6.87395e+07	0	0.983897	1.0979	1.12431	1.07992	1.04008	0.812038	1.09736	1.09001	1.03068	1.11742	1.09831	0.909417	0.928454	1.02078	1.05711	1.08269	1.03582	0.857872	9	9	9	9	9	9	9	9	9	9	7	7	7	7
Bnip2	ENSMUSG00000011958	BCL2/adenovirus E1B interacting protein 2 [Source:MGI Symbol;Acc:MGI:109327]	4	4	8	1.55127e-13	0	0.00185082	30553131	4	4	5	5.1492e-08	0	0.00248446	22632706	0	1.03826	1.08787	1.116	1.018	1.09142	0.832957	1.19141	1.09407	1.05238	1.07049	1.07126	0.788814	0.977232	1.10293	1.0885	1.08616	1.09849	0.836236	8	8	8	8	8	8	8	8	8	8	4	4	4	4
Bnip3	ENSMUSG00000078566	BCL2/adenovirus E1B interacting protein 3 [Source:MGI Symbol;Acc:MGI:109326]	3	3	5	4.2542e-11	0	0.00642211	68078684	3	3	7	1.3403e-11	0	0.00207452	5.14564e+07	0	0.826721	0.667928	1.18069	0.9395	1.07746	1.53623	0.751001	0.935005	1.16583	1.05166	0.827237	1.25315	1.15441	0.767628	0.960775	1.03862	1.02059	1.4102	5	5	5	5	5	5	5	5	5	5	7	7	7	7
Boc	ENSMUSG00000022687	biregional cell adhesion molecule-related/down-regulated by oncogenes (Cdon) binding protein [Source:MGI Symbol;Acc:MGI:2151153]	3	3	4	9.76438e-09	0	0.00697173	2.85813e+06	2	2	2	4.54691e-11	0	0.000354081	4590519	0	1.50425	1.06332	1.05826	0.957192	0.942304	1.3235	1.07668	0.991846	1.10535	0.762173	0.816659	0.92155	1.12418	1.28901	0.77873	0.73075	0.822425	1.1348	4	4	4	4	4	4	4	4	4	4	2	2	2	2
Bod1l	ENSMUSG00000061755	biorientation of chromosomes in cell division 1-like [Source:MGI Symbol;Acc:MGI:2444804]	32	34	43	1.48591e-112	0	0.000534082	1.94123e+07	25	25	28	1.10568e-104	0	4.33727e-06	2.98263e+07	0	0.997385	1.15134	1.02095	1.036	0.953744	0.766546	1.16474	1.13095	1.0306	0.978557	1.04131	0.776381	1.03146	1.189	1.04163	1.01687	0.966547	0.680826	40	40	40	40	40	40	40	40	40	40	28	28	28	28
Bok	ENSMUSG00000026278	BCL2-related ovarian killer [Source:MGI Symbol;Acc:MGI:1858494]	1	1	1	1.71736e-06	0	0.00247605	NA	1	1	1	6.17242e-08	0	0.000368477	NA	0	1.06985	1.12299	1.49221	0.908544	1.55147	0.746891	1.40985	1.05642	1.46707	0.779166	1.38455	0.556688	0.935761	1.0702	1.17441	0.725328	1.14247	0.648998	1	1	1	1	1	1	1	1	1	1	1	1	1	1
Bola1	ENSMUSG00000015943	bolA-like 1 (E. coli) [Source:MGI Symbol;Acc:MGI:1916418]	2	2	5	1.30637e-11	0	0.000306372	2.94795e+08	2	2	3	2.45948e-10	0	0.000804026	1.70317e+08	0	0.86621	0.929154	0.993244	1.02712	0.952041	0.963844	0.932547	0.980479	0.979836	0.828514	0.908111	0.88067	0.987587	0.854816	0.994533	1.00594	1.01769	0.828894	5	5	5	5	5	5	5	5	5	5	3	3	3	3
Bola2	ENSMUSG00000047721	bolA-like 2 (E. coli) [Source:MGI Symbol;Acc:MGI:1913412]	2	2	5	7.76113e-19	0	6.26628e-05	265044668	2	2	4	4.27452e-15	0	0.00031795	10944388	0	0.730065	0.891856	1.09144	0.854413	1.09549	0.814168	1.00787	0.948446	0.914123	0.940108	1.08954	0.804975	0.949773	0.767889	1.08376	0.94898	1.21309	0.892709	5	5	5	5	5	5	5	5	5	5	4	4	4	4
Bola3	ENSMUSG00000045160	bolA-like 3 (E. coli) [Source:MGI Symbol;Acc:MGI:1925903]	3	3	7	5.76393e-16	0	0.000116181	1.32173e+08	2	2	4	6.65927e-10	0	0.000155847	5.90372e+07	0	0.912104	0.892585	1.11083	1.01419	1.01666	1.06585	0.882455	0.988278	1.14215	1.1165	0.978022	1.21298	1.05775	0.886853	1.1998	1.23229	1.16533	1.19433	7	7	7	7	7	7	7	7	7	7	4	4	4	4
Bop1	ENSMUSG00000022557	block of proliferation 1 [Source:MGI Symbol;Acc:MGI:1334460]	6	6	9	2.51777e-33	0	0.000228739	6.46709e+07	5	5	10	3.00507e-28	0	2.58418e-05	32249876	0	1.00527	1.23919	0.955197	1.00167	0.911171	0.826569	1.27497	1.1787	0.992609	0.953434	1.05124	0.818102	1.04039	1.273	0.994289	0.943147	0.942975	0.84671	9	9	9	9	9	9	9	9	9	9	10	10	10	10
Bpgm	ENSMUSG00000038871	2,3-bisphosphoglycerate mutase [Source:MGI Symbol;Acc:MGI:1098242]	3	3	6	3.41852e-17	0	0.00178035	9.26041e+07	4	4	14	1.13775e-15	0	0.00201853	1.16288e+08	0	0.925704	0.946558	1.04939	0.96099	1.0424	1.21252	0.881875	0.91815	1.06106	1.0416	1.17888	1.25628	0.837819	0.795245	0.890083	0.997933	1.1642	1.05875	6	6	6	6	6	6	6	6	6	6	14	14	14	14
Bphl	ENSMUSG00000038286	biphenyl hydrolase-like (serine hydrolase, breast epithelial mucin-associated antigen) [Source:MGI Symbol;Acc:MGI:1915271]	3	3	15	1.98529e-11	0	0.00085917	153716988	4	4	11	9.87329e-16	0	0.000797574	99362156	0	0.978656	0.928333	0.953819	0.947222	0.978903	1.03305	1.00441	0.893994	0.961862	0.890915	1.08698	1.01014	1.03368	0.945404	0.977842	1.02171	0.980932	1.04848	15	15	15	15	15	15	15	15	15	15	11	11	11	11
Bpifb9b	ENSMUSG00000067996	BPI fold containing family B, member 9B [Source:MGI Symbol;Acc:MGI:1918675]	1	10	23	1.60179e-05	0	0.0069002	134838387	1	9	16	0.000118087	0	0.013511	71386836	0	0.690583	1.8796	0.873918	1.29988	1.0937	0.781599	1.10052	1.31371	0.940142	0.734404	0.791243	0.475762	0.524039	0.782822	1.00949	0.656405	2.3681	0.511423	4	4	4	4	4	4	4	4	4	4	2	2	2	2
Bpnt1	ENSMUSG00000026617	bisphosphate 3'-nucleotidase 1 [Source:MGI Symbol;Acc:MGI:1338800]	1	1	2	8.33134e-08	0	0.000744823	203820424	1	1	1	2.31592e-06	0	0.0016786	98405544	0	1.1047	1.13512	1.01991	0.987744	0.916258	0.980444	1.08771	0.969889	0.959262	1.02655	0.972484	1.11751	1.13363	1.17236	0.981866	1.04003	0.905121	1.20033	2	2	2	2	2	2	2	2	2	2	1	1	1	1
Bptf	ENSMUSG00000040481	bromodomain PHD finger transcription factor [Source:MGI Symbol;Acc:MGI:2444008]	27	27	29	5.18928e-109	0	1.83916e-05	6.00426e+07	26	26	31	4.3462e-111	0	7.15978e-06	7.80027e+07	0	1.08059	1.13342	0.915187	0.918589	0.921017	0.764086	1.15567	1.08067	0.995325	0.858745	1.01363	0.739268	1.12347	1.13601	0.924576	0.870539	0.989883	0.745536	29	29	29	29	29	29	29	29	29	29	31	31	31	31
Braf	ENSMUSG00000002413	Braf transforming gene [Source:MGI Symbol;Acc:MGI:88190]	2	2	3	1.60415e-10	0	0.00245389	9513130	1	1	2	1.34071e-06	0	0.00131408	NA	0	0.976981	1.02385	0.885267	0.9526	1.15603	0.768249	1.25657	1.0759	1.17815	0.911561	1.32531	0.874699	1.21522	1.28174	1.14826	0.958395	1.15376	0.932803	3	3	3	3	3	3	3	3	3	3	2	2	2	2
Brap	ENSMUSG00000029458	BRCA1 associated protein [Source:MGI Symbol;Acc:MGI:1919649]	10	10	12	1.48599e-35	0	0.00429359	3.71651e+07	9	9	11	9.16448e-34	0	0.000477269	2.63093e+07	0	0.939991	1.01559	0.870028	0.952226	0.939002	0.806604	1.15316	1.01876	0.909591	0.891017	0.93176	0.802948	1.12913	1.09218	0.909092	0.986071	0.947013	0.787354	12	12	12	12	12	12	12	12	12	12	11	11	11	11
Brat1	ENSMUSG00000000148	BRCA1-associated ATM activator 1 [Source:MGI Symbol;Acc:MGI:1891679]	4	4	5	4.74491e-17	0	0.0025554	2.78623e+07	5	5	5	1.29747e-18	0	0.000269433	24202411	0	1.01607	1.17271	0.948986	1.15572	0.879872	0.862881	1.10401	1.08519	0.917688	1.00892	1.02575	0.878079	1.01935	1.12783	1.08446	0.983128	0.853102	0.968405	5	5	5	5	5	5	5	5	5	5	5	5	5	5
Brcc3	ENSMUSG00000031201	BRCA1/BRCA2-containing complex, subunit 3 [Source:MGI Symbol;Acc:MGI:2389572]	7	7	13	4.01985e-40	0	5.88667e-05	59883940	7	7	12	4.76425e-41	0	6.17946e-05	7.88626e+07	0	0.932093	1.04425	0.948924	0.896666	1.05709	0.834303	1.0301	0.908183	1.05336	0.878136	1.04813	0.784292	1.01408	0.96665	1.04604	0.969991	1.03044	0.872669	13	13	13	13	13	13	13	13	13	13	12	12	12	12
Brd1	ENSMUSG00000022387	bromodomain containing 1 [Source:MGI Symbol;Acc:MGI:1924161]	6	6	6	5.73121e-16	0	0.0232002	1.97796e+07	5	5	6	2.70996e-17	0	0.00298845	2.01898e+07	0	0.95859	1.0884	0.892478	0.958421	0.8014	0.972559	1.07602	0.959654	0.798771	0.970172	0.934397	1.03106	1.02344	1.23894	0.885465	0.901077	0.959668	1.05954	6	6	6	6	6	6	6	6	6	6	6	6	6	6
Brd2	ENSMUSG00000024335	bromodomain containing 2 [Source:MGI Symbol;Acc:MGI:99495]	7	7	9	1.05198e-23	0	0.000918302	2.23187e+07	3	3	3	5.17664e-14	0	0.00014848	1.38016e+07	0	1.0502	1.21403	1.06373	0.943444	1.03388	0.764386	1.24887	1.05427	0.947663	0.80609	1.07874	0.655085	1.03884	1.16009	0.833219	0.85697	0.977727	0.656615	9	9	9	9	9	9	9	9	9	9	3	3	3	3
Brd3	ENSMUSG00000026918	bromodomain containing 3 [Source:MGI Symbol;Acc:MGI:1914632]	7	10	18	1.89685e-38	0	7.1915e-05	1.60978e+08	6	8	17	4.48497e-34	0	9.76312e-05	9.72436e+07	0	1.20004	1.19191	0.951791	0.89934	0.815287	0.878408	1.25788	1.18277	0.872104	0.917128	0.831946	0.895925	1.27112	1.19489	0.872561	0.945425	0.874354	0.906836	12	12	12	12	12	12	12	12	12	12	11	11	11	11
Brd4	ENSMUSG00000024002	bromodomain containing 4 [Source:MGI Symbol;Acc:MGI:1888520]	11	14	21	1.45064e-52	0	8.08989e-05	5.87905e+07	8	10	20	6.38239e-50	0	1.0634e-05	48735490	0	1.07225	1.18514	1.01088	1.02105	0.986674	0.843974	1.19782	1.07449	0.941151	0.853504	0.936883	0.772046	1.09029	1.21022	1.05917	0.937087	0.942109	0.736615	14	14	14	14	14	14	14	14	14	14	13	13	13	13
Brd7	ENSMUSG00000031660	bromodomain containing 7 [Source:MGI Symbol;Acc:MGI:1349766]	10	10	14	1.35871e-29	0	0.00442037	1.32481e+08	6	6	9	9.68805e-20	0	0.00505558	2.43008e+07	0	1.08223	1.19978	0.970355	0.96633	1.02701	0.738896	1.27725	1.07598	0.899495	0.89081	1.03794	0.771302	1.09117	1.25585	0.964749	0.853495	0.893542	0.748842	13	14	14	13	13	13	14	14	13	14	9	9	9	9
Brd8	ENSMUSG00000003778	bromodomain containing 8 [Source:MGI Symbol;Acc:MGI:1925906]	10	10	16	1.38687e-30	0	0.00219508	2.75115e+07	8	8	8	1.7824e-31	0	0.000383541	2.91588e+07	0	0.914915	1.09903	1.00091	1.04262	0.943283	0.959392	1.11219	1.06219	1.05	0.966284	0.991826	0.897681	0.982153	1.1019	1.06286	0.930292	0.939856	0.809492	16	16	16	16	16	16	16	16	16	16	8	8	8	8
Brd9	ENSMUSG00000057649	bromodomain containing 9 [Source:MGI Symbol;Acc:MGI:2145317]	5	5	6	1.45269e-29	0	0.000239439	1.72492e+07	6	6	6	3.55068e-33	0	0.000136192	10493239	0	1.04979	1.05446	1.06047	0.925568	0.960596	0.836462	1.01392	0.982755	1.05333	1.0146	1.00776	0.830888	1.30775	1.32194	1.032	0.954561	1.00691	0.751923	6	6	6	6	6	6	6	6	6	6	6	6	6	6
Brf1	ENSMUSG00000011158	BRF1 homolog, subunit of RNA polymerase III transcription initiation factor IIIB (S. cerevisiae) [Source:MGI Symbol;Acc:MGI:1919558]	5	5	7	2.74959e-16	0	0.00144021	7.65189e+06	2	2	2	1.5258e-05	0	0.0484182	3789531	0	0.989831	1.05459	1.23394	1.05952	1.04313	0.862575	1.22151	1.24666	1.06052	1.16246	1.03558	1.16382	1.193	1.21185	1.05444	1.0117	1.06822	0.844328	7	7	7	7	7	7	7	7	7	7	2	2	2	2
Bri3bp	ENSMUSG00000037905	Bri3 binding protein [Source:MGI Symbol;Acc:MGI:1924059]	2	2	5	1.83829e-08	0	0.0016554	3.94919e+07	3	3	6	3.34728e-13	0	0.000621489	66599370	0	1.12868	1.16329	0.930412	1.03002	0.8036	1.00763	1.08408	1.06512	0.864061	0.917698	0.831498	0.990146	1.1784	1.20675	0.804797	1.01134	0.789959	0.938486	5	5	5	5	5	5	5	5	5	5	6	6	6	6
Brix1	ENSMUSG00000022247	BRX1, biogenesis of ribosomes, homolog (S. cerevisiae) [Source:MGI Symbol;Acc:MGI:1915082]	2	2	2	1.17378e-16	0	4.21309e-05	169566236	1	1	1	9.55413e-13	0	1.31492e-05	148468112	0	0.98761	1.0776	0.821706	0.823363	0.796341	0.764343	0.987498	0.932138	0.845862	0.844695	0.842897	0.904526	1.0052	1.14543	0.822188	1.00506	0.827026	0.883857	2	2	2	2	2	2	2	2	2	2	1	1	1	1
Brk1	ENSMUSG00000033940	BRICK1, SCAR/WAVE actin-nucleating complex subunit [Source:MGI Symbol;Acc:MGI:1915406]	3	3	7	1.26779e-10	0	0.00530258	8.19233e+07	3	3	6	1.81669e-10	0	0.0021421	4.20671e+07	0	1.13307	1.24847	0.912156	0.92332	0.95312	0.78117	1.16615	1.02486	0.996833	0.818046	0.979096	0.7982	1.13104	1.16014	0.947079	0.921306	0.920625	0.807137	7	7	7	7	7	7	7	7	7	7	6	6	6	6
Brms1l	ENSMUSG00000012076	breast cancer metastasis-suppressor 1-like [Source:MGI Symbol;Acc:MGI:1196337]	4	4	4	4.34558e-10	0	0.0208389	1.22687e+07	2	2	2	8.99587e-06	0	0.0322089	11067283	0	0.910614	0.977434	0.881672	0.844093	0.81971	0.744324	0.972246	0.947045	0.843822	0.818113	0.987629	0.727178	1.19395	1.2399	0.942306	0.811212	0.878769	0.784058	4	4	4	4	4	4	4	4	4	4	2	2	2	2
Brox	ENSMUSG00000046836	BRO1 domain and CAAX motif containing [Source:MGI Symbol;Acc:MGI:1918928]	9	9	21	3.55718e-30	0	0.000966647	263121200	8	8	13	1.48764e-19	0	0.0142389	2.06022e+08	0	1.06439	1.04995	0.961633	0.926636	0.944504	0.844339	1.10291	1.05031	0.970315	0.922383	0.992202	0.910159	1.1644	1.11295	1.02177	0.987763	1.00196	0.974171	21	21	21	21	21	21	21	21	21	21	13	13	13	13
Brpf1	ENSMUSG00000001632	bromodomain and PHD finger containing, 1 [Source:MGI Symbol;Acc:MGI:1926033]	4	4	4	3.27685e-12	0	0.017078	3731598	4	4	5	4.72086e-11	0	0.00473059	14250164	0	1.03808	1.10599	0.947416	0.9557	0.986789	0.78917	1.08351	1.08509	0.952864	0.844936	1.03053	0.737158	0.998242	1.15649	0.962411	0.896011	0.902102	0.775891	4	4	4	4	4	4	4	4	4	4	5	5	5	5
Brwd1	ENSMUSG00000022914	bromodomain and WD repeat domain containing 1 [Source:MGI Symbol;Acc:MGI:1890651]	12	15	20	3.62734e-42	0	0.000494831	15852133	9	11	14	5.76044e-21	0	0.00406685	1.33205e+07	0	0.930159	1.02507	1.00515	1.04415	1.00719	0.873318	1.15301	1.01954	1.02959	0.887365	0.946208	0.870523	0.993947	1.12245	0.962414	0.921994	0.920539	0.780709	16	16	16	16	16	16	16	16	16	16	10	10	10	10
Bsdc1	ENSMUSG00000040859	BSD domain containing 1 [Source:MGI Symbol;Acc:MGI:1913466]	6	6	9	3.17038e-25	0	0.000144323	4.16241e+07	5	5	8	6.39359e-21	0	0.00191158	4.25069e+07	0	0.855017	1.05893	1.03122	1.03168	0.933152	0.858696	1.03214	1.0446	1.03411	1.11826	0.823341	0.980417	0.942889	1.02136	0.912339	1.15838	0.876364	0.881043	9	9	9	9	9	9	9	9	9	9	8	8	8	8
Bsg	ENSMUSG00000023175	basigin [Source:MGI Symbol;Acc:MGI:88208]	8	8	103	2.41767e-57	0	7.05307e-05	786291264	9	9	69	1.17345e-51	0	0.000191029	703382336	0	0.934606	0.881405	0.981219	0.997807	1.01882	1.14329	0.901746	0.948578	0.984917	1.04155	0.922305	1.14138	1.03279	0.93632	0.991914	1.02848	1.00676	1.14128	103	103	103	103	103	103	103	103	103	103	69	69	69	69
Btaf1	ENSMUSG00000040565	BTAF1 RNA polymerase II, B-TFIID transcription factor-associated, (Mot1 homolog, S. cerevisiae) [Source:MGI Symbol;Acc:MGI:2147538]	4	4	4	6.15692e-19	0	0.000700808	19142772	6	6	6	3.66545e-23	0	0.000229138	192703068	0	0.873781	1.05464	0.949695	0.889249	1.02419	0.68786	1.05358	1.02258	1.12065	0.817875	1.18447	0.705934	1.01566	1.14235	0.946214	0.830235	0.897428	0.744276	4	4	4	4	4	4	4	4	4	4	6	6	6	6
Btbd1	ENSMUSG00000025103	BTB (POZ) domain containing 1 [Source:MGI Symbol;Acc:MGI:1933765]	3	3	4	1.19149e-17	0	0.000893411	2.63106e+07	1	1	1	3.18826e-09	0	0.000129866	NA	0	1.37118	1.23187	0.789272	0.791501	0.827595	0.623092	1.586	1.17957	1.11229	0.795557	0.670712	0.690574	1.34687	1.57703	1.02237	0.933655	0.799636	0.471259	4	4	4	4	4	4	4	4	4	4	1	1	1	1
Btd	ENSMUSG00000021900	biotinidase [Source:MGI Symbol;Acc:MGI:1347001]	3	3	5	4.52998e-18	0	0.000144764	5.10775e+07	5	5	6	8.67618e-19	0	0.000141505	43172606	0	1.23781	1.09148	1.0121	0.941689	1.0405	0.986503	1.13377	0.969939	0.93133	0.755206	1.03132	0.670541	1.15244	1.06529	0.954334	0.815792	0.938921	0.720744	5	5	5	5	5	5	5	5	5	5	6	6	6	6
Btf3	ENSMUSG00000021660	basic transcription factor 3 [Source:MGI Symbol;Acc:MGI:1202875]	4	5	11	3.8614e-15	0	0.000214382	1.81407e+08	6	7	16	1.59032e-10	0	0.00146441	141457800	0	1.10784	1.16919	0.882399	0.852504	0.966674	0.484932	1.30436	1.11008	0.928907	0.961376	1.05411	0.850469	1.10248	1.13126	0.979669	0.984766	1.017	0.76378	8	8	8	8	8	8	8	8	8	8	15	15	15	15
Btf3l4	ENSMUSG00000028568	basic transcription factor 3-like 4 [Source:MGI Symbol;Acc:MGI:1915312]	3	4	14	4.22969e-25	0	1.87132e-05	84708812	4	5	24	8.38183e-26	0	3.60694e-05	78464332	0	0.956886	1.05747	0.866247	0.809641	1.14947	0.843921	0.967282	0.922711	0.806479	0.953873	1.0247	0.920878	0.969983	1.03228	1.00825	0.995733	1.00313	0.927304	11	11	11	11	11	11	11	11	11	11	23	23	23	23
Btk	ENSMUSG00000031264	Bruton agammaglobulinemia tyrosine kinase [Source:MGI Symbol;Acc:MGI:88216]	1	1	1	7.58168e-05	0	0.015488	10127789	1	1	1	1.06393e-05	0	0.00354097	7333599	0	0.974137	1.32248	0.711765	1.01656	0.825001	0.934484	1.03196	0.912911	0.824289	0.864623	2.13396	0.787674	1.12357	1.1439	0.918123	1.06909	1.114	0.826983	1	1	1	1	1	1	1	1	1	1	1	1	1	1
Btnl9	ENSMUSG00000040283	butyrophilin-like 9 [Source:MGI Symbol;Acc:MGI:2442439]	4	4	5	1.77143e-25	0	3.66436e-05	14126816	5	5	5	1.71166e-27	0	5.73999e-06	1.10556e+07	0	1.21461	0.866127	1.12689	0.881701	1.04686	0.785356	1.13144	0.981528	1.06817	0.623685	1.05858	0.760995	1.26401	0.986774	1.26565	0.705062	0.959059	0.654311	5	5	5	5	5	5	5	5	5	5	5	5	5	5
Bub3	ENSMUSG00000066979	budding uninhibited by benzimidazoles 3 homolog (S. cerevisiae) [Source:MGI Symbol;Acc:MGI:1343463]	6	6	15	4.54954e-34	0	2.45691e-05	2.98563e+08	6	6	23	2.06106e-41	0	3.3919e-06	327766048	0	1.00931	1.04347	0.791553	1.00518	0.815746	0.916062	1.039	1.00202	0.907068	1.04352	0.916482	1.0304	1.05057	1.05127	1.04059	0.957649	1.01303	1.04761	15	15	15	15	15	15	15	15	15	15	22	22	22	22
Bud31	ENSMUSG00000038722	BUD31 homolog (yeast) [Source:MGI Symbol;Acc:MGI:2141291]	3	3	10	2.61205e-09	0	0.00655476	66643275	3	3	6	1.10132e-08	0	0.00649393	8.35152e+07	0	1.20255	1.34247	1.046	1.11117	1.06347	0.921865	1.32368	1.26607	1.00348	0.984977	1.12439	0.831184	1.0284	1.1472	0.866405	0.982481	0.92913	0.900658	10	10	10	10	10	10	10	10	10	10	6	6	6	6
Bves	ENSMUSG00000071317	blood vessel epicardial substance [Source:MGI Symbol;Acc:MGI:1346013]	4	4	5	7.61007e-20	0	0.00192446	1.22361e+08	3	3	4	1.23753e-14	0	0.00116114	1.08311e+08	0	0.920591	0.904118	1.16907	1.04129	1.0214	1.2382	1.00607	0.966155	1.11222	1.05113	0.935274	1.1954	1.0925	0.891978	1.04809	0.962129	1.08345	1.1874	5	5	5	5	5	5	5	5	5	5	4	4	4	4
Bysl	ENSMUSG00000023988	bystin-like [Source:MGI Symbol;Acc:MGI:1858419]	7	7	12	1.38027e-23	0	0.00201903	2.96991e+08	11	11	17	2.39814e-37	0	6.99603e-05	38390892	0	1.07704	1.10907	1.04642	1.03355	0.952637	0.937066	1.25076	1.18567	1.0043	0.909663	1.01628	0.916668	1.09053	1.14742	0.908223	0.904219	0.867888	0.859614	12	12	12	11	12	12	12	12	12	12	16	16	16	16
Bzw1	ENSMUSG00000051223	basic leucine zipper and W2 domains 1 [Source:MGI Symbol;Acc:MGI:1914132]	10	10	40	9.63577e-36	0	3.08243e-05	828480832	16	17	49	1.24264e-44	0	0.00632436	4.15507e+08	0	1.17215	1.10549	0.954259	0.945277	0.953952	0.915345	1.10092	1.0543	0.910193	0.885502	0.939036	0.91208	1.04372	1.05537	0.921687	0.949414	0.955531	0.921952	40	40	40	40	40	40	40	40	40	40	47	47	47	47
Bzw2	ENSMUSG00000020547	basic leucine zipper and W2 domains 2 [Source:MGI Symbol;Acc:MGI:1914162]	10	10	56	1.81067e-38	0	9.65922e-05	8.13337e+08	16	17	68	2.08326e-56	0	3.36663e-05	1019880560	0	0.925084	0.932501	1.0324	1.0039	1.02938	1.25988	0.872689	0.950789	1.02827	1.007	0.951495	1.13776	0.924457	0.955731	1.03014	1.03601	1.00151	1.2614	56	56	56	56	56	56	55	56	56	56	66	66	66	66
C1galt1	ENSMUSG00000042460	core 1 synthase, glycoprotein-N-acetylgalactosamine 3-beta-galactosyltransferase, 1 [Source:MGI Symbol;Acc:MGI:2151071]	2	2	3	2.4273e-09	0	0.00163439	1.74592e+07	1	1	1	1.62416e-06	0	0.00142663	8913249	0	1.06316	1.18885	0.998711	1.06644	0.908429	0.693851	1.29607	1.2588	0.962494	0.864167	0.950281	0.710409	1.00278	1.19927	0.695629	0.860292	0.815777	0.671864	3	3	3	3	3	3	3	3	3	3	1	1	1	1
C1galt1c1	ENSMUSG00000048970	C1GALT1-specific chaperone 1 [Source:MGI Symbol;Acc:MGI:1913493]	1	1	1	5.31751e-05	0	0.0127474	27724634	1	1	1	0.000152978	0	0.0157371	18811642	0	1.08618	1.17363	0.854695	1.08794	0.755162	0.578812	1.22869	1.0598	0.793027	0.919748	0.940848	0.754129	1.06256	1.01241	1.03744	1.0153	0.818494	0.717863	1	1	1	1	1	1	1	1	1	1	1	1	1	1
C1qb	ENSMUSG00000036905	complement component 1, q subcomponent, beta polypeptide [Source:MGI Symbol;Acc:MGI:88224]	2	2	6	5.71374e-17	0	0.00018567	1.44523e+08	2	2	4	6.97089e-15	0	0.000235486	3.02069e+07	0	1.2095	1.23082	0.942776	1.14916	1.01719	0.863513	0.932281	0.784376	0.849835	1.01013	1.33975	0.799667	1.17306	1.10944	0.869475	1.0452	1.24405	0.729905	6	6	6	6	6	6	6	6	6	6	4	4	4	4
C1qbp	ENSMUSG00000018446	complement component 1, q subcomponent binding protein [Source:MGI Symbol;Acc:MGI:1194505]	7	7	39	1.11563e-50	0	5.00395e-06	1.07256e+09	6	6	16	4.49464e-56	0	6.51107e-07	1772528448	0	0.950585	0.961632	0.933093	0.964428	0.891171	1.03607	0.988669	1.00582	0.959116	1.11391	0.887	1.08736	1.14854	1.04219	0.968351	1.09504	0.900913	1.10348	39	39	39	39	39	39	39	39	39	39	16	16	16	16
C1ra	ENSMUSG00000055172	complement component 1, r subcomponent A [Source:MGI Symbol;Acc:MGI:1355313]	1	3	4	2.68978e-06	0	0.00301197	23531428	1	2	2	4.52657e-05	0	0.00770878	14391277	0	1.11073	1.03069	0.981165	1.20884	1.19638	0.877849	0.990623	0.921409	0.995937	1.06728	1.25393	0.954396	1.11801	1.12324	1.1185	1.06224	1.17249	0.901628	2	2	2	2	2	2	2	2	2	2	1	1	1	1
C1s1	ENSMUSG00000038521	complement component 1, s subcomponent 1 [Source:MGI Symbol;Acc:MGI:1355312]	1	3	3	2.81385e-05	0	0.00921034	19324276	1	3	3	2.45756e-14	0	5.63346e-06	24905728	0	1.06177	0.852715	0.821131	0.941193	1.03404	0.763994	0.765352	0.951631	0.864564	0.968489	0.992643	0.658272	1.01168	1.03125	0.901876	1.02736	1.00604	0.713139	1	1	1	1	1	1	1	1	1	1	1	1	1	1
C2cd2	ENSMUSG00000045975	C2 calcium-dependent domain containing 2 [Source:MGI Symbol;Acc:MGI:1891883]	5	5	7	2.11385e-24	0	2.65424e-05	2.13642e+07	4	4	5	4.83619e-20	0	2.6476e-05	19666191	0	0.842439	0.900011	1.06287	0.975137	0.947514	1.144	0.89307	0.980474	1.01073	1.36187	0.848691	1.05023	1.02065	0.834676	1.0282	1.13847	0.924318	1.01272	7	7	7	7	7	7	7	7	7	7	5	5	5	5
C2cd2l	ENSMUSG00000032120	C2 calcium-dependent domain containing 2-like [Source:MGI Symbol;Acc:MGI:1919014]	2	2	2	2.69407e-05	0	0.0204722	8186930	5	5	5	4.16351e-31	0	2.08736e-05	1.10002e+07	0	1.12356	1.06861	1.09372	1.09936	1.14493	0.988821	1.20944	1.23776	1.21416	1.04792	1.02356	1.06419	1.14093	0.99849	1.11466	0.938443	1.0229	1.01428	2	2	2	2	2	2	2	2	2	2	5	5	5	5
C2cd5	ENSMUSG00000030279	C2 calcium-dependent domain containing 5 [Source:MGI Symbol;Acc:MGI:1921991]	4	4	4	1.00835e-22	0	8.53772e-05	2.55523e+07	5	5	6	1.91218e-22	0	0.00211284	2.01536e+07	0	0.895427	0.906538	1.09204	0.950612	1.18832	1.04843	0.988607	0.948364	1.31945	0.999047	1.12394	1.12546	0.963952	0.9173	1.13303	0.964091	0.998971	1.16603	4	4	4	4	4	4	4	4	4	4	6	6	6	6
C3	ENSMUSG00000024164	complement component 3 [Source:MGI Symbol;Acc:MGI:88227]	42	43	157	6.04491e-206	0	6.06268e-06	1.13581e+09	45	45	146	2.0648e-224	0	5.22918e-06	1.00157e+09	0	1.14994	1.01091	0.787759	1.09578	0.957246	1.12434	0.921168	0.825575	0.877103	1.2705	1.23494	1.05673	0.938295	1.17466	0.816221	1.10949	1.06681	0.86708	156	156	156	156	156	156	156	156	156	156	145	145	145	145
C330007P06Rik	ENSMUSG00000006423	RIKEN cDNA C330007P06 gene [Source:MGI Symbol;Acc:MGI:1924894]	6	6	8	8.75292e-19	0	0.00675961	19902119	5	6	6	2.89505e-19	0	0.000530654	1.70905e+07	0	1.01191	1.00329	0.943577	0.839312	0.880832	0.864349	1.08855	1.07902	0.947628	1.00236	0.999258	0.813583	1.05385	1.09475	1.10869	0.945435	1.01294	0.769367	8	8	8	8	7	8	8	8	8	8	4	4	4	4
C330027C09Rik	ENSMUSG00000033031	RIKEN cDNA C330027C09 gene [Source:MGI Symbol;Acc:MGI:2146335]	11	11	14	3.81162e-30	0	0.000932879	7.64253e+07	8	8	10	4.62541e-22	0	0.000763123	58976320	0	1.41407	1.35366	0.990547	0.749206	0.897548	0.459324	1.62918	1.18692	0.960003	0.618392	1.18275	0.363213	0.942683	1.39878	0.992959	0.72623	0.923837	0.418304	14	14	14	14	14	14	14	14	14	14	10	10	10	10
C4b	ENSMUSG00000073418	complement component 4B (Chido blood group) [Source:MGI Symbol;Acc:MGI:88228]	14	14	25	5.54152e-53	0	6.6556e-05	7.43053e+07	14	14	24	6.56854e-59	0	1.93863e-05	6.62765e+07	0	1.18574	1.0157	0.707059	0.95841	0.726547	1.25993	0.899612	0.888651	0.689054	1.25923	0.926798	1.33834	1.60646	1.09191	0.659871	1.12648	0.787479	1.02571	25	25	25	25	25	25	25	25	25	25	24	24	24	24
C530008M17Rik	ENSMUSG00000036377	RIKEN cDNA C530008M17 gene [Source:MGI Symbol;Acc:MGI:2444817]	5	6	9	1.94919e-20	0	0.000804324	9.41714e+06	6	8	8	3.06204e-14	0	0.00836496	2.0132e+06	0	0.862538	0.932003	0.424285	0.702602	0.580636	0.893666	1.00381	1.07433	0.506588	0.878373	0.733987	0.948491	1.22115	1.04539	0.839376	0.968609	0.779438	0.901535	6	6	6	6	6	6	6	6	6	6	6	6	6	6
C5ar1	ENSMUSG00000049130	complement component 5a receptor 1 [Source:MGI Symbol;Acc:MGI:88232]	1	1	1	0.000843188	0	0.0653561	25136936	1	1	2	0.000196284	0	0.0184939	8777290	0	0.9617	1.09605	0.881425	0.993308	1.00024	1.08586	0.886023	0.853122	0.873439	1.06896	1.06857	1.20164	1.04022	1.06392	0.906091	0.921288	0.956011	1.13659	1	1	1	1	1	1	1	1	1	1	2	2	2	2
C6	ENSMUSG00000022181	complement component 6 [Source:MGI Symbol;Acc:MGI:88233]	1	1	1	0.000104767	0	0.0185258	2515589	1	1	1	0.00100101	0	0.0550508	801613	0	0.788015	0.721825	0.588388	1.05793	0.750558	0.892404	1.2006	0.614024	1.05095	0.91026	0.997671	1.01689	0.879	0.745439	1.13313	0.834497	1.18968	1.20278	1	1	1	1	1	1	1	1	1	1	1	1	1	1
C8a	ENSMUSG00000035031	complement component 8, alpha polypeptide [Source:MGI Symbol;Acc:MGI:2668347]	8	8	9	3.40928e-26	0	0.00243195	3.76095e+07	4	4	6	6.37565e-19	0	0.000382143	13973639	0	1.16481	1.2819	0.773887	1.17005	1.03546	0.888785	1.03232	1.01949	0.864519	1.07405	1.17038	0.819654	0.887119	1.19937	0.791393	0.92509	1.0208	0.728151	8	8	8	8	8	8	8	8	8	8	6	6	6	6
C8b	ENSMUSG00000029656	complement component 8, beta polypeptide [Source:MGI Symbol;Acc:MGI:88236]	8	8	8	1.99844e-27	0	0.00203679	3.1418e+07	6	6	6	8.83879e-23	0	0.00118098	12005880	0	1.20063	1.68826	0.724171	1.137	1.08055	0.828475	1.02681	0.977847	0.855155	0.974375	1.17439	0.70782	0.8638	1.26461	0.752568	0.85738	1.00327	0.569711	8	8	8	8	8	8	8	8	8	8	6	6	6	6
C8g	ENSMUSG00000015083	complement component 8, gamma polypeptide [Source:MGI Symbol;Acc:MGI:88237]	2	2	2	1.25882e-20	0	1.37507e-05	3.1377e+07	1	1	1	2.038e-12	0	1.58595e-05	24118788	0	1.34118	1.17724	0.959251	0.963856	1.03149	1.09818	1.02673	1.05867	0.834524	0.974644	0.890727	0.721148	0.866427	1.30651	0.848444	0.982459	1.04803	0.736957	2	2	2	2	2	2	2	2	2	2	1	1	1	1
C9	ENSMUSG00000022149	complement component 9 [Source:MGI Symbol;Acc:MGI:1098282]	6	6	7	2.63148e-22	0	0.00252104	9986841	2	2	2	1.03818e-06	0	0.0208854	5177633	0	0.649594	2.00213	1.04663	1.35019	1.7781	0.731196	0.704355	0.69921	1.24244	1.10242	1.90344	0.840691	0.555728	0.799703	0.839603	1.39432	1.67848	0.763208	7	7	7	7	7	7	7	7	7	7	2	2	2	2
CAAA01147332.1	ENSMUSG00000095742		1	1	2	1.38995e-13	0	1.77671e-05	17088630	1	1	1	2.37343e-11	0	3.00797e-05	34071204	0	0.82115	0.778038	1.06356	1.11351	0.955557	0.754769	0.991213	1.04355	0.735782	1.08304	1.2318	0.915972	1.27853	1.24462	1.00478	1.32437	1.38702	0.796725	2	2	2	2	2	2	2	2	2	2	1	1	1	1
Caap1	ENSMUSG00000028578	caspase activity and apoptosis inhibitor 1 [Source:MGI Symbol;Acc:MGI:1915020]	4	4	6	1.43796e-15	0	0.000993873	18073357	3	3	3	1.36127e-12	0	0.000950242	9.42913e+06	0	0.951612	1.12063	0.994524	0.957227	0.931485	0.917381	1.17602	0.957396	0.907824	0.873101	0.873692	0.858386	1.10826	1.0653	1.16815	0.800961	0.873903	1.03315	6	6	6	6	6	6	6	6	6	6	3	3	3	3
Cab39	ENSMUSG00000036707	calcium binding protein 39 [Source:MGI Symbol;Acc:MGI:107438]	12	12	37	4.03247e-43	0	0.000579043	410713696	11	11	41	3.75645e-40	0	0.000255761	531998752	0	1.08591	0.999234	0.871983	0.927459	0.874606	1.0235	0.939731	0.967516	0.879295	1.01227	0.928458	1.10044	1.07446	0.995695	0.888383	0.95652	0.93867	1.09351	37	37	37	37	37	37	37	37	37	37	41	41	41	41
Cab39l	ENSMUSG00000021981	calcium binding protein 39-like [Source:MGI Symbol;Acc:MGI:1914081]	5	5	7	5.97527e-13	0	0.017078	6.8064e+07	4	4	4	4.2017e-08	0	0.0239233	1.11153e+08	0	0.988013	1.00054	0.863858	0.927846	0.92998	1.07644	1.0375	0.914981	0.933762	0.922425	1.10816	0.962818	1.05402	0.97498	0.972921	0.997176	1.02003	1.00804	7	7	7	7	7	7	7	7	7	7	4	4	4	4
Cabin1	ENSMUSG00000020196	calcineurin binding protein 1 [Source:MGI Symbol;Acc:MGI:1298375]	10	10	10	5.81316e-37	0	0.000568458	1.08659e+07	7	7	9	1.10233e-30	0	0.000215552	6991813	0	1.05845	1.11387	0.999114	0.981023	1.00952	0.937551	1.20658	1.05521	1.04421	0.878144	0.943363	0.825372	1.08664	1.10325	0.978166	0.992698	0.916233	0.763799	10	10	10	10	10	10	10	10	10	10	9	9	9	9
Cachd1	ENSMUSG00000028532	cache domain containing 1 [Source:MGI Symbol;Acc:MGI:2444177]	4	4	4	3.79379e-17	0	0.00130361	2.17624e+07	5	5	5	2.28487e-27	0	0.000107685	13040348	0	1.16202	1.27148	0.926943	0.89028	0.912251	0.713546	1.23569	1.00919	0.852826	0.834569	0.987204	0.9887	1.26598	1.096	0.958402	0.854465	0.814342	0.81318	4	4	4	4	4	4	4	4	4	4	5	5	5	5
Cacna1s	ENSMUSG00000026407	calcium channel, voltage-dependent, L type, alpha 1S subunit [Source:MGI Symbol;Acc:MGI:88294]	19	20	56	6.11597e-101	0	1.60697e-05	9.07424e+08	16	17	45	5.96616e-75	0	0.000331876	6.37346e+08	0	0.793325	0.780812	1.28871	1.01525	1.19415	1.09204	0.821103	0.93676	1.2475	1.05164	1.02299	1.02697	0.820855	0.761502	1.13071	1.05377	1.08962	1.06038	52	52	52	52	52	52	51	52	52	52	41	42	42	42
Cacna2d1	ENSMUSG00000040118	calcium channel, voltage-dependent, alpha2/delta subunit 1 [Source:MGI Symbol;Acc:MGI:88295]	21	23	58	3.52769e-107	0	2.14529e-05	7.3485e+08	21	23	60	2.13184e-126	0	1.51224e-05	428839024	0	0.920689	0.926481	1.02157	1.02213	0.94972	1.13212	0.880145	0.939663	0.980627	1.04885	0.886844	1.09459	1.03248	0.978122	0.984104	1.05293	0.974087	1.16102	49	49	49	49	49	49	47	49	48	49	49	49	49	49
Cacnb1	ENSMUSG00000020882	calcium channel, voltage-dependent, beta 1 subunit [Source:MGI Symbol;Acc:MGI:102522]	14	18	32	1.1496e-75	0	0.000189534	6.50534e+08	15	18	36	3.97075e-94	0	2.52011e-06	2.61963e+08	0	0.739976	0.745801	1.22322	0.962942	1.2106	0.888476	0.800226	0.854575	1.13961	1.02127	1.13812	0.972042	0.894943	0.785924	1.11808	1.06195	1.14286	0.96586	23	23	23	23	23	23	23	23	23	23	27	27	27	27
Cacnb3	ENSMUSG00000003352	calcium channel, voltage-dependent, beta 3 subunit [Source:MGI Symbol;Acc:MGI:103307]	3	6	11	3.7345e-09	0	0.0426523	7152878	2	4	9	8.35589e-08	0	0.00649393	329524744	0	0.940334	1.04714	0.915269	1.10939	0.971284	0.779186	1.51334	0.982626	1.02102	0.942639	1.06224	0.883614	1.10244	0.979702	0.952104	1.02899	1.00612	0.932177	3	3	3	3	3	3	3	3	3	3	2	2	2	2
Cacng1	ENSMUSG00000020722	calcium channel, voltage-dependent, gamma subunit 1 [Source:MGI Symbol;Acc:MGI:1206582]	4	4	5	2.5006e-13	0	0.000218578	2.28784e+07	6	6	29	3.23854e-38	0	3.4788e-06	108826272	0	0.885251	1.04871	0.822088	1.06686	0.967368	1.31275	0.819183	0.817603	0.930709	1.2189	0.89435	1.36809	1.00051	0.939072	0.913379	1.20975	0.87805	1.29238	5	5	5	5	5	5	5	5	5	5	29	29	29	29
Cacng6	ENSMUSG00000078815	calcium channel, voltage-dependent, gamma subunit 6 [Source:MGI Symbol;Acc:MGI:1859168]	1	1	4	1.90624e-06	0	0.0025786	120609282	1	1	2	2.38351e-06	0	0.00170114	4.44987e+06	0	1.23038	1.03939	1.18876	0.855973	1.15498	1.13443	1.13039	0.969321	1.26452	0.805779	0.923386	0.774836	0.898915	0.752308	0.941768	0.71746	0.874543	0.791414	4	4	4	4	4	4	4	4	4	4	2	2	2	2
Cactin	ENSMUSG00000034889	cactin, spliceosome C complex subunit [Source:MGI Symbol;Acc:MGI:1917562]	6	6	7	1.06353e-21	0	0.000472179	4.77305e+07	4	4	5	1.20891e-16	0	0.00030794	10186957	0	0.9805	1.13778	0.840993	0.979693	0.802799	0.810117	1.1474	1.12004	0.876397	0.923992	0.914903	0.941329	1.1071	1.29717	0.929435	0.917087	0.852046	0.770668	7	7	7	7	7	7	7	7	7	7	5	5	5	5
Cacybp	ENSMUSG00000014226	calcyclin binding protein [Source:MGI Symbol;Acc:MGI:1270839]	7	8	30	6.86191e-34	0	0.000160749	2.72984e+08	9	10	29	4.74122e-37	0	1.51224e-05	1.27888e+08	0	1.13803	1.17734	0.93679	1.08508	0.892216	0.699604	1.32846	1.23894	0.948459	0.965055	0.958213	0.735699	1.024	1.25075	0.935842	0.989394	0.904702	0.680369	18	18	18	18	18	18	18	18	18	18	18	18	18	18
Cad	ENSMUSG00000013629	carbamoyl-phosphate synthetase 2, aspartate transcarbamylase, and dihydroorotase [Source:MGI Symbol;Acc:MGI:1916969]	32	33	58	1.90398e-186	0	8.56327e-06	326286944	28	29	49	1.03239e-170	0	9.82824e-06	1.70719e+08	0	1.23612	1.23968	0.864292	0.881819	0.913806	0.662888	1.26825	1.09706	0.863686	0.838179	1.0869	0.691144	1.10871	1.29388	0.864571	0.935422	0.88349	0.688486	56	56	56	55	56	55	56	56	56	56	45	46	46	46
Cadm1	ENSMUSG00000032076	cell adhesion molecule 1 [Source:MGI Symbol;Acc:MGI:1889272]	2	2	2	1.74451e-13	0	0.000490383	21560824	1	1	1	7.42983e-11	0	4.1314e-05	NA	0	0.698691	1.2672	0.959097	0.903898	0.89231	1.2274	0.940116	0.870877	0.798013	0.799181	2.50051	0.890033	1.12778	0.90721	0.958892	0.922449	1.11129	1.12262	2	2	2	2	2	2	2	2	2	2	1	1	1	1
Cadm3	ENSMUSG00000005338	cell adhesion molecule 3 [Source:MGI Symbol;Acc:MGI:2137858]	5	5	7	1.17223e-22	0	0.000127071	2.27971e+07	6	6	8	1.50361e-36	0	9.4305e-06	2.73065e+07	0	1.19917	1.17625	0.989699	1.05119	1.40524	0.92042	0.846589	0.647301	0.857843	0.869633	1.12131	0.87387	1.36352	1.07699	1.01837	0.979528	1.03307	0.9913	7	7	6	6	7	7	7	6	7	7	7	7	7	7
Cadm4	ENSMUSG00000054793	cell adhesion molecule 4 [Source:MGI Symbol;Acc:MGI:2449088]	2	2	2	1.51892e-20	0	3.65509e-05	120823368	3	3	4	2.4453e-26	0	6.67946e-06	65725364	0	0.95046	0.983838	0.945949	1.31021	1.06346	1.29625	0.937095	1.08007	1.09904	0.964405	1.59357	0.9755	1.02372	1.08167	1.25597	0.852245	1.25154	1.45333	2	2	2	2	2	2	2	2	2	2	4	4	4	4
Calb2	ENSMUSG00000003657	calbindin 2 [Source:MGI Symbol;Acc:MGI:101914]	2	2	2	4.20862e-06	0	0.0268276	10203171	5	6	9	2.45395e-21	0	0.000241205	25452778	0	1.37156	1.20158	0.806825	0.681462	0.951112	0.655027	1.37242	0.905582	0.970988	0.949019	1.00036	0.906004	1.00755	1.4411	1.53025	1.08622	1.22956	0.931551	2	2	2	2	2	2	2	2	2	2	8	8	8	8
Calcoco1	ENSMUSG00000023055	calcium binding and coiled coil domain 1 [Source:MGI Symbol;Acc:MGI:1914738]	17	17	33	2.28805e-59	0	0.00183489	82296264	17	17	28	2.16103e-58	0	0.000733259	7.34169e+07	0	1.00019	0.964676	0.752322	0.779417	0.705939	1.15519	1.13753	1.09237	0.757925	0.696921	0.700507	1.21786	1.18538	1.15246	0.772999	0.775074	0.747653	1.68515	33	33	33	33	33	33	33	33	33	33	28	28	28	28
Calcrl	ENSMUSG00000059588	calcitonin receptor-like [Source:MGI Symbol;Acc:MGI:1926944]	1	1	2	3.22261e-05	0	0.00979732	57388080	2	2	2	5.10589e-11	0	0.000704715	60005648	0	1.04446	0.826144	1.0777	0.765281	0.804826	1.23078	1.08022	1.03568	1.04668	0.936862	0.520152	1.19814	1.23415	0.981336	1.207	0.886715	0.703551	1.07683	2	2	2	2	2	2	2	2	2	2	2	2	2	2
Cald1	ENSMUSG00000029761	caldesmon 1 [Source:MGI Symbol;Acc:MGI:88250]	21	22	60	1.27547e-85	0	1.50858e-05	8.53895e+08	23	24	56	1.23947e-98	0	1.0827e-06	9.54244e+08	0	0.991155	1.21626	1.09318	0.983171	1.08958	0.752502	1.10716	1.13092	1.06174	0.966222	1.30789	0.77882	1.03112	1.03554	1.04289	0.986269	1.13312	0.812705	59	59	59	59	59	59	59	59	59	59	55	55	54	55
Calm4	ENSMUSG00000033765	calmodulin 4 [Source:MGI Symbol;Acc:MGI:1931464]	8	9	23	2.5172e-38	0	0.000645029	1.17225e+08	5	6	9	5.81275e-28	0	0.000305764	1.02651e+08	0	1.12476	1.18218	0.642508	0.870293	0.832308	1.1697	1.22058	1.10309	0.50861	0.77027	0.950951	0.974361	0.964394	1.33349	0.641207	0.622472	1.17863	0.799239	18	18	18	18	18	18	18	18	18	18	8	8	8	8
Calml3	ENSMUSG00000063130	calmodulin-like 3 [Source:MGI Symbol;Acc:MGI:1917655]	3	7	59	1.58566e-12	0	0.00419109	17502525	2	5	72	2.23608e-10	0	0.00186892	6.30359e+06	0	0.872426	0.979526	0.77727	1.18355	0.781367	1.14554	1.1409	1.2925	0.865374	0.95238	0.804069	1.09998	0.917265	1.07983	0.594772	0.830036	1.10985	1.02274	3	3	3	3	3	3	3	3	3	3	4	4	4	4
Calr	ENSMUSG00000003814	calreticulin [Source:MGI Symbol;Acc:MGI:88252]	29	31	214	1.17207e-144	0	1.59248e-05	1739797760	32	34	166	5.55605e-164	0	6.92598e-06	1787611136	0	1.09927	1.31894	0.950463	1.06068	1.00168	0.74728	1.12972	1.04403	0.94808	0.988605	1.1269	0.756624	1.02873	1.16881	0.945348	1.05925	1.00709	0.769959	199	199	198	199	199	198	199	199	199	199	163	163	163	163
Calu	ENSMUSG00000029767	calumenin [Source:MGI Symbol;Acc:MGI:1097158]	16	16	91	7.49414e-76	0	7.32357e-06	1866080640	16	16	84	1.47652e-92	0	2.54376e-06	1341999616	0	1.19284	1.43063	1.06888	1.03156	1.13304	0.636704	1.23522	1.05211	0.989754	0.89311	1.17146	0.647185	1.01772	1.09791	0.925343	0.987298	1.02599	0.625355	91	91	91	91	91	91	91	91	91	91	84	84	84	84
Camk1	ENSMUSG00000030272	calcium/calmodulin-dependent protein kinase I [Source:MGI Symbol;Acc:MGI:1098535]	8	8	14	3.14332e-45	0	0.000133351	9.58666e+07	5	5	10	3.70413e-33	0	4.70482e-05	37002948	0	1.15008	1.1894	0.979002	0.928339	0.991569	0.740148	1.13615	1.01705	0.980522	0.96007	1.10013	0.700326	1.10601	1.16542	1.02157	1.01515	1.02092	0.797351	14	14	14	14	14	14	14	14	14	14	10	10	10	10
Camk1d	ENSMUSG00000039145	calcium/calmodulin-dependent protein kinase ID [Source:MGI Symbol;Acc:MGI:2442190]	4	4	4	1.17404e-19	0	0.000104182	32306312	3	3	3	4.74248e-16	0	3.17326e-05	14336808	0	1.52283	1.2517	1.00291	0.756109	0.970102	0.858974	1.2178	0.881546	0.819084	0.809804	0.940992	0.886149	1.33696	1.04647	0.721149	0.793934	0.767141	0.819342	4	4	4	4	4	4	4	4	4	4	3	3	3	3
Camk2a	ENSMUSG00000024617	calcium/calmodulin-dependent protein kinase II alpha [Source:MGI Symbol;Acc:MGI:88256]	4	7	15	1.66906e-37	0	3.2074e-05	2.9734e+07	3	5	19	1.76789e-15	0	0.000365812	21531699	0	0.915546	0.898214	1.27022	1.29219	1.20899	1.065	0.829218	1.08149	1.24945	0.92174	0.9092	1.073	1.03648	1.06389	1.06503	0.918301	0.882706	1.0715	8	8	8	8	8	8	8	8	8	8	10	10	10	9
Camk2b	ENSMUSG00000057897	calcium/calmodulin-dependent protein kinase II, beta [Source:MGI Symbol;Acc:MGI:88257]	8	11	30	1.25614e-51	0	8.93677e-05	795833600	7	9	25	2.66366e-49	0	1.48737e-05	510147040	0	0.879313	0.908988	1.17929	1.1124	1.11568	1.13189	0.895969	1.03861	1.11266	1.19447	1.26078	1.04119	0.633445	0.786363	1.19513	1.12095	1.27451	1.06996	26	27	27	27	26	27	26	26	26	27	16	16	16	16
Camk2d	ENSMUSG00000053819	calcium/calmodulin-dependent protein kinase II, delta [Source:MGI Symbol;Acc:MGI:1341265]	5	8	14	1.81931e-31	0	0.000252371	4.41914e+08	7	9	19	8.16825e-43	0	1.60501e-05	340275824	0	0.878782	0.914858	0.90902	0.967436	0.935055	1.01709	0.82083	1.00734	1.0101	1.05114	1.09362	1.05994	0.948066	1.05213	1.01003	1.07776	1.11525	1.19075	7	7	7	7	7	7	7	7	7	7	10	10	10	10
Camk2g	ENSMUSG00000021820	calcium/calmodulin-dependent protein kinase II gamma [Source:MGI Symbol;Acc:MGI:88259]	5	8	9	3.26776e-34	0	5.63801e-05	92317679	5	7	22	2.39413e-39	0	2.21588e-06	162799916	0	0.672877	0.895015	1.20005	1.29893	1.45543	1.2595	0.730138	0.910543	1.47571	1.08649	1.0578	1.08722	0.880326	0.74893	1.16079	1.12598	1.12918	1.11895	6	6	6	6	6	6	6	6	6	6	13	13	13	13
Camk4	ENSMUSG00000038128	calcium/calmodulin-dependent protein kinase IV [Source:MGI Symbol;Acc:MGI:88258]	3	3	4	1.20563e-15	0	6.08136e-05	2.37382e+07	4	4	4	2.81537e-14	0	0.000109867	1.09079e+07	0	1.29309	1.46279	0.759282	0.96655	0.864787	0.709697	1.68983	0.966093	0.865439	0.748354	0.770555	0.836943	1.02871	1.14319	0.698374	0.997544	0.773558	0.803616	4	4	4	4	4	4	4	4	4	4	4	4	4	4
Camkk1	ENSMUSG00000020785	calcium/calmodulin-dependent protein kinase kinase 1, alpha [Source:MGI Symbol;Acc:MGI:1891766]	2	2	2	2.17497e-05	0	0.0131451	6734345	2	2	2	0.000193678	0	0.0532138	3286074	0	1.24094	1.04353	0.840142	0.800362	0.824603	0.856233	1.08411	0.960971	0.693782	0.889238	0.994569	0.681825	1.06278	1.28525	1.22157	0.916305	1.00825	0.865435	2	2	2	2	2	2	2	2	2	2	2	2	2	2
Camkk2	ENSMUSG00000029471	calcium/calmodulin-dependent protein kinase kinase 2, beta [Source:MGI Symbol;Acc:MGI:2444812]	3	3	3	1.04819e-21	0	0.000208928	8.97344e+06	1	1	1	2.723e-05	0	0.00578409	20259064	0	1.27954	1.23016	0.968213	0.860283	0.814677	0.636808	1.15461	1.06434	0.881166	0.900453	1.21303	0.590595	1.15091	1.29582	1.00685	0.929275	0.859374	0.603073	3	3	3	3	3	3	3	3	3	3	1	1	1	1
Caml	ENSMUSG00000021501	calcium modulating ligand [Source:MGI Symbol;Acc:MGI:104728]	3	3	6	4.6121e-12	0	0.00090754	1.24845e+07	3	3	3	4.04657e-13	0	0.000275616	7.37636e+06	0	1.1455	1.00198	0.854628	0.823809	0.932655	0.975234	0.989039	0.942199	0.873029	1.02043	0.983781	0.976531	0.974202	1.06496	0.863774	1.07158	0.935519	0.789126	6	6	6	6	6	6	6	6	6	6	3	3	3	3
Camp	ENSMUSG00000038357	cathelicidin antimicrobial peptide [Source:MGI Symbol;Acc:MGI:108443]	1	1	2	1.21297e-07	0	0.000855829	49244546	1	1	2	6.65031e-06	0	0.00278204	6799139	0	0.584755	2.62455	0.564007	0.648148	0.395308	0.781223	0.7055	1.62417	0.412483	1.05825	4.45564	0.695709	1.3943	0.761469	0.732235	0.752834	0.760417	0.676591	2	2	2	2	2	2	2	2	2	2	2	2	2	2
Camsap1	ENSMUSG00000026933	calmodulin regulated spectrin-associated protein 1 [Source:MGI Symbol;Acc:MGI:3036242]	22	22	30	6.7374e-85	0	3.59087e-05	1.21897e+08	18	18	21	2.03723e-70	0	5.50016e-05	4.00316e+07	0	0.963702	1.10269	1.09462	1.16266	1.04164	0.848831	1.10797	1.14835	1.11381	1.20303	0.922388	0.891269	0.979353	1.03937	1.10085	1.18527	1.01362	0.781059	30	30	30	30	30	30	30	30	30	30	21	21	21	21
Camsap2	ENSMUSG00000041570	calmodulin regulated spectrin-associated protein family, member 2 [Source:MGI Symbol;Acc:MGI:1922434]	9	9	11	6.58384e-30	0	0.000422761	1.06849e+07	6	6	6	9.12762e-17	0	0.00152323	1.09842e+07	0	1.03137	1.24643	0.967789	0.971841	0.914344	0.738276	1.18457	1.07778	0.976101	0.811566	1.0897	0.718771	1.04642	1.0413	1.09218	0.878463	1.01936	0.76841	11	11	11	11	11	11	11	11	11	11	6	6	6	6
Cand1	ENSMUSG00000020114	cullin associated and neddylation disassociated 1 [Source:MGI Symbol;Acc:MGI:1261820]	21	24	125	2.91977e-96	0	0.000234786	753609856	24	27	98	7.32734e-106	0	1.40554e-05	1.17469e+09	0	1.06285	1.13588	0.864728	0.946108	0.9022	0.87161	1.13217	1.04922	0.890684	0.982122	0.997593	0.898005	1.10349	1.16231	0.99241	0.971136	0.944858	0.949835	109	109	109	109	109	109	109	109	109	109	88	87	87	88
Cand2	ENSMUSG00000030319	cullin-associated and neddylation-dissociated 2 (putative) [Source:MGI Symbol;Acc:MGI:1914338]	21	24	88	1.22761e-90	0	0.000351884	1.03302e+09	20	23	69	1.64651e-103	0	9.93898e-06	604096448	0	0.910296	0.998639	1.06121	1.01919	1.14281	0.789305	1.09666	1.01902	1.11573	1.0775	1.05097	0.805029	0.861505	1.00858	1.13688	1.11787	1.08757	0.819037	72	72	72	71	72	71	72	72	72	72	60	60	60	60
Cant1	ENSMUSG00000025575	calcium activated nucleotidase 1 [Source:MGI Symbol;Acc:MGI:1923275]	3	3	4	1.7193e-10	0	0.0139834	25650784	1	1	1	0.000166764	0	0.0166013	13880491	0	1.13541	1.09874	1.00327	0.985052	1.08851	0.822772	1.03848	0.937586	1.02739	0.840782	1.18052	0.680809	1.07508	1.14054	1.00025	0.920527	1.05367	0.592625	4	4	4	4	4	4	4	4	4	4	1	1	1	1
Canx	ENSMUSG00000020368	calnexin [Source:MGI Symbol;Acc:MGI:88261]	23	26	158	5.86311e-86	0	0.000331335	1.45648e+09	34	37	159	4.15073e-130	0	8.47354e-05	1364971312	0	1.09307	1.13185	0.99839	0.996807	0.988331	0.911295	1.09694	1.03016	0.97828	0.965947	1.02787	0.903179	1.0561	1.11292	0.942388	1.00139	0.961233	0.890666	138	138	138	138	138	138	138	138	138	138	151	151	151	151
Cap1	ENSMUSG00000028656	CAP, adenylate cyclase-associated protein 1 (yeast) [Source:MGI Symbol;Acc:MGI:88262]	11	11	30	8.20114e-60	0	3.46625e-05	821596752	15	15	38	7.10612e-76	0	3.31707e-06	274881232	0	1.26387	1.25018	0.977697	0.922363	1.01794	0.802775	1.18577	1.0631	1.00881	0.880751	1.17151	0.783658	1.09706	1.13512	0.991379	0.911308	0.966442	0.832777	30	30	30	30	30	30	30	30	30	30	38	38	38	38
Cap2	ENSMUSG00000021373	CAP, adenylate cyclase-associated protein, 2 (yeast) [Source:MGI Symbol;Acc:MGI:1914502]	16	16	53	1.19977e-85	0	1.28832e-05	1541324992	20	20	68	2.36752e-110	0	2.67591e-06	7.82868e+08	0	0.913863	1.02209	0.966509	1.05535	1.05397	0.794406	0.986292	1.02581	1.03185	1.06197	0.922494	0.876866	0.931903	1.00267	0.999169	1.06261	0.98705	0.854671	53	53	53	53	53	52	53	53	53	53	68	68	68	68
Capg	ENSMUSG00000056737	capping protein (actin filament), gelsolin-like [Source:MGI Symbol;Acc:MGI:1098259]	3	3	5	5.80568e-27	0	2.2122e-05	122375168	6	6	13	6.44542e-42	0	5.36017e-06	7.93225e+07	0	0.685357	1.04678	0.923336	1.08342	0.898822	1.00799	0.70956	0.833628	0.977205	0.958576	1.25931	1.07551	1.12215	0.866311	0.985478	1.06605	1.04755	1.08289	5	5	5	5	5	5	5	5	5	5	13	13	13	13
Capn1	ENSMUSG00000024942	calpain 1 [Source:MGI Symbol;Acc:MGI:88263]	16	16	62	1.15144e-65	0	7.93167e-05	1.04135e+09	14	14	35	9.13755e-70	0	9.52871e-05	5.97604e+08	0	1.03124	0.940944	1.04992	0.918939	1.06849	1.02681	1.02384	0.988103	1.03668	0.923049	1.01782	0.996933	1.05245	0.923349	1.05503	0.911302	0.99843	1.04268	62	62	62	62	62	62	62	62	62	62	35	35	35	35
Capn15	ENSMUSG00000037326	calpain 15 [Source:MGI Symbol;Acc:MGI:1355075]	1	1	1	8.24164e-05	0	0.016308	10465894	1	1	1	0.000460664	0	0.0320025	6115624	0	0.960752	0.887636	0.773028	1.22405	0.850999	0.781074	0.831173	0.781256	0.783307	0.544454	0.714699	0.430544	1.45932	0.787095	0.659925	0.701657	0.618156	0.565344	1	1	1	1	1	1	1	1	1	1	1	1	1	1
Capn2	ENSMUSG00000026509	calpain 2 [Source:MGI Symbol;Acc:MGI:88264]	18	18	80	3.97095e-97	0	2.3787e-05	5.5776e+08	19	19	89	5.48701e-112	0	1.19141e-06	2.79155e+08	0	1.06519	1.06476	1.03154	1.02232	1.02625	1.00123	1.03419	1.05419	1.04164	1.01231	0.986577	0.987229	1.06171	1.02718	1.02707	1.06347	0.968406	0.987973	80	80	80	80	80	80	80	80	80	80	88	88	88	88
Capn3	ENSMUSG00000079110	calpain 3 [Source:MGI Symbol;Acc:MGI:107437]	13	13	43	3.61512e-48	0	0.000312672	3.4988e+08	13	13	38	2.89709e-56	0	0.000164166	227912296	0	0.944014	0.875613	1.11248	0.940945	1.19142	1.08092	0.934995	1.00109	1.08823	0.962037	1.16909	1.04946	0.74657	0.852866	1.02746	0.980699	1.15528	1.11029	43	43	43	43	43	43	43	43	43	43	36	37	37	37
Capn5	ENSMUSG00000035547	calpain 5 [Source:MGI Symbol;Acc:MGI:1100859]	6	6	8	2.05978e-19	0	0.00301197	13359460	3	3	3	1.89098e-08	0	0.00513411	1.05703e+07	0	1.00052	1.04466	0.94162	0.960296	0.998006	0.997139	0.95461	0.922461	0.900037	1.02903	1.04344	1.18789	1.35455	1.00523	1.00025	0.992453	1.06038	1.10545	8	8	8	8	8	8	8	8	8	8	3	3	3	3
Capn6	ENSMUSG00000067276	calpain 6 [Source:MGI Symbol;Acc:MGI:1100850]	7	7	25	4.02351e-31	0	3.77784e-05	5.47467e+08	8	8	19	2.368e-29	0	1.50152e-05	3.78786e+08	0	1.35956	1.37511	0.725922	0.916176	0.66526	0.822926	1.53241	1.19536	0.721121	0.770196	0.630837	0.744345	1.28026	1.52236	0.827552	0.846011	0.644272	0.886709	25	25	25	25	25	25	25	25	25	25	19	19	19	19
Capn7	ENSMUSG00000021893	calpain 7 [Source:MGI Symbol;Acc:MGI:1338030]	11	11	16	2.22365e-52	0	0.000335909	4.71684e+07	8	8	11	4.01239e-40	0	4.95906e-05	42542128	0	1.14269	1.13091	0.968614	1.00496	1.05452	0.848027	1.18312	1.09808	1.00886	0.833883	1.14716	0.758314	1.1456	1.13309	1.09945	0.881508	1.09778	0.752675	16	16	16	16	16	16	16	16	16	16	11	11	11	11
Capns1	ENSMUSG00000001794	calpain, small subunit 1 [Source:MGI Symbol;Acc:MGI:88266]	9	10	60	1.56723e-52	0	0.000364904	1433496000	6	8	57	7.15615e-34	0	0.000701929	5.81022e+08	0	0.957518	0.97619	0.989667	0.959864	1.01691	1.01017	0.977578	0.952704	1.0111	0.983875	0.920007	0.944044	1.01082	0.936056	1.04645	0.975722	0.947245	0.928008	45	44	45	45	45	45	45	44	43	45	41	41	41	41
Caprin1	ENSMUSG00000027184	cell cycle associated protein 1 [Source:MGI Symbol;Acc:MGI:1858234]	14	14	68	1.01482e-52	0	0.000115494	1167101600	13	13	49	8.02809e-46	0	0.000886239	551443584	0	1.0987	1.18229	1.01689	1.0172	0.999366	0.754808	1.2529	1.10803	1.01292	0.922273	1.03371	0.842265	0.96549	1.09417	1.00737	0.911429	1.0345	0.745848	68	68	68	68	68	68	68	68	68	68	49	49	49	49
Caprin2	ENSMUSG00000030309	caprin family member 2 [Source:MGI Symbol;Acc:MGI:2448541]	2	2	2	1.31879e-07	0	0.00213767	11298637	2	2	2	3.57366e-08	0	0.000797574	6853900	0	1.23767	1.2451	1.05	0.660352	1.49993	0.518606	1.48493	1.17448	1.15068	0.662508	1.32264	0.495775	0.907139	1.25451	1.1843	0.902018	1.40092	0.605821	2	2	2	2	2	2	2	2	2	2	2	2	2	2
Capza1	ENSMUSG00000070372	capping protein (actin filament) muscle Z-line, alpha 1 [Source:MGI Symbol;Acc:MGI:106227]	7	7	29	7.4124e-34	0	0.000103575	394204064	7	8	28	3.97764e-50	0	1.33188e-05	63913124	0	1.0587	1.07247	0.944012	0.834167	0.937326	0.902083	1.05475	1.05166	0.996437	0.852836	1.09166	0.868511	1.10862	1.08044	0.970366	0.84759	0.957367	0.924273	28	28	28	28	28	28	28	28	28	28	20	20	20	20
Capza2	ENSMUSG00000015733	capping protein (actin filament) muscle Z-line, alpha 2 [Source:MGI Symbol;Acc:MGI:106222]	5	5	41	1.81943e-36	0	1.26034e-05	5.04302e+08	9	10	57	2.74848e-69	0	2.75008e-06	2.016e+08	0	0.886758	0.903939	1.09867	1.08772	1.08336	1.10682	0.863545	0.998713	1.08371	1.07507	1.0664	1.04217	0.871013	0.882113	1.02581	1.06422	1.06151	1.07463	40	40	40	40	40	40	40	40	40	40	49	49	49	49
Capzb	ENSMUSG00000028745	capping protein (actin filament) muscle Z-line, beta [Source:MGI Symbol;Acc:MGI:104652]	13	13	81	1.08487e-60	0	3.99641e-05	1366812544	15	15	97	2.4185e-62	0	6.71745e-05	2074711104	0	0.895511	0.955519	1.03805	1.03268	1.10739	1.01454	0.928878	0.955249	1.0672	1.01529	1.02939	1.02972	0.940007	0.966696	1.02703	0.999289	1.04542	1.03124	81	81	81	81	81	81	81	81	81	81	97	97	97	97
Car1	ENSMUSG00000027556	carbonic anhydrase 1 [Source:MGI Symbol;Acc:MGI:88268]	2	2	3	2.22433e-09	0	0.0116329	7.83595e+07	3	3	4	5.04063e-13	0	0.00152323	16200646	0	0.557723	0.58166	0.935411	0.708003	1.1447	1.6699	0.602887	0.778973	0.993909	0.906982	2.30058	1.3864	0.967774	0.646712	0.864467	0.799474	1.37279	0.892671	3	3	3	3	3	3	3	3	3	3	4	4	4	4
Car14	ENSMUSG00000038526	carbonic anhydrase 14 [Source:MGI Symbol;Acc:MGI:1344341]	2	2	3	1.03208e-07	0	0.0155768	25627384	2	2	2	3.03402e-08	0	0.000562017	112750838	0	0.587502	0.689658	0.962633	0.734842	1.0218	0.940276	0.676917	0.623935	1.31876	0.98649	1.59374	1.01804	0.984505	0.729402	1.27933	0.907895	1.33624	0.94949	3	3	3	3	3	3	3	3	3	3	2	2	2	2
Car2	ENSMUSG00000027562	carbonic anhydrase 2 [Source:MGI Symbol;Acc:MGI:88269]	4	4	23	1.78775e-29	0	2.45102e-05	9.74032e+08	5	5	25	1.63963e-34	0	1.84676e-06	4.65597e+08	0	0.888901	0.895238	0.956599	0.697825	0.947214	1.14902	0.9037	0.893088	1.01099	0.861456	1.61351	1.34203	0.938061	0.869946	0.863619	0.773898	1.19553	0.874813	23	23	23	23	23	23	23	23	23	23	25	25	25	25
Car3	ENSMUSG00000027559	carbonic anhydrase 3 [Source:MGI Symbol;Acc:MGI:88270]	7	7	133	4.51978e-35	0	0.000925558	1839876496	12	12	119	6.01077e-79	0	4.64041e-06	4.04748e+09	0	0.814266	0.823662	0.932348	1.10431	0.8902	1.33372	0.781299	0.981413	0.996196	1.132	0.798198	1.31707	0.862584	0.83579	1.04422	1.18322	0.941941	1.368	133	133	133	132	133	133	133	133	133	133	119	119	119	119
Car5b	ENSMUSG00000031373	carbonic anhydrase 5b, mitochondrial [Source:MGI Symbol;Acc:MGI:1926249]	1	1	1	0.000140307	0	0.0218534	NA	1	1	1	0.000909575	0	0.0510975	4793438	0	0.866238	1.07666	0.873527	1.1771	1.19222	0.962595	0.735492	0.768665	0.989868	0.736433	1.4687	0.796691	0.992748	0.788098	0.761109	0.852857	1.07832	0.891398	1	1	1	1	1	1	1	1	1	1	1	1	1	1
Car6	ENSMUSG00000028972	carbonic anhydrase 6 [Source:MGI Symbol;Acc:MGI:1333786]	2	2	2	3.18707e-07	0	0.047606	1.69518e+07	2	2	2	6.50691e-07	0	0.0264425	1.06994e+07	0	0.622439	1.2725	0.729818	1.74214	0.939534	1.04746	0.743164	0.951549	0.782997	1.20156	0.937156	0.646016	1.00483	0.867611	0.819958	0.99069	2.79562	0.621807	2	2	2	2	2	2	2	2	2	2	2	2	2	2
Carkd	ENSMUSG00000031505	carbohydrate kinase domain containing [Source:MGI Symbol;Acc:MGI:1913353]	4	4	14	2.4842e-16	0	0.00235693	1.65767e+08	6	6	12	1.9654e-36	0	1.31952e-05	1.97223e+08	0	1.09317	0.962148	0.972568	0.751183	1.00248	0.965432	0.95367	0.861369	0.965309	0.825629	1.09743	0.962339	1.06835	0.967458	0.992222	0.896098	1.06704	0.966822	14	14	14	14	14	14	14	14	14	14	12	12	12	12
Carm1	ENSMUSG00000032185	coactivator-associated arginine methyltransferase 1 [Source:MGI Symbol;Acc:MGI:1913208]	6	6	11	9.58685e-41	0	3.73008e-05	2.57873e+08	4	4	8	1.94105e-23	0	0.000136192	1.73625e+08	0	1.08441	1.0224	1.00518	0.863658	1.10897	0.792334	1.01975	0.96368	0.993086	0.845189	1.01578	0.75585	0.955023	1.01345	0.911038	0.859374	0.987532	0.719617	11	11	11	11	11	11	11	11	11	11	8	8	8	8
Cars	ENSMUSG00000010755	cysteinyl-tRNA synthetase [Source:MGI Symbol;Acc:MGI:1351477]	24	24	65	7.62071e-113	0	0.000335909	7.37546e+08	20	20	49	3.41928e-95	0	1.01306e-05	2.32115e+08	0	1.0357	1.10011	1.00549	0.967776	1.00095	0.832188	1.18035	1.05935	1.03022	0.912795	1.08718	0.875521	1.04195	1.08963	0.986883	0.984344	1.01377	0.869973	65	65	65	65	65	65	65	65	65	65	49	49	49	49
Cars2	ENSMUSG00000056228	cysteinyl-tRNA synthetase 2 (mitochondrial)(putative) [Source:MGI Symbol;Acc:MGI:1919191]	5	5	7	1.46215e-25	0	0.000690272	2.26196e+07	5	5	7	1.61644e-26	0	0.000528635	1.98554e+07	0	0.990413	0.905812	1.07871	0.886122	1.15552	0.969911	0.942169	0.975539	1.08056	0.97768	1.11165	0.863471	0.989313	0.941636	1.07228	0.896097	1.09377	0.911515	7	7	7	7	7	7	7	7	7	7	7	7	7	7
Casc3	ENSMUSG00000078676	cancer susceptibility candidate 3 [Source:MGI Symbol;Acc:MGI:2179723]	5	5	8	6.93543e-15	0	0.0050961	2.7264e+07	5	5	12	6.79081e-19	0	0.00041581	1.44195e+07	0	1.24374	1.14783	0.95585	0.958494	1.01291	0.873585	1.28043	1.08396	0.971883	1.00485	0.965876	0.861189	1.17979	1.07127	1.00199	0.96307	0.943965	0.904727	8	8	8	8	8	8	8	8	8	8	12	12	12	12
Casc4	ENSMUSG00000060227	cancer susceptibility candidate 4 [Source:MGI Symbol;Acc:MGI:2443129]	6	6	10	1.86751e-20	0	0.00141046	103711192	7	7	11	7.09246e-22	0	0.00841089	41099013	0	1.202	1.3767	1.01687	1.09201	1.0742	0.617827	1.19139	1.07358	0.920289	0.882415	1.03613	0.578647	1.11264	1.2558	0.908333	1.07811	0.931515	0.606576	10	10	10	10	10	10	10	10	10	10	11	11	11	11
Casd1	ENSMUSG00000015189	CAS1 domain containing 1 [Source:MGI Symbol;Acc:MGI:2384865]	4	4	8	2.1343e-26	0	0.000165825	3.25435e+07	3	3	6	4.07919e-17	0	0.000854341	1.70579e+07	0	1.25131	1.12807	0.902976	0.900701	0.970274	0.757578	1.06993	1.02485	0.961744	0.891159	1.09225	0.665985	1.1965	1.23181	1.06286	1.0461	0.981664	0.689539	8	8	8	8	8	8	8	8	8	8	6	6	6	6
Cask	ENSMUSG00000031012	calcium/calmodulin-dependent serine protein kinase (MAGUK family) [Source:MGI Symbol;Acc:MGI:1309489]	11	11	19	1.70851e-56	0	1.77671e-05	150400080	8	8	14	6.11466e-47	0	1.91972e-05	3.28468e+07	0	1.07381	1.24498	0.949126	1.01437	1.00424	0.910978	1.03097	0.963416	0.851956	0.85866	0.94949	0.889522	1.11594	1.20141	0.925327	0.941156	0.913856	0.991298	19	19	19	18	19	19	19	19	19	19	14	14	14	14
Caskin2	ENSMUSG00000034471	CASK-interacting protein 2 [Source:MGI Symbol;Acc:MGI:2157062]	9	11	14	6.18583e-58	0	0.000126691	5.88413e+07	5	6	7	5.71449e-33	0	0.000177605	212679693	0	0.961695	1.02405	1.07268	0.875011	1.08381	0.729735	1.24273	1.02442	1.02099	0.793536	1.0052	0.734771	1.09076	1.2235	1.29731	0.916388	1.06327	0.767304	11	11	11	11	11	11	11	11	11	11	6	6	6	6
Casp1	ENSMUSG00000025888	caspase 1 [Source:MGI Symbol;Acc:MGI:96544]	4	4	5	3.41654e-14	0	0.00810906	1.30757e+07	4	4	4	5.58176e-13	0	0.0156442	1.05783e+07	0	0.998608	1.18076	0.746083	1.0019	0.887903	1.04328	0.871928	1.03038	0.801723	0.971787	1.47877	0.917636	0.927833	1.01894	0.832097	0.973335	0.98462	0.859781	5	5	5	5	5	5	5	5	5	5	4	4	4	4
Casp12	ENSMUSG00000025887	caspase 12 [Source:MGI Symbol;Acc:MGI:1312922]	5	5	8	2.63186e-16	0	0.00494721	3.06329e+07	2	2	2	1.8465e-07	0	0.00677602	4493502	0	1.16769	1.22348	0.899094	0.866318	0.889555	0.794176	1.13593	1.18203	0.927654	0.890908	1.08652	0.714832	0.99417	1.10706	1.07793	0.893347	1.13542	0.617875	8	8	8	8	8	8	8	8	8	8	2	2	2	2
Casp2	ENSMUSG00000029863	caspase 2 [Source:MGI Symbol;Acc:MGI:97295]	4	4	4	3.18645e-11	0	0.0247899	3.54572e+06	1	1	1	4.65868e-05	0	0.00779282	3726356	0	1.34553	1.12344	0.973343	1.06498	1.0492	0.902666	1.08844	1.22221	1.09561	0.620758	1.04231	0.489935	1.17095	1.40902	0.951927	0.595898	1.02604	0.572469	4	4	4	4	4	4	4	4	4	4	1	1	1	1
Casp3	ENSMUSG00000031628	caspase 3 [Source:MGI Symbol;Acc:MGI:107739]	6	6	16	1.50726e-42	0	3.28842e-05	4.75575e+08	6	6	21	8.14192e-31	0	1.03729e-05	2.13335e+08	0	1.22246	1.11159	0.845231	0.972295	0.880902	0.827578	1.12916	1.11504	0.916569	0.81371	0.936781	0.798597	1.08617	1.18426	1.01251	0.867457	0.859284	0.866105	16	16	16	16	16	16	16	16	16	16	21	21	21	21
Casp6	ENSMUSG00000027997	caspase 6 [Source:MGI Symbol;Acc:MGI:1312921]	5	5	9	1.68325e-16	0	0.00315473	6.09501e+07	3	3	4	4.82929e-09	0	0.0170023	5.4929e+07	0	1.07289	1.12731	0.938396	0.84069	1.00561	0.947577	1.06827	0.954576	0.985203	0.877122	1.43776	0.832747	1.04482	1.07761	0.955185	0.903338	1.17519	0.890011	9	9	9	9	9	9	9	9	9	9	4	4	4	4
Casp7	ENSMUSG00000025076	caspase 7 [Source:MGI Symbol;Acc:MGI:109383]	5	5	11	1.68734e-26	0	8.36121e-06	4.54987e+07	3	3	6	1.78499e-12	0	0.000730347	4.19687e+07	0	0.946984	1.04201	0.996516	0.849376	1.01713	0.744443	1.16678	1.13108	1.06027	0.830929	1.02004	0.694725	0.84742	1.07565	1.10101	0.797285	0.958648	0.747644	11	11	11	11	11	11	11	11	11	11	6	6	6	6
Casp8	ENSMUSG00000026029	caspase 8 [Source:MGI Symbol;Acc:MGI:1261423]	9	9	17	1.33719e-40	0	7.81078e-06	195782232	10	10	13	2.73165e-45	0	3.17601e-06	6.31801e+07	0	1.12135	1.20147	1.06517	0.919007	1.10988	0.588303	1.35769	1.08813	1.07365	0.735146	1.20632	0.73367	0.966884	1.08254	0.994154	0.846945	1.06957	0.757811	17	17	17	17	17	17	17	17	17	17	13	13	13	13
Casp9	ENSMUSG00000028914	caspase 9 [Source:MGI Symbol;Acc:MGI:1277950]	4	4	4	2.22763e-08	0	0.0511479	2.12808e+07	3	3	4	1.00146e-06	0	0.062691	14916376	0	1.13181	1.25906	0.930921	1.03602	0.875001	0.894282	1.15888	1.0636	0.886839	0.847946	1.02528	0.834983	0.923878	1.09676	0.881587	0.945398	0.979885	0.907879	4	4	4	4	4	4	4	4	4	4	4	4	4	4
Casq1	ENSMUSG00000007122	calsequestrin 1 [Source:MGI Symbol;Acc:MGI:1309468]	12	12	200	4.65922e-94	0	8.25794e-06	7.23002e+09	14	14	108	3.6522e-104	0	2.02638e-06	6861755136	0	0.689963	0.68718	1.3002	1.08677	1.34389	1.18385	0.725909	0.836576	1.26662	1.18355	1.20489	1.1595	0.722037	0.683245	1.13262	1.12522	1.33225	1.20383	199	200	200	200	200	200	200	200	200	200	108	108	108	108
Casq2	ENSMUSG00000027861	calsequestrin 2 [Source:MGI Symbol;Acc:MGI:1309469]	14	15	180	8.47435e-79	0	5.81551e-05	2717309184	17	18	145	3.98016e-108	0	2.24357e-05	10391042048	0	0.96085	0.909576	0.907878	1.0478	0.747781	1.26892	0.901799	1.08273	0.90109	1.08526	0.750062	1.25789	1.04317	1.00859	0.955397	1.04502	0.780303	1.31031	149	148	148	149	147	149	148	149	146	149	128	128	128	128
Cast	ENSMUSG00000021585	calpastatin [Source:MGI Symbol;Acc:MGI:1098236]	22	22	53	1.19808e-120	0	6.78519e-05	275492192	19	19	48	2.77939e-102	0	1.86423e-05	1.97014e+08	0	0.941799	1.01611	1.09674	0.974133	1.01772	0.821146	1.03771	1.03783	0.995579	1.07713	0.984916	0.985845	1.0297	1.02577	1.05082	0.992479	1.05448	0.886492	53	53	53	53	53	53	53	53	53	53	48	48	48	48
Casz1	ENSMUSG00000028977	castor zinc finger 1 [Source:MGI Symbol;Acc:MGI:1196251]	16	16	26	3.451e-79	0	3.29665e-05	2.99562e+09	15	15	19	1.09928e-67	0	5.26159e-06	3.08965e+07	0	1.05392	1.11079	0.916655	0.92993	0.880299	0.94008	1.22766	1.20556	0.914895	0.892946	0.788786	1.09423	1.01461	1.16819	0.933654	0.935931	0.866222	1.0421	26	26	26	26	26	26	26	26	26	26	19	19	19	19
Cat	ENSMUSG00000027187	catalase [Source:MGI Symbol;Acc:MGI:88271]	13	13	29	1.84806e-79	0	9.49311e-05	6.53682e+08	13	13	23	3.73603e-88	0	2.0154e-06	5.15692e+08	0	0.943504	0.997718	0.892363	0.952308	0.870979	0.982861	0.95808	0.990918	0.923034	1.03258	1.0518	1.04152	1.0475	1.04984	1.03902	1.07385	1.00779	1.03743	29	29	29	29	29	29	29	29	29	29	23	23	23	23
Cav1	ENSMUSG00000007655	caveolin 1, caveolae protein [Source:MGI Symbol;Acc:MGI:102709]	3	5	57	5.76641e-09	0	0.0413057	4.04093e+07	7	9	64	2.69872e-40	0	5.32709e-06	4.99335e+07	0	0.930378	0.895397	1.30422	0.889124	1.30361	0.871936	1.02394	0.913675	1.29025	0.881526	1.23154	0.905344	0.999029	0.924768	1.15378	0.965792	1.19491	0.879624	16	16	16	16	16	16	16	16	16	16	21	21	22	21
Cav2	ENSMUSG00000000058	caveolin 2 [Source:MGI Symbol;Acc:MGI:107571]	2	2	6	3.05939e-13	0	0.00012443	NA	2	3	4	3.8878e-16	0	0.000132775	348244864	0	0.770337	0.868489	1.02784	0.948148	1.08212	1.19055	0.799611	0.850855	1.09533	0.981167	1.14859	1.23721	0.855173	0.840306	1.09057	1.08149	1.05523	1.16422	6	6	6	6	6	6	6	6	6	6	3	3	3	3
Cbfb	ENSMUSG00000031885	core binding factor beta [Source:MGI Symbol;Acc:MGI:99851]	5	5	11	7.53638e-17	0	0.000215771	64845616	5	5	9	5.26793e-15	0	0.000285942	88812368	0	1.06118	1.16879	0.996563	0.981292	0.997596	0.698813	1.23155	1.12735	0.987796	0.973536	1.28443	0.840677	1.14402	1.25745	1.01803	1.02825	1.09431	0.763484	11	11	11	11	11	11	11	11	11	11	9	9	8	9
Cbl	ENSMUSG00000034342	Casitas B-lineage lymphoma [Source:MGI Symbol;Acc:MGI:88279]	4	6	7	2.15662e-29	0	2.80036e-05	5.43169e+07	5	7	10	1.47075e-37	0	3.00701e-06	4.59889e+07	0	1.0856	1.33243	1.04802	1.15108	1.00943	0.854432	1.04852	0.900527	1.06685	0.993156	1.1253	0.73378	1.004	1.10342	0.966033	1.04783	1.04171	0.74447	4	5	4	4	4	5	4	5	5	5	7	6	6	7
Cblb	ENSMUSG00000022637	Casitas B-lineage lymphoma b [Source:MGI Symbol;Acc:MGI:2146430]	3	5	5	2.82129e-14	0	0.00247605	1.67883e+07	4	6	8	5.53921e-18	0	0.000730347	1.97212e+07	0	1.01088	0.978218	0.888362	0.96277	0.788563	0.810616	1.05959	0.926226	0.841183	1.00336	1.00635	1.03579	1.2822	1.10186	0.936656	0.939311	0.85322	0.86224	3	3	3	3	3	3	3	3	3	3	5	5	5	5
Cbll1	ENSMUSG00000020659	Casitas B-lineage lymphoma-like 1 [Source:MGI Symbol;Acc:MGI:2144842]	2	2	2	2.32165e-05	0	0.0276605	33297896	1	1	1	1.27794e-06	0	0.00128065	50810508	0	0.916949	1.04583	0.800135	0.576703	0.875291	0.671257	0.962234	0.9397	0.888023	0.951203	1.06708	0.836552	1.36984	1.34157	0.950534	0.916449	0.971218	0.807249	2	2	2	2	2	2	2	2	2	2	1	1	1	1
Cbr1	ENSMUSG00000051483	carbonyl reductase 1 [Source:MGI Symbol;Acc:MGI:88284]	7	8	16	1.25913e-51	0	8.22836e-05	5.56557e+08	8	9	20	6.31335e-46	0	6.93525e-05	83951984	0	1.08442	1.04815	0.877565	0.915217	0.845768	1.05527	0.900385	0.953402	0.859238	0.960283	0.997501	1.05497	1.04717	1.04552	0.936183	1.02736	0.920762	1.09095	15	15	15	15	15	15	15	15	15	15	19	19	19	19
Cbr3	ENSMUSG00000022947	carbonyl reductase 3 [Source:MGI Symbol;Acc:MGI:1309992]	5	6	10	2.09068e-19	0	0.00106369	2.4261e+08	5	6	7	2.01071e-23	0	3.23785e-06	1.13363e+08	0	0.826144	0.988724	0.993743	1.06214	1.06771	1.07113	0.946605	0.966043	1.04753	1.04646	1.25015	1.0815	0.93182	0.939093	1.16698	1.03975	1.21731	0.982273	9	9	9	9	9	9	9	9	9	9	6	6	6	6
Cbr4	ENSMUSG00000031641	carbonyl reductase 4 [Source:MGI Symbol;Acc:MGI:2384567]	2	2	4	1.95792e-09	0	0.00231523	9.26157e+07	2	2	4	2.89111e-10	0	0.000547126	3.34632e+07	0	0.925471	0.864878	1.03301	1.05855	0.95184	1.15331	1.0082	1.10343	1.13401	0.953532	0.884578	1.1015	1.0317	0.944784	1.05546	1.01565	1.00835	1.2259	4	4	4	4	4	4	4	4	4	4	4	4	4	4
Cbwd1	ENSMUSG00000024878	COBW domain containing 1 [Source:MGI Symbol;Acc:MGI:2385089]	3	3	5	1.3782e-14	0	0.00301197	5.79463e+07	2	2	3	7.64787e-12	0	0.00181914	4.79607e+07	0	0.8556	0.974039	0.960724	0.794681	0.909255	0.877826	1.09445	1.03718	0.957462	0.879751	1.05029	0.927054	1.0629	1.05208	1.01011	0.947136	0.926118	0.912882	5	5	5	5	5	5	5	5	5	5	3	3	3	3
Cbx1	ENSMUSG00000018666	chromobox 1 [Source:MGI Symbol;Acc:MGI:105369]	7	9	22	2.69567e-28	0	0.000179334	4.13392e+08	7	8	19	4.60773e-33	0	0.000150891	103310780	0	1.02617	1.02805	0.90237	0.986201	0.884372	0.911465	1.13175	1.05663	0.930001	0.927291	1.00949	0.842514	1.18053	1.22045	1.02588	0.96567	0.888672	0.968916	13	13	13	13	13	13	13	13	13	13	16	16	16	16
Cbx3	ENSMUSG00000029836	chromobox 3 [Source:MGI Symbol;Acc:MGI:108515]	7	10	41	7.64756e-31	0	0.000395387	7.27395e+08	8	10	30	1.03605e-30	0	0.000721687	302886512	0	1.10905	1.19341	0.897503	0.963276	0.849817	0.820384	1.26986	1.15652	0.89669	0.874625	0.940109	0.901017	1.17603	1.18584	0.911936	0.855985	0.848623	0.889018	31	31	31	31	31	31	31	31	31	31	26	26	26	26
Cbx5	ENSMUSG00000009575	chromobox 5 [Source:MGI Symbol;Acc:MGI:109372]	9	10	15	5.91814e-36	0	0.00146452	2.2556e+08	6	7	14	1.30061e-23	0	0.000911983	2.0288e+08	0	1.39181	1.33277	0.815453	0.884716	0.796087	0.777036	1.39462	1.17991	0.755096	0.782825	0.82138	0.794112	1.28821	1.50021	0.820698	0.837388	0.734044	0.772197	14	14	14	14	14	14	14	14	14	14	13	13	13	13
Cbx8	ENSMUSG00000025578	chromobox 8 [Source:MGI Symbol;Acc:MGI:1353589]	2	2	2	3.17144e-09	0	0.0115055	4141421	3	3	4	7.7612e-18	0	1.96739e-05	7.91116e+06	0	1.02618	1.20859	1.11706	1.19948	1.05492	0.789017	1.00785	1.05566	1.15749	1.07881	1.18613	0.784813	0.933384	1.06942	1.19969	0.947168	1.07933	0.707797	2	2	2	2	2	2	2	2	2	2	4	4	4	4
Cc2d1a	ENSMUSG00000036686	coiled-coil and C2 domain containing 1A [Source:MGI Symbol;Acc:MGI:2384831]	13	13	17	4.25063e-52	0	0.000109835	3.54977e+07	10	10	17	3.02385e-39	0	0.000112972	64866982	0	1.22119	1.06785	1.09778	0.951794	1.06621	0.784687	1.16943	1.04408	1.04984	0.872103	1.01111	0.770503	1.11283	1.03005	1.04966	0.897602	1.06342	0.706478	17	17	17	17	17	17	17	17	17	17	16	16	16	16
Cc2d1b	ENSMUSG00000028582	coiled-coil and C2 domain containing 1B [Source:MGI Symbol;Acc:MGI:2443076]	13	13	21	3.64895e-65	0	0.000151582	1.43407e+08	10	10	10	5.97231e-48	0	0.000166868	5.0898e+07	0	0.992999	0.937696	0.959223	0.843512	1.00468	0.90694	1.03192	0.91766	0.963212	0.923319	1.0774	0.844569	1.04772	1.03395	0.956415	0.916318	1.10485	0.889554	21	21	21	21	21	21	21	21	21	21	10	10	10	10
Ccar1	ENSMUSG00000020074	cell division cycle and apoptosis regulator 1 [Source:MGI Symbol;Acc:MGI:1914750]	16	17	36	6.6164e-63	0	8.2517e-05	1.01285e+08	14	15	24	9.29326e-49	0	0.000140604	9.87533e+07	0	1.07569	1.19512	0.952911	0.96442	1.01036	0.895003	1.26957	1.02619	0.927953	0.880127	0.975387	0.908007	1.04104	1.12518	0.957641	0.945711	0.98852	0.940706	33	33	32	32	32	32	32	32	32	33	23	23	23	23
Ccar2	ENSMUSG00000033712	cell cycle activator and apoptosis regulator 2 [Source:MGI Symbol;Acc:MGI:2444228]	18	18	46	2.39232e-58	0	2.61591e-05	151845072	16	16	29	5.67071e-67	0	2.14682e-07	1.65787e+08	0	1.06206	1.11733	1.00664	1.01183	0.947127	0.946951	1.1584	1.11595	1.0119	0.97758	0.966774	0.91509	1.03617	1.08961	0.970365	0.953461	0.941812	0.963221	46	46	46	46	46	46	46	46	46	46	29	29	29	29
Ccbl1	ENSMUSG00000039648	cysteine conjugate-beta lyase 1 [Source:MGI Symbol;Acc:MGI:1917516]	3	3	5	3.5562e-17	0	3.73008e-05	3.88019e+07	2	2	2	1.4507e-05	0	0.0653383	1.52271e+07	0	0.882025	0.909318	1.09464	1.03017	1.07977	1.41251	0.98561	1.09764	1.17031	0.993889	0.817295	1.18462	0.896119	0.75058	0.867525	0.930233	0.709112	1.22669	5	5	5	5	5	5	5	5	5	5	2	2	2	2
Ccbl2	ENSMUSG00000040213	cysteine conjugate-beta lyase 2 [Source:MGI Symbol;Acc:MGI:2677849]	3	3	5	8.36002e-21	0	6.76651e-05	1155606634	3	3	4	6.1773e-12	0	0.00670422	1.43604e+07	0	1.16893	1.19823	0.936699	0.92079	0.778236	0.943734	1.11402	1.32736	0.980198	0.951009	0.6953	0.988029	1.1506	1.27516	0.815574	0.952947	0.698722	1.00834	5	5	5	5	5	5	5	5	5	5	4	4	4	4
Ccdc102a	ENSMUSG00000063605	coiled-coil domain containing 102A [Source:MGI Symbol;Acc:MGI:2686927]	10	10	16	9.55419e-50	0	2.99973e-05	5.59344e+08	8	9	11	1.91467e-49	0	3.23785e-06	4.78425e+07	0	1.06788	1.18678	1.03266	0.974268	0.901433	0.737629	1.18353	0.991241	0.92174	0.850783	0.967772	0.839368	1.14351	1.30947	0.949326	1.0345	1.0621	0.746799	15	15	15	15	15	15	15	15	15	15	10	10	10	10
Ccdc115	ENSMUSG00000042111	coiled-coil domain containing 115 [Source:MGI Symbol;Acc:MGI:1916918]	6	6	9	1.39821e-20	0	0.00236748	6.50633e+07	5	5	7	1.3601e-17	0	0.00089351	46267570	0	0.943616	0.960353	0.906875	0.992687	0.896863	1.1472	1.03438	1.0798	1.00172	0.959742	0.977761	1.1752	0.96136	1.05323	0.898259	0.874592	0.875908	1.07969	9	9	9	9	9	9	9	9	9	9	7	7	7	7
Ccdc117	ENSMUSG00000020482	coiled-coil domain containing 117 [Source:MGI Symbol;Acc:MGI:2144383]	4	4	6	4.24159e-13	0	0.0223814	1.64863e+07	3	3	3	1.78408e-08	0	0.00770878	4.02015e+06	0	1.04626	1.06946	0.925323	1.02844	0.902189	0.907753	1.20828	1.23629	0.932374	0.844206	0.778404	0.855512	1.00967	1.21329	0.933484	0.944085	0.907885	0.745234	6	6	6	6	6	6	6	6	6	6	3	3	3	3
Ccdc12	ENSMUSG00000019659	coiled-coil domain containing 12 [Source:MGI Symbol;Acc:MGI:1919904]	7	7	11	2.93487e-27	0	2.30331e-05	203659192	6	6	10	9.43645e-24	0	1.15285e-05	5.78366e+07	0	0.989625	1.06214	1.06761	1.10434	0.944079	0.907491	1.11575	1.04943	1.12948	1.01886	0.977575	1.06726	1.11272	1.05374	1.01139	0.963566	0.940127	0.889717	11	11	11	11	11	11	11	11	11	11	10	10	10	10
Ccdc124	ENSMUSG00000007721	coiled-coil domain containing 124 [Source:MGI Symbol;Acc:MGI:1916403]	8	9	15	1.05039e-27	0	0.00115307	8.89161e+07	7	7	9	1.18931e-21	0	0.00104971	7.16795e+08	0	0.952161	1.09046	1.11966	1.12773	1.07786	0.657981	1.13138	1.06251	1.21793	0.910586	1.06406	0.790089	1.09799	0.977225	1.05833	1.0207	0.967352	0.706583	13	13	13	13	13	13	13	13	13	13	9	9	9	9
Ccdc127	ENSMUSG00000021578	coiled-coil domain containing 127 [Source:MGI Symbol;Acc:MGI:1914683]	4	4	8	2.4423e-22	0	9.01393e-05	53989652	3	3	4	1.67335e-11	0	0.00530909	31427710	0	1.01194	0.925909	1.01095	1.0034	0.943103	1.17841	0.952295	0.890752	0.931089	1.04764	0.935498	1.09383	0.987009	0.939604	0.948336	1.07878	0.926174	1.02678	8	8	8	8	8	8	8	8	8	8	4	4	4	4
Ccdc132	ENSMUSG00000001376	coiled-coil domain containing 132 [Source:MGI Symbol;Acc:MGI:1920538]	14	14	23	2.38113e-53	0	0.00010634	3.98003e+07	11	11	14	4.33583e-47	0	3.54038e-05	4.99269e+07	0	0.9933	1.09348	1.02279	0.985429	1.05773	0.796418	1.14404	1.01241	1.05525	0.935355	1.12396	0.751542	0.999795	1.0772	1.04051	0.983837	1.04062	0.798986	23	23	23	23	23	23	23	23	23	23	13	14	13	14
Ccdc134	ENSMUSG00000068114	coiled-coil domain containing 134 [Source:MGI Symbol;Acc:MGI:1923707]	1	2	6	1.60225e-08	0	0.000415353	166660176	2	3	5	4.90122e-08	0	0.000713144	3.66173e+07	0	1.22611	1.13581	0.91223	0.903835	0.86758	1.00535	1.29032	1.09217	1.05129	0.99224	0.977933	0.907344	1.17478	1.12433	1.03422	0.894883	0.873296	0.867693	4	4	4	4	4	4	4	4	4	4	3	3	3	3
Ccdc137	ENSMUSG00000049957	coiled-coil domain containing 137 [Source:MGI Symbol;Acc:MGI:1914541]	5	5	5	1.01053e-10	0	0.015488	9.79523e+07	3	3	4	1.96463e-08	0	0.0135898	4.92688e+06	0	0.856423	1.10175	1.20574	1.26733	1.07648	0.757984	0.996248	1.08007	1.2208	1.06196	1.03093	0.865292	1.08471	1.10424	1.0455	1.08541	0.886332	0.806766	5	5	5	5	5	5	5	5	5	5	4	4	4	4
Ccdc141	ENSMUSG00000044033	coiled-coil domain containing 141 [Source:MGI Symbol;Acc:MGI:1919735]	32	32	56	1.0588e-131	0	1.629e-05	178200704	28	28	44	7.65777e-123	0	3.78469e-05	1.12707e+08	0	1.17833	1.15505	0.873489	0.903333	0.775133	0.912105	1.21275	1.14337	0.815194	0.835033	0.775486	0.929301	1.21347	1.29248	0.885109	0.870213	0.759899	0.891306	56	56	56	56	56	56	56	56	56	56	44	44	44	44
Ccdc167	ENSMUSG00000024018	coiled-coil domain containing 167 [Source:MGI Symbol;Acc:MGI:1915847]	2	2	2	1.01027e-11	0	0.00150187	58273284	4	4	6	2.8795e-15	0	0.000490021	2.62984e+07	0	1.04991	1.16129	0.910778	1.00199	0.958243	0.648555	1.07664	0.997579	0.952928	0.804482	1.14642	0.650002	0.98739	1.15053	0.937867	0.888571	0.981128	0.652104	2	2	2	2	2	2	2	2	2	2	6	6	6	6
Ccdc186	ENSMUSG00000035173	coiled-coil domain containing 186 [Source:MGI Symbol;Acc:MGI:2445022]	19	19	26	8.57496e-63	0	0.000513097	6.63312e+08	17	17	20	3.6588e-54	0	0.000189762	1.97844e+07	0	1.10006	1.16574	0.985698	0.931049	1.00121	0.745725	1.16793	1.06972	0.970809	0.82855	1.06831	0.693101	1.0557	1.19772	1.03721	0.892918	0.991013	0.755972	26	26	26	26	26	26	26	26	26	26	20	20	20	20
Ccdc22	ENSMUSG00000031143	coiled-coil domain containing 22 [Source:MGI Symbol;Acc:MGI:1859608]	10	10	16	2.04407e-42	0	0.000255727	121204560	10	10	15	6.4038e-41	0	5.68979e-05	1.04221e+08	0	1.03851	1.13832	1.00426	0.948478	0.957819	0.886362	1.07633	1.00501	0.978271	1.00322	1.05502	0.950681	1.08129	1.10425	1.0712	0.99158	0.999942	0.883261	16	16	16	16	16	16	16	16	16	16	15	15	15	15
Ccdc28b	ENSMUSG00000028795	coiled coil domain containing 28B [Source:MGI Symbol;Acc:MGI:1913514]	1	1	2	1.68189e-06	0	0.0024429	15043589	2	2	2	3.97948e-11	0	0.000772348	9.59871e+06	0	0.792018	0.910764	1.41528	1.02502	1.42939	0.812992	0.975552	1.19601	1.12525	0.926969	0.9876	0.976209	1.00161	0.875443	0.822642	0.832269	0.932637	1.08596	2	2	2	2	2	2	2	2	2	2	2	2	2	2
Ccdc3	ENSMUSG00000026676	coiled-coil domain containing 3 [Source:MGI Symbol;Acc:MGI:1921436]	1	1	1	7.34806e-05	0	0.0153121	5606502	1	1	1	0.000121533	0	0.0136691	7884204	0	0.711498	0.780746	0.841413	1.05885	0.892577	1.1022	0.962637	0.764976	1.03715	1.10188	1.60524	0.890686	0.807134	0.958429	1.40044	1.16261	1.21337	1.55853	1	1	1	1	1	1	1	1	1	1	1	1	1	1
Ccdc43	ENSMUSG00000020925	coiled-coil domain containing 43 [Source:MGI Symbol;Acc:MGI:1289318]	9	9	13	1.28481e-43	0	0.00041978	161828656	6	6	11	1.073e-25	0	0.000715978	129992948	0	0.96031	0.846456	1.17682	1.02441	1.28765	0.653682	1.04109	1.07516	1.2328	1.03841	1.18946	0.809584	1.02814	0.89176	1.24376	1.06066	1.1851	0.715903	13	13	13	13	13	13	13	13	13	13	11	11	11	11
Ccdc47	ENSMUSG00000078622	coiled-coil domain containing 47 [Source:MGI Symbol;Acc:MGI:1914413]	10	11	26	1.708e-25	0	0.000143005	1.79891e+08	10	11	26	5.00892e-33	0	0.000153843	110538896	0	0.949371	1.07911	1.1731	1.06962	1.0414	0.949866	1.08305	1.06819	1.02872	1.0433	1.17763	0.966672	0.977867	1.0232	1.05453	1.11565	1.08356	0.914904	23	23	23	23	23	23	23	23	23	23	24	24	24	24
Ccdc50	ENSMUSG00000038127	coiled-coil domain containing 50 [Source:MGI Symbol;Acc:MGI:1914751]	8	8	10	1.18053e-32	0	0.000229485	17762686	6	6	9	2.04877e-33	0	0.000165781	1.2756e+07	0	1.15445	1.09206	1.10092	1.10447	0.973196	0.719713	1.30316	1.09126	1.17302	1.03077	0.95365	0.907433	1.17869	1.0639	1.18796	0.990809	1.00893	0.658177	10	10	10	10	10	10	10	10	10	10	9	9	9	9
Ccdc51	ENSMUSG00000025645	coiled-coil domain containing 51 [Source:MGI Symbol;Acc:MGI:1913908]	7	7	17	1.85364e-29	0	0.000576908	9.32988e+07	7	7	12	4.64788e-28	0	0.000202191	8.34683e+07	0	0.976999	0.954106	0.963645	0.98476	0.913095	1.03679	1.02322	1.05856	1.03776	1.01493	0.908594	1.0147	0.992161	0.917917	0.979403	1.00902	0.989233	1.08584	17	17	17	17	17	17	17	17	17	17	12	12	12	12
Ccdc53	ENSMUSG00000020056	coiled-coil domain containing 53 [Source:MGI Symbol;Acc:MGI:1914532]	3	3	3	2.36388e-10	0	0.000603125	22352938	3	3	3	3.46636e-09	0	0.00200024	3.11613e+07	0	1.08579	1.16307	0.819168	0.923362	0.815255	0.787052	1.06292	0.993672	0.922924	0.901965	1.01905	0.761216	1.1691	1.10307	1.09187	0.875316	0.913128	0.77333	3	3	3	3	3	3	3	3	3	3	3	3	3	3
Ccdc55	ENSMUSG00000037958	coiled-coil domain containing 55 [Source:MGI Symbol;Acc:MGI:2144305]	3	3	6	5.40454e-13	0	0.00121574	2.0788e+07	3	3	3	1.30683e-08	0	0.00645961	5462392	0	0.995363	1.15287	1.0354	1.09994	0.849571	0.897889	1.15495	1.00301	1.06629	1.0215	0.775629	0.957723	0.972562	1.03539	1.14162	1.02564	0.825508	0.809643	6	6	6	6	6	6	6	6	6	6	3	3	3	3
Ccdc57	ENSMUSG00000048445	coiled-coil domain containing 57 [Source:MGI Symbol;Acc:MGI:1918526]	1	1	1	1.65272e-05	0	0.0070441	2218793	1	1	1	0.000682363	0	0.0418142	1377254	0	0.921641	0.997242	0.798192	0.726325	0.697689	0.830466	1.10919	1.03906	0.916342	0.484946	0.389442	0.772121	1.07747	0.977148	1.33105	0.32643	0.41536	0.83393	1	1	1	1	1	1	1	1	1	1	1	1	1	1
Ccdc6	ENSMUSG00000048701	coiled-coil domain containing 6 [Source:MGI Symbol;Acc:MGI:1923801]	11	11	20	3.81697e-45	0	0.000104182	304859856	8	8	12	3.11335e-33	0	4.28587e-05	114007992	0	0.961875	1.0361	1.11722	1.03946	1.07619	0.893197	1.09216	1.04603	1.07974	0.961689	1.0362	0.89838	0.907521	0.986123	1.12704	0.989698	1.02409	0.908538	20	20	20	20	20	20	20	20	20	20	12	12	12	12
Ccdc69	ENSMUSG00000049588	coiled-coil domain containing 69 [Source:MGI Symbol;Acc:MGI:1196234]	4	4	5	2.40323e-20	0	0.000534082	4.45103e+07	5	6	11	1.50886e-25	0	9.55766e-05	28002016	0	0.801338	0.877719	1.44585	1.03649	1.18099	0.84947	1.08009	1.07561	1.44298	1.21708	0.822499	0.97794	0.733159	0.782785	1.33174	1.05164	1.03634	0.716052	5	5	5	5	5	5	5	5	5	5	7	7	7	7
Ccdc8	ENSMUSG00000041117	coiled-coil domain containing 8 [Source:MGI Symbol;Acc:MGI:3612184]	8	8	13	3.94625e-32	0	0.000739153	18926213	8	8	9	9.08311e-29	0	0.000532682	3.06592e+07	0	1.05558	1.34738	0.863734	0.979139	0.86422	0.727661	1.2107	1.31712	0.858484	0.852262	0.781541	0.760535	1.19658	1.34787	0.895195	0.912456	0.824431	0.746466	12	13	13	12	12	12	12	13	13	13	9	8	9	9
Ccdc80	ENSMUSG00000022665	coiled-coil domain containing 80 [Source:MGI Symbol;Acc:MGI:1915146]	7	7	10	2.25557e-36	0	0.000157788	7.96008e+07	5	5	8	2.6493e-24	0	3.08734e-05	2.38852e+07	0	0.992071	1.67313	1.06111	0.973162	1.12139	0.443823	1.08133	0.943751	0.904774	0.863755	1.35087	0.65408	0.964854	1.12203	0.943875	1.0775	1.01414	0.619849	10	10	10	10	10	10	10	10	10	10	8	8	8	8
Ccdc86	ENSMUSG00000024732	coiled-coil domain containing 86 [Source:MGI Symbol;Acc:MGI:1277220]	7	7	9	8.00308e-25	0	0.000876101	7.15001e+07	6	6	16	3.52468e-28	0	3.51289e-06	4.24163e+07	0	0.899771	1.0886	1.08486	1.03341	0.971777	0.75214	1.09923	1.24126	1.13134	1.26805	0.896125	1.00389	1.02668	1.15229	1.1729	1.09642	1.03696	0.872928	8	9	9	9	9	9	9	9	9	9	16	15	14	16
Ccdc88a	ENSMUSG00000032740	coiled coil domain containing 88A [Source:MGI Symbol;Acc:MGI:1925177]	31	31	40	1.63541e-111	0	0.000273285	6.03627e+07	27	29	44	5.16887e-94	0	0.000847432	4.25025e+07	0	1.14776	1.31051	0.97682	0.986735	0.979297	0.689858	1.25938	1.13027	1.01013	0.812396	1.09183	0.582492	1.04314	1.27761	0.936996	0.854005	0.911518	0.595834	40	40	40	40	40	40	40	40	40	40	31	31	31	31
Ccdc88c	ENSMUSG00000021182	coiled-coil domain containing 88C [Source:MGI Symbol;Acc:MGI:1915589]	32	32	46	1.57155e-89	0	0.000299204	2.37582e+08	27	27	43	6.86988e-84	0	0.000128641	73562164	0	1.07224	1.1302	1.09286	0.995557	1.09143	0.74549	1.24852	1.18881	1.02773	0.982165	1.20068	0.785378	0.917557	1.03938	1.06039	1.00777	1.08139	0.73595	46	46	46	46	46	46	46	46	46	46	43	43	43	43
Ccdc9	ENSMUSG00000041375	coiled-coil domain containing 9 [Source:MGI Symbol;Acc:MGI:1921443]	7	9	11	1.6984e-20	0	0.000194725	5.60525e+07	9	10	13	5.04078e-23	0	0.00615977	21376498	0	1.12733	1.03232	1.30596	1.06229	1.16555	0.867019	1.12705	0.993595	1.20365	1.02016	0.966991	0.829633	1.07115	0.892708	1.02818	0.905984	1.04004	0.769425	9	9	9	9	9	9	9	9	9	9	12	12	12	12
Ccdc90b	ENSMUSG00000030613	coiled-coil domain containing 90B [Source:MGI Symbol;Acc:MGI:1913615]	6	7	16	3.33645e-22	0	6.87951e-05	2.1019e+08	6	7	11	1.33552e-22	0	4.79673e-05	1.41433e+08	0	1.029	1.05873	1.03504	1.01645	1.04211	1.08894	1.02564	1.03582	1.04001	0.98765	1.05911	0.976142	1.1191	0.995088	1.02291	0.980166	1.02024	1.00242	15	15	15	15	15	15	15	15	15	15	10	10	10	10
Ccdc91	ENSMUSG00000030301	coiled-coil domain containing 91 [Source:MGI Symbol;Acc:MGI:1914265]	15	15	28	4.86795e-45	0	0.00141636	173127280	14	14	21	2.15908e-45	0	9.64511e-05	196262056	0	0.959224	0.953075	1.06106	1.06234	1.11608	0.948681	1.01828	0.984856	1.07326	1.1011	1.03681	0.930705	1.04376	0.994316	1.05673	1.12377	1.07939	0.992148	28	28	28	28	28	28	28	28	28	28	21	21	21	21
Ccdc93	ENSMUSG00000026339	coiled-coil domain containing 93 [Source:MGI Symbol;Acc:MGI:1918079]	15	15	28	2.75965e-50	0	0.000344086	88565232	14	14	19	3.84926e-64	0	5.56256e-05	7.78084e+07	0	0.995512	1.02946	0.919221	0.926677	0.941248	0.882263	1.01117	0.956454	0.980883	0.917398	1.04134	0.953879	1.07053	1.08806	1.00769	1.00792	0.95339	0.947322	28	28	28	28	28	28	28	28	28	28	19	19	19	19
Ccdc94	ENSMUSG00000003208	coiled-coil domain containing 94 [Source:MGI Symbol;Acc:MGI:1920136]	5	6	9	1.20473e-28	0	0.000257423	6.33172e+07	4	5	8	1.10714e-19	0	0.000373876	1.1504e+07	0	1.05809	1.10109	1.13571	1.00221	1.06299	0.914197	1.07406	0.994179	1.13059	0.923662	1.06587	0.840713	0.939829	1.01457	0.984484	0.913326	1.00666	0.645418	8	8	8	8	8	8	8	8	8	8	7	7	7	7
Ccdc97	ENSMUSG00000002608	coiled-coil domain containing 97 [Source:MGI Symbol;Acc:MGI:1196455]	6	6	8	1.89213e-17	0	0.00492288	2.43917e+07	3	3	4	3.39346e-10	0	0.00554802	1.55242e+07	0	0.688949	1.14572	0.750987	1.11342	0.755137	1.22268	0.838716	1.27917	0.815947	0.980482	0.62203	1.41655	0.901715	1.18778	0.915807	1.22166	0.807249	1.27089	8	8	8	7	8	8	8	8	8	8	4	4	4	4
Ccm2	ENSMUSG00000000378	cerebral cavernous malformation 2 [Source:MGI Symbol;Acc:MGI:2384924]	4	4	7	7.60696e-17	0	0.000194106	2.06002e+07	3	3	6	5.2532e-08	0	0.0237749	34507871	0	1.06319	1.15417	0.940142	1.01005	0.968245	0.774963	1.29795	1.16324	0.92264	0.897701	1.03834	0.783937	1.19169	1.16214	0.906351	0.812374	0.877518	0.864751	7	7	7	7	7	7	7	7	7	7	6	6	6	6
Ccnd1	ENSMUSG00000070348	cyclin D1 [Source:MGI Symbol;Acc:MGI:88313]	3	5	9	5.49529e-14	0	0.00114376	45518923	3	4	6	4.71788e-13	0	0.00104534	36233964	0	0.826474	1.32333	0.830207	1.12795	0.818048	0.639228	1.07672	1.34905	1.00136	1.30208	0.744616	0.516588	0.863248	1.28745	1.09337	1.26501	0.715468	0.501394	6	6	6	6	6	6	6	6	6	6	4	4	4	4
Ccnd2	ENSMUSG00000000184	cyclin D2 [Source:MGI Symbol;Acc:MGI:88314]	3	5	7	3.68192e-07	0	0.00450724	9.09923e+06	2	3	4	1.72368e-05	0	0.0109274	1.34099e+07	0	1.01448	1.17875	0.716256	0.752116	0.852028	0.516991	0.937298	1.02412	0.787435	0.841446	1.10507	0.490809	1.09001	1.23394	0.876358	0.932761	0.820802	0.359618	4	4	4	4	4	4	4	4	4	4	2	2	2	2
Ccnd3	ENSMUSG00000034165	cyclin D3 [Source:MGI Symbol;Acc:MGI:88315]	3	3	5	4.23262e-13	0	0.0045514	4.57518e+07	1	1	2	4.48337e-05	0	0.00766714	2.83351e+07	0	1.60651	1.34434	0.828859	0.782455	0.88692	0.495094	1.50373	1.22064	0.731187	0.734952	0.852576	0.386344	1.59156	1.73625	0.86682	0.785114	0.722239	0.423131	5	5	5	5	5	5	5	5	5	5	2	2	2	2
Ccndbp1	ENSMUSG00000023572	cyclin D-type binding-protein 1 [Source:MGI Symbol;Acc:MGI:109595]	1	1	1	3.78258e-07	0	0.00132532	11761559	1	1	2	2.34074e-07	0	0.000621489	4573548	0	1.01642	1.01665	0.903262	0.817576	0.824007	1.0256	1.00453	1.19173	0.929306	0.829222	1.04768	1.10938	1.07235	1.11611	1.03235	0.862131	0.944768	1.19505	1	1	1	1	1	1	1	1	1	1	2	2	2	2
Ccne1	ENSMUSG00000002068	cyclin E1 [Source:MGI Symbol;Acc:MGI:88316]	5	6	8	1.28768e-25	0	0.000416823	2.22069e+07	3	3	3	1.0157e-13	0	9.35709e-05	6.99117e+06	0	1.09093	1.3439	0.93092	1.00554	0.708931	0.68825	1.47097	1.2986	0.851551	0.769579	0.887745	0.47224	1.18995	1.58977	0.743412	0.909671	0.591162	0.535723	7	7	7	7	7	7	7	7	7	7	3	3	3	3
Ccnh	ENSMUSG00000021548	cyclin H [Source:MGI Symbol;Acc:MGI:1913921]	6	6	9	3.37739e-28	0	2.09293e-05	36462642	6	6	8	1.83524e-25	0	1.66376e-05	3.0778e+07	0	1.25546	1.28457	0.921295	1.00143	0.854216	0.8292	1.30281	1.12296	0.928201	0.822961	0.999868	0.728764	1.08657	1.18364	0.883905	0.938874	0.907347	0.734355	9	9	9	9	9	9	9	9	9	9	8	8	8	8
Ccnk	ENSMUSG00000021258	cyclin K [Source:MGI Symbol;Acc:MGI:1276106]	5	5	6	1.67155e-30	0	1.10508e-05	4.59692e+07	4	4	8	5.06785e-27	0	5.08625e-06	6.61666e+07	0	1.12997	1.13248	0.859915	0.958321	0.865716	0.867198	1.16383	1.15123	0.937535	0.961798	0.978032	0.891687	1.06451	1.16084	0.926071	0.955187	0.914507	0.938105	6	6	6	6	6	6	6	6	6	6	8	8	8	8
Ccnt1	ENSMUSG00000011960	cyclin T1 [Source:MGI Symbol;Acc:MGI:1328363]	4	4	6	1.7839e-14	0	0.000122217	14696189	5	5	6	5.28169e-24	0	1.53236e-06	1.50757e+07	0	0.929803	1.04815	1.079	1.10421	1.09368	0.910723	1.0732	1.10635	1.02458	1.13831	1.05552	0.899917	1.03945	0.993017	1.05253	0.972007	0.978533	0.714759	6	6	6	6	6	6	6	6	6	6	6	6	6	6
Ccnt2	ENSMUSG00000026349	cyclin T2 [Source:MGI Symbol;Acc:MGI:1920199]	4	4	4	7.2706e-16	0	0.000716958	4.40051e+06	2	2	3	1.05646e-09	0	0.00146441	4119040	0	1.02064	0.925837	1.18857	0.956254	1.06032	0.897354	1.21394	0.900697	1.2183	1.12858	1.0406	0.851382	1.1255	0.894993	1.09671	1.13849	1.10918	0.980183	4	4	4	4	4	4	4	4	4	4	3	3	3	3
Ccny	ENSMUSG00000024286	cyclin Y [Source:MGI Symbol;Acc:MGI:1915224]	8	8	16	1.10942e-38	0	0.000300216	109389544	8	8	11	1.10862e-49	0	4.23942e-05	1.23025e+08	0	0.9683	1.08989	0.997221	1.01116	0.990742	1.0935	1.04968	1.02263	1.01267	0.992224	0.803877	1.21478	0.995691	1.03201	0.981294	1.03133	0.898922	1.16929	16	16	16	16	16	16	16	16	16	16	11	11	11	11
Ccnyl1	ENSMUSG00000070871	cyclin Y-like 1 [Source:MGI Symbol;Acc:MGI:2138614]	4	4	5	3.60103e-14	0	0.000322399	2.24108e+07	3	3	4	2.80576e-10	0	0.00371941	2.21962e+07	0	1.10219	1.03433	0.99533	0.912501	1.02717	0.964083	1.04918	1.06769	0.922768	0.812832	1.01784	0.864877	1.09038	1.17336	0.971329	0.914185	1.09608	0.91497	5	5	5	5	5	5	5	5	5	5	4	4	4	4
Ccpg1	ENSMUSG00000034563	cell cycle progression 1 [Source:MGI Symbol;Acc:MGI:1196419]	12	12	15	1.48461e-30	0	0.00107658	32712038	8	8	11	1.19975e-20	0	0.00770878	1.59967e+07	0	0.919428	1.09208	1.14311	1.08107	1.21924	0.842547	0.940521	0.995213	1.17568	1.03866	1.36031	0.779497	1.01838	1.06088	1.17233	1.10774	1.22174	0.726684	15	15	15	15	15	15	15	15	15	15	11	11	11	11
Ccrn4l	ENSMUSG00000023087	CCR4 carbon catabolite repression 4-like (S. cerevisiae) [Source:MGI Symbol;Acc:MGI:109382]	2	3	16	4.74726e-08	0	0.0017056	55717204	1	2	12	2.38351e-06	0	0.00170114	20861730	0	1.0057	0.910551	0.823273	1.0122	0.84178	0.835956	1.12663	1.02043	0.831668	1.09215	0.77769	0.946851	1.23965	1.21441	0.931028	1.10054	0.869689	1.06561	2	2	2	2	2	2	2	2	2	2	1	1	1	1
Ccs	ENSMUSG00000034108	copper chaperone for superoxide dismutase [Source:MGI Symbol;Acc:MGI:1333783]	3	3	6	1.04522e-28	0	2.06366e-05	1.28398e+07	2	2	7	2.82402e-13	0	0.000210516	23356875	0	0.902608	1.04884	0.992415	0.726009	1.14208	0.800563	1.05654	0.993868	1.03925	0.602602	1.06998	1.16998	0.969326	1.12609	1.22258	0.777466	0.949845	0.864784	5	6	6	5	5	5	6	6	4	6	2	4	5	3
Cct2	ENSMUSG00000034024	chaperonin containing Tcp1, subunit 2 (beta) [Source:MGI Symbol;Acc:MGI:107186]	20	20	114	3.87086e-125	0	3.24762e-05	2.01782e+09	20	20	115	5.92142e-114	0	1.27432e-05	1448261696	0	1.10773	1.12721	0.974321	0.974815	0.950484	0.887864	1.12209	1.09557	0.989193	0.994316	0.97722	0.950961	1.07754	1.08893	0.957798	0.98594	0.925033	0.913738	114	114	114	113	114	113	114	114	114	114	115	115	115	115
Cct3	ENSMUSG00000001416	chaperonin containing Tcp1, subunit 3 (gamma) [Source:MGI Symbol;Acc:MGI:104708]	22	22	108	1.05253e-116	0	2.48064e-05	2795494656	28	28	130	4.65082e-151	0	1.90056e-06	1.08776e+09	0	1.05529	1.08549	0.91546	0.945388	0.920253	0.862715	1.1016	1.05315	0.927257	0.952077	0.923778	0.928981	1.01825	1.06746	0.952017	0.956828	0.914727	0.905162	108	108	108	108	108	108	108	108	108	108	130	130	130	130
Cct4	ENSMUSG00000007739	chaperonin containing Tcp1, subunit 4 (delta) [Source:MGI Symbol;Acc:MGI:104689]	18	18	93	3.27632e-109	0	1.12309e-05	1.93504e+09	19	19	87	6.79542e-89	0	2.34716e-05	1.73831e+09	0	1.097	1.08509	0.9346	0.954108	0.915756	0.841842	1.12056	1.08844	0.935541	0.980369	0.978214	0.904407	1.07199	1.14845	1.01026	0.977978	0.94547	0.90567	93	93	93	93	93	93	93	93	93	93	87	87	87	87
Cct5	ENSMUSG00000022234	chaperonin containing Tcp1, subunit 5 (epsilon) [Source:MGI Symbol;Acc:MGI:107185]	15	15	93	1.77787e-71	0	1.73443e-05	3466558720	20	20	85	8.13255e-91	0	7.98583e-06	1.50004e+09	0	1.06676	1.06908	0.970586	0.969478	0.946555	0.891807	1.12604	1.06569	0.917633	0.998415	1.01008	0.885724	1.08655	1.10927	0.973322	0.992344	0.936147	0.927997	93	93	93	93	93	92	93	93	93	93	85	85	85	85
Cct7	ENSMUSG00000030007	chaperonin containing Tcp1, subunit 7 (eta) [Source:MGI Symbol;Acc:MGI:107184]	16	16	71	1.55857e-100	0	2.35889e-05	8.39442e+08	23	23	91	1.333e-125	0	2.7443e-05	1.11396e+09	0	1.11561	1.08777	0.953112	0.967982	0.966387	0.908056	1.12187	1.07956	0.9635	0.945775	0.970608	0.915477	1.06443	1.09133	0.99697	0.954595	0.920202	0.91023	70	71	71	70	70	71	70	71	70	71	91	91	91	91
Cct8	ENSMUSG00000025613	chaperonin containing Tcp1, subunit 8 (theta) [Source:MGI Symbol;Acc:MGI:107183]	23	23	150	1.49488e-123	0	9.33024e-05	2.65485e+09	28	28	156	2.14385e-156	0	9.65063e-07	2.16987e+09	0	1.09386	1.10566	0.929386	0.989428	0.928783	0.878417	1.12139	1.08808	0.955149	0.993508	0.961095	0.93687	1.05315	1.10387	0.962153	1.01159	0.918846	0.902692	150	150	150	150	150	150	150	150	150	150	155	155	155	155
Ccz1	ENSMUSG00000029617	CCZ1 vacuolar protein trafficking and biogenesis associated [Source:MGI Symbol;Acc:MGI:2141070]	6	6	6	4.02421e-24	0	0.00219508	2.00791e+07	4	4	4	1.25967e-22	0	0.00124286	2.50529e+07	0	0.98093	1.04703	0.993827	0.884769	1.07172	0.737253	1.01115	0.915554	1.02819	0.814196	1.17572	0.688613	1.04582	1.01377	1.08003	0.958188	1.08633	0.729932	6	6	6	6	6	6	6	6	6	6	4	4	4	4
Cd109	ENSMUSG00000046186	CD109 antigen [Source:MGI Symbol;Acc:MGI:2445221]	8	8	13	4.69491e-37	0	0.000143882	103053752	9	9	13	2.19634e-45	0	5.56256e-05	72686898	0	1.07916	1.22702	1.0453	0.767683	0.985956	0.86175	1.03656	0.952636	0.93239	0.709153	1.37808	0.901447	1.14633	1.04728	0.907795	0.834752	0.929023	0.778522	13	13	13	13	13	13	13	13	13	13	13	13	13	13
Cd14	ENSMUSG00000051439	CD14 antigen [Source:MGI Symbol;Acc:MGI:88318]	3	3	4	6.72065e-16	0	0.00035988	10625640	1	1	1	1.06736e-08	0	0.000195538	856026	0	1.02925	0.942761	0.993955	1.02538	1.04986	1.05909	0.908534	0.848183	1.03079	1.05221	1.12487	0.925864	1.09587	0.994586	1.01303	1.03566	1.07199	0.968067	4	4	4	4	4	4	4	4	4	4	1	1	1	1
Cd163	ENSMUSG00000008845	CD163 antigen [Source:MGI Symbol;Acc:MGI:2135946]	7	7	8	1.9447e-27	0	0.00152094	3.19714e+07	7	7	7	4.25864e-32	0	9.13368e-05	2.02415e+07	0	0.916677	0.830948	0.925988	1.08252	1.12551	1.26814	0.826721	0.897349	1.00993	0.95277	0.974626	1.27564	1.23814	0.889548	1.09725	0.933965	0.98289	1.36464	8	8	8	8	8	8	8	8	8	8	7	7	7	7
Cd248	ENSMUSG00000056481	CD248 antigen, endosialin [Source:MGI Symbol;Acc:MGI:1917695]	1	1	1	1.86158e-13	0	1.89753e-05	NA	1	1	1	3.8276e-16	0	2.35046e-06	24847536	0	2.96233	4.21854	3.34523	1.47111	3.26234	1.0394	2.77591	2.121	1.56929	0.395542	1.46241	0.25968	1.63829	1.39358	0.871515	0.409976	0.754364	0.209198	1	1	1	1	1	1	1	1	1	1	1	1	1	1
Cd2ap	ENSMUSG00000061665	CD2-associated protein [Source:MGI Symbol;Acc:MGI:1330281]	8	8	15	3.37369e-26	0	0.000498424	2.96036e+07	7	8	11	8.3496e-20	0	0.000278034	138704208	0	0.955939	1.12847	1.12257	1.09344	1.07938	0.781625	1.09108	1.10517	1.06558	1.06706	1.31061	0.833519	0.987719	1.0372	1.05928	1.06839	0.972724	0.857219	15	15	15	15	15	15	15	15	15	15	10	10	10	10
Cd2bp2	ENSMUSG00000042502	CD2 antigen (cytoplasmic tail) binding protein 2 [Source:MGI Symbol;Acc:MGI:1917483]	3	3	5	4.81979e-20	0	0.000127071	3.27337e+07	2	2	3	1.61452e-08	0	0.00121148	13327597	0	0.930238	1.04081	0.771309	0.946188	1.22	0.826071	1.34482	0.851795	1.15316	0.916952	1.07061	0.777162	0.851448	0.714614	0.781614	0.822939	0.920668	0.754323	5	5	5	5	5	4	5	5	5	5	3	3	3	3
Cd300lg	ENSMUSG00000017309	CD300 antigen like family member G [Source:MGI Symbol;Acc:MGI:1289168]	3	3	7	3.00201e-07	0	0.00802421	2.43349e+07	4	4	8	2.17785e-14	0	0.00225338	4.352e+07	0	0.965274	0.631921	1.31427	0.777633	1.11782	1.26	0.878475	0.80006	1.21515	0.826462	1.00418	1.247	1.43724	0.845156	1.20445	0.900317	1.14269	1.23488	7	7	7	7	7	7	7	7	7	7	8	8	8	8
Cd302	ENSMUSG00000060703	CD302 antigen [Source:MGI Symbol;Acc:MGI:1913455]	1	1	1	3.88967e-08	0	0.000566368	33180620	1	1	1	9.23366e-08	0	0.000431486	11225252	0	0.706778	0.933019	1.03783	1.11613	1.2336	1.11298	0.689684	0.875241	0.990493	1.29983	1.29178	0.967878	0.851964	0.828688	1.09967	1.25243	1.18286	1.47308	1	1	1	1	1	1	1	1	1	1	1	1	1	1
Cd34	ENSMUSG00000016494	CD34 antigen [Source:MGI Symbol;Acc:MGI:88329]	5	5	13	1.37873e-29	0	0.000114133	5.96127e+08	3	3	4	2.35158e-25	0	6.71764e-07	5.02152e+07	0	1.07167	1.16294	1.16024	1.15347	1.31729	0.878591	0.965077	0.913364	1.15554	0.941335	0.905979	0.843242	1.0465	1.01252	1.09016	0.991384	1.08447	1.06281	13	13	13	13	13	13	13	13	13	13	4	4	4	4
Cd36	ENSMUSG00000002944	CD36 antigen [Source:MGI Symbol;Acc:MGI:107899]	6	6	31	5.81542e-46	0	0.000167384	5.72793e+08	6	6	26	2.5921e-44	0	6.90511e-05	3.09052e+08	0	1.00602	0.785617	0.983452	0.780906	0.862666	1.37464	0.841095	0.872996	0.975985	0.95173	1.0329	1.28593	1.07944	0.923883	1.10062	0.958839	1.06386	1.24522	31	31	31	31	31	31	31	31	31	31	25	25	25	25
Cd44	ENSMUSG00000005087	CD44 antigen [Source:MGI Symbol;Acc:MGI:88338]	3	3	4	7.89395e-18	0	5.81551e-05	1.33321e+08	4	4	8	1.27213e-24	0	2.93891e-06	3.42373e+07	0	1.4278	1.34677	0.904472	0.887988	0.806282	0.711522	1.12433	1.03161	0.664425	0.838731	1.19582	0.724225	1.45025	1.52262	1.13123	0.87435	0.733487	0.765064	4	4	4	4	4	4	4	4	4	4	8	8	8	8
Cd47	ENSMUSG00000055447	CD47 antigen (Rh-related antigen, integrin-associated signal transducer) [Source:MGI Symbol;Acc:MGI:96617]	2	2	3	1.014e-13	0	0.00108965	204263244	4	4	8	2.18164e-19	0	0.000748022	1.43006e+08	0	1.0838	1.25239	1.09345	1.24283	1.18153	1.2163	0.954226	0.98156	1.06093	0.994913	1.20889	1.04372	1.04505	0.964401	0.99759	1.12289	1.02816	1.06915	3	3	3	3	3	3	3	3	3	3	8	8	8	8
Cd55	ENSMUSG00000026399	CD55 molecule, decay accelerating factor for complement [Source:MGI Symbol;Acc:MGI:104850]	1	1	2	1.9333e-08	0	0.000442731	24537140	1	1	1	3.662e-13	0	1.04906e-05	NA	0	0.994794	1.23523	1.42397	1.09809	1.14821	0.869985	1.22677	0.697469	1.07594	1.19811	1.31734	0.741668	1.23651	0.912637	1.06309	1.14042	1.10341	0.797731	2	2	2	2	2	2	2	2	2	2	1	1	1	1
Cd59a	ENSMUSG00000032679	CD59a antigen [Source:MGI Symbol;Acc:MGI:109177]	1	1	1	1.82263e-10	0	0.000104794	157260832	2	2	4	1.81488e-21	0	3.42043e-05	NA	0	0.885602	0.928315	1.04148	1.04279	1.03653	1.25585	0.815931	0.901569	1.22464	1.23736	0.957214	1.25017	0.721138	0.898383	1.12578	1.21462	1.11913	1.36031	1	1	1	1	1	1	1	1	1	1	4	4	4	4
Cd81	ENSMUSG00000037706	CD81 antigen [Source:MGI Symbol;Acc:MGI:1096398]	2	2	5	1.66303e-13	0	5.46666e-05	1.13538e+08	2	2	8	1.16646e-14	0	1.36017e-05	290406280	0	0.758286	1.11485	0.842323	0.961464	0.846938	0.885628	0.909921	0.875218	0.869689	1.03519	0.974351	0.959621	1.02684	1.11732	0.817177	1.15901	0.79532	0.960801	5	5	5	5	5	5	5	5	5	5	8	8	8	8
Cd82	ENSMUSG00000027215	CD82 antigen [Source:MGI Symbol;Acc:MGI:104651]	3	3	5	1.62825e-13	0	0.00152094	8.38392e+07	4	4	9	2.56646e-13	0	0.00184384	61261708	0	1.07389	1.27914	1.15042	1.00163	1.01456	0.6684	1.20069	1.23965	1.05079	0.927501	1.16282	0.787555	1.09754	1.10555	1.00808	0.868414	1.00697	0.815381	5	5	5	5	5	5	5	5	5	5	9	9	9	9
Cd84	ENSMUSG00000038147	CD84 antigen [Source:MGI Symbol;Acc:MGI:1336885]	2	2	2	9.41361e-07	0	0.0504829	5055239	1	1	1	6.97694e-06	0	0.00286261	2436712	0	0.884138	0.884627	0.809323	1.11339	0.897126	0.914248	0.782249	0.805287	0.754669	0.784225	1.67947	0.578409	1.48956	0.888481	0.709917	0.826129	0.755471	0.736392	2	2	2	2	2	2	2	2	2	2	1	1	1	1
Cd93	ENSMUSG00000027435	CD93 antigen [Source:MGI Symbol;Acc:MGI:106664]	2	2	4	1.17776e-15	0	7.86495e-05	54732394	3	3	4	7.15767e-10	0	0.00674002	108469098	0	1.0675	0.956411	1.45312	0.766847	1.3297	0.500318	1.14915	0.935395	1.30722	0.696128	1.09711	0.489131	0.859203	0.942013	1.34593	0.798844	1.32362	0.562759	4	4	4	4	4	4	4	4	4	4	4	4	4	4
Cd99l2	ENSMUSG00000035776	CD99 antigen-like 2 [Source:MGI Symbol;Acc:MGI:2177151]	2	2	2	3.18901e-11	0	0.000229485	25517123	2	2	4	9.39248e-07	0	0.00688535	1.56456e+08	0	0.747927	1.17278	1.12115	1.07494	0.964753	0.827061	0.829552	0.929065	1.12774	0.969644	1.00956	0.902053	0.978174	0.98763	1.02382	0.975731	1.01699	0.887804	2	2	2	2	2	2	2	2	2	2	4	4	4	4
[truncated: 8,344 more rows]
[truncated: 9 more columns]

## Sheet: Figure 1b ProteinCentric 1FDR
																					Ratios to pool of all samples																		# of PSMs for ratio quantification
[truncated: 9,800 more rows]
[truncated: 12 more columns]
