# Supplementary material for: Combining multiomics and drug perturbation profiles to identify muscle-specific treatments for spinal muscular atrophy
Source: JCI Insight. 2021 Jul 8;6(13):e149446. doi: 10.1172/jci.insight.149446 (PMC8410072; doi:10.1172/jci.insight.149446)
Supplement: Supplemental Table 1 [file jciinsight-6-149446-s221.xlsx]

## Sheet: Pip6a-scrambled vs WT Transcrip
ensembl_gene_id	external_gene_name	description	Direction
ENSMUSG00000000131	Xpo6	exportin 6 [Source:MGI Symbol;Acc:MGI:2429950]	DOWN
ENSMUSG00000000275	Trim25	tripartite motif-containing 25 [Source:MGI Symbol;Acc:MGI:102749]	DOWN
ENSMUSG00000000317	Bcl6b	B cell CLL/lymphoma 6, member B [Source:MGI Symbol;Acc:MGI:1278332]	DOWN
ENSMUSG00000000486	Sept1	septin 1 [Source:MGI Symbol;Acc:MGI:1858916]	DOWN
ENSMUSG00000000489	Pdgfb	platelet derived growth factor, B polypeptide [Source:MGI Symbol;Acc:MGI:97528]	DOWN
ENSMUSG00000000531	Grasp	GRP1 (general receptor for phosphoinositides 1)-associated scaffold protein [Source:MGI Symbol;Acc:MGI:1860303]	DOWN
ENSMUSG00000000811	Txnrd3	thioredoxin reductase 3 [Source:MGI Symbol;Acc:MGI:2386711]	DOWN
ENSMUSG00000000901	Mmp11	matrix metallopeptidase 11 [Source:MGI Symbol;Acc:MGI:97008]	DOWN
ENSMUSG00000001029	Icam2	intercellular adhesion molecule 2 [Source:MGI Symbol;Acc:MGI:96394]	DOWN
ENSMUSG00000001123	Lgals9	lectin, galactose binding, soluble 9 [Source:MGI Symbol;Acc:MGI:109496]	DOWN
ENSMUSG00000001227	Sema6b	sema domain, transmembrane domain (TM), and cytoplasmic domain, (semaphorin) 6B [Source:MGI Symbol;Acc:MGI:1202889]	DOWN
ENSMUSG00000001240	Ramp2	receptor (calcitonin) activity modifying protein 2 [Source:MGI Symbol;Acc:MGI:1859650]	DOWN
ENSMUSG00000001300	Efnb2	ephrin B2 [Source:MGI Symbol;Acc:MGI:105097]	DOWN
ENSMUSG00000001334	Fndc5	fibronectin type III domain containing 5 [Source:MGI Symbol;Acc:MGI:1917614]	DOWN
ENSMUSG00000001424	Snd1	staphylococcal nuclease and tudor domain containing 1 [Source:MGI Symbol;Acc:MGI:1929266]	DOWN
ENSMUSG00000001552	Jup	junction plakoglobin [Source:MGI Symbol;Acc:MGI:96650]	DOWN
ENSMUSG00000001657	Hoxc8	homeobox C8 [Source:MGI Symbol;Acc:MGI:96198]	DOWN
ENSMUSG00000001661	Hoxc6	homeobox C6 [Source:MGI Symbol;Acc:MGI:96197]	DOWN
ENSMUSG00000001844	Zdhhc4	zinc finger, DHHC domain containing 4 [Source:MGI Symbol;Acc:MGI:1920131]	DOWN
ENSMUSG00000001864	Aif1l	allograft inflammatory factor 1-like [Source:MGI Symbol;Acc:MGI:1919598]	DOWN
ENSMUSG00000001930	Vwf	Von Willebrand factor homolog [Source:MGI Symbol;Acc:MGI:98941]	DOWN
ENSMUSG00000001946	Esam	endothelial cell-specific adhesion molecule [Source:MGI Symbol;Acc:MGI:1916774]	DOWN
ENSMUSG00000002345	Borcs8	BLOC-1 related complex subunit 8 [Source:MGI Symbol;Acc:MGI:1919618]	DOWN
ENSMUSG00000002409	Dyrk1b	dual-specificity tyrosine-(Y)-phosphorylation regulated kinase 1b [Source:MGI Symbol;Acc:MGI:1330302]	DOWN
ENSMUSG00000002504	Slc9a3r2	solute carrier family 9 (sodium/hydrogen exchanger), member 3 regulator 2 [Source:MGI Symbol;Acc:MGI:1890662]	DOWN
ENSMUSG00000002603	Tgfb1	transforming growth factor, beta 1 [Source:MGI Symbol;Acc:MGI:98725]	DOWN
ENSMUSG00000002968	Med25	mediator complex subunit 25 [Source:MGI Symbol;Acc:MGI:1922863]	DOWN
ENSMUSG00000002980	Bcam	basal cell adhesion molecule [Source:MGI Symbol;Acc:MGI:1929940]	DOWN
ENSMUSG00000003184	Irf3	interferon regulatory factor 3 [Source:MGI Symbol;Acc:MGI:1859179]	DOWN
ENSMUSG00000003228	Grk5	G protein-coupled receptor kinase 5 [Source:MGI Symbol;Acc:MGI:109161]	DOWN
ENSMUSG00000003352	Cacnb3	calcium channel, voltage-dependent, beta 3 subunit [Source:MGI Symbol;Acc:MGI:103307]	DOWN
ENSMUSG00000003644	Rps6ka1	ribosomal protein S6 kinase polypeptide 1 [Source:MGI Symbol;Acc:MGI:104558]	DOWN
ENSMUSG00000003813	Rad23a	RAD23a homolog (S. cerevisiae) [Source:MGI Symbol;Acc:MGI:105126]	DOWN
ENSMUSG00000004054	Map3k11	mitogen-activated protein kinase kinase kinase 11 [Source:MGI Symbol;Acc:MGI:1346880]	DOWN
ENSMUSG00000004099	Dnmt1	DNA methyltransferase (cytosine-5) 1 [Source:MGI Symbol;Acc:MGI:94912]	DOWN
ENSMUSG00000004347	Pde1c	phosphodiesterase 1C [Source:MGI Symbol;Acc:MGI:108413]	DOWN
ENSMUSG00000004451	Ralb	v-ral simian leukemia viral oncogene homolog B (ras related) [Source:MGI Symbol;Acc:MGI:1927244]	DOWN
ENSMUSG00000004655	Aqp1	aquaporin 1 [Source:MGI Symbol;Acc:MGI:103201]	DOWN
ENSMUSG00000004665	Cnn2	calponin 2 [Source:MGI Symbol;Acc:MGI:105093]	DOWN
ENSMUSG00000004837	Grap	GRB2-related adaptor protein [Source:MGI Symbol;Acc:MGI:1918770]	DOWN
ENSMUSG00000005470	Asf1b	anti-silencing function 1B histone chaperone [Source:MGI Symbol;Acc:MGI:1914179]	DOWN
ENSMUSG00000005611	Mrvi1	MRV integration site 1 [Source:MGI Symbol;Acc:MGI:1338023]	DOWN
ENSMUSG00000005672	Kit	kit oncogene [Source:MGI Symbol;Acc:MGI:96677]	DOWN
ENSMUSG00000006356	Crip2	cysteine rich protein 2 [Source:MGI Symbol;Acc:MGI:1915587]	DOWN
ENSMUSG00000006386	Tek	endothelial-specific receptor tyrosine kinase [Source:MGI Symbol;Acc:MGI:98664]	DOWN
ENSMUSG00000006398	Cdc20	cell division cycle 20 [Source:MGI Symbol;Acc:MGI:1859866]	DOWN
ENSMUSG00000006423	C330007P06Rik	RIKEN cDNA C330007P06 gene [Source:MGI Symbol;Acc:MGI:1924894]	DOWN
ENSMUSG00000007080	Pole	polymerase (DNA directed), epsilon [Source:MGI Symbol;Acc:MGI:1196391]	DOWN
ENSMUSG00000007655	Cav1	caveolin 1, caveolae protein [Source:MGI Symbol;Acc:MGI:102709]	DOWN
ENSMUSG00000008398	Elk3	ELK3, member of ETS oncogene family [Source:MGI Symbol;Acc:MGI:101762]	DOWN
ENSMUSG00000009214	Tmem8c	transmembrane protein 8C [Source:MGI Symbol;Acc:MGI:1913389]	DOWN
ENSMUSG00000009418	Nav1	neuron navigator 1 [Source:MGI Symbol;Acc:MGI:2183683]	DOWN
ENSMUSG00000009876	Cox4i2	cytochrome c oxidase subunit IV isoform 2 [Source:MGI Symbol;Acc:MGI:2135755]	DOWN
ENSMUSG00000010307	Tmem86a	transmembrane protein 86A [Source:MGI Symbol;Acc:MGI:1915143]	DOWN
ENSMUSG00000010362	Rdm1	RAD52 motif 1 [Source:MGI Symbol;Acc:MGI:1913849]	DOWN
ENSMUSG00000010936	Vac14	Vac14 homolog (S. cerevisiae) [Source:MGI Symbol;Acc:MGI:2157980]	DOWN
ENSMUSG00000011877	Git1	G protein-coupled receptor kinase-interactor 1 [Source:MGI Symbol;Acc:MGI:1927140]	DOWN
ENSMUSG00000012443	Kif11	kinesin family member 11 [Source:MGI Symbol;Acc:MGI:1098231]	DOWN
ENSMUSG00000012609	Ttll5	tubulin tyrosine ligase-like family, member 5 [Source:MGI Symbol;Acc:MGI:2443657]	DOWN
ENSMUSG00000013495	Tmem175	transmembrane protein 175 [Source:MGI Symbol;Acc:MGI:1919642]	DOWN
ENSMUSG00000013858	Tmem259	transmembrane protein 259 [Source:MGI Symbol;Acc:MGI:2177957]	DOWN
ENSMUSG00000013921	Clip3	CAP-GLY domain containing linker protein 3 [Source:MGI Symbol;Acc:MGI:1923936]	DOWN
ENSMUSG00000014704	Hoxa2	homeobox A2 [Source:MGI Symbol;Acc:MGI:96174]	DOWN
ENSMUSG00000014773	Dll1	delta-like 1 (Drosophila) [Source:MGI Symbol;Acc:MGI:104659]	DOWN
ENSMUSG00000014932	Yes1	Yamaguchi sarcoma viral (v-yes) oncogene homolog 1 [Source:MGI Symbol;Acc:MGI:99147]	DOWN
ENSMUSG00000015143	Actn1	actinin, alpha 1 [Source:MGI Symbol;Acc:MGI:2137706]	DOWN
ENSMUSG00000015149	Sirt2	sirtuin 2 [Source:MGI Symbol;Acc:MGI:1927664]	DOWN
ENSMUSG00000015289	Lage3	L antigen family, member 3 [Source:MGI Symbol;Acc:MGI:1913442]	DOWN
ENSMUSG00000015647	Lama5	laminin, alpha 5 [Source:MGI Symbol;Acc:MGI:105382]	DOWN
ENSMUSG00000016087	Fli1	Friend leukemia integration 1 [Source:MGI Symbol;Acc:MGI:95554]	DOWN
ENSMUSG00000016494	Cd34	CD34 antigen [Source:MGI Symbol;Acc:MGI:88329]	DOWN
ENSMUSG00000016495	Plgrkt	plasminogen receptor, C-terminal lysine transmembrane protein [Source:MGI Symbol;Acc:MGI:1915009]	DOWN
ENSMUSG00000017188	Coa3	cytochrome C oxidase assembly factor 3 [Source:MGI Symbol;Acc:MGI:1098757]	DOWN
ENSMUSG00000017309	Cd300lg	CD300 antigen like family member G [Source:MGI Symbol;Acc:MGI:1289168]	DOWN
ENSMUSG00000017344	Vtn	vitronectin [Source:MGI Symbol;Acc:MGI:98940]	DOWN
ENSMUSG00000017417	Plxdc1	plexin domain containing 1 [Source:MGI Symbol;Acc:MGI:1919574]	DOWN
ENSMUSG00000017631	Abr	active BCR-related gene [Source:MGI Symbol;Acc:MGI:107771]	DOWN
ENSMUSG00000017754	Pltp	phospholipid transfer protein [Source:MGI Symbol;Acc:MGI:103151]	DOWN
ENSMUSG00000018417	Myo1b	myosin IB [Source:MGI Symbol;Acc:MGI:107752]	DOWN
ENSMUSG00000018427	Ypel2	yippee-like 2 (Drosophila) [Source:MGI Symbol;Acc:MGI:1925114]	DOWN
ENSMUSG00000018474	Chd3	chromodomain helicase DNA binding protein 3 [Source:MGI Symbol;Acc:MGI:1344395]	DOWN
ENSMUSG00000018740	Slc25a35	solute carrier family 25, member 35 [Source:MGI Symbol;Acc:MGI:1919248]	DOWN
ENSMUSG00000018830	Myh11	myosin, heavy polypeptide 11, smooth muscle [Source:MGI Symbol;Acc:MGI:102643]	DOWN
ENSMUSG00000018899	Irf1	interferon regulatory factor 1 [Source:MGI Symbol;Acc:MGI:96590]	DOWN
ENSMUSG00000018931	Natd1	N-acetyltransferase domain containing 1 [Source:MGI Symbol;Acc:MGI:1344388]	DOWN
ENSMUSG00000018983	E2f2	E2F transcription factor 2 [Source:MGI Symbol;Acc:MGI:1096341]	DOWN
ENSMUSG00000019055	Plod1	procollagen-lysine, 2-oxoglutarate 5-dioxygenase 1 [Source:MGI Symbol;Acc:MGI:99907]	DOWN
ENSMUSG00000019139	Isyna1	myo-inositol 1-phosphate synthase A1 [Source:MGI Symbol;Acc:MGI:1919030]	DOWN
ENSMUSG00000019433	Gipc1	GIPC PDZ domain containing family, member 1 [Source:MGI Symbol;Acc:MGI:1926252]	DOWN
ENSMUSG00000019647	Sema6a	sema domain, transmembrane domain (TM), and cytoplasmic domain, (semaphorin) 6A [Source:MGI Symbol;Acc:MGI:1203727]	DOWN
ENSMUSG00000019866	Aim1	absent in melanoma 1 [Source:MGI Symbol;Acc:MGI:109544]	DOWN
ENSMUSG00000019945	1700040L02Rik	RIKEN cDNA 1700040L02 gene [Source:MGI Symbol;Acc:MGI:1920537]	DOWN
ENSMUSG00000019989	Enpp3	ectonucleotide pyrophosphatase/phosphodiesterase 3 [Source:MGI Symbol;Acc:MGI:2143702]	DOWN
ENSMUSG00000020099	Unc5b	unc-5 homolog B (C. elegans) [Source:MGI Symbol;Acc:MGI:894703]	DOWN
ENSMUSG00000020101	Vsir	V-set immunoregulatory receptor [Source:MGI Symbol;Acc:MGI:1921298]	DOWN
ENSMUSG00000020154	Ptprb	protein tyrosine phosphatase, receptor type, B [Source:MGI Symbol;Acc:MGI:97809]	DOWN
ENSMUSG00000020178	Adora2a	adenosine A2a receptor [Source:MGI Symbol;Acc:MGI:99402]	DOWN
ENSMUSG00000020272	Stk10	serine/threonine kinase 10 [Source:MGI Symbol;Acc:MGI:1099439]	DOWN
ENSMUSG00000020439	Smtn	smoothelin [Source:MGI Symbol;Acc:MGI:1354727]	DOWN
ENSMUSG00000020486	Sept4	septin 4 [Source:MGI Symbol;Acc:MGI:1270156]	DOWN
ENSMUSG00000020577	Tspan13	tetraspanin 13 [Source:MGI Symbol;Acc:MGI:1913359]	DOWN
ENSMUSG00000020642	Rnf144a	ring finger protein 144A [Source:MGI Symbol;Acc:MGI:1344401]	DOWN
ENSMUSG00000020674	Pxdn	peroxidasin homolog (Drosophila) [Source:MGI Symbol;Acc:MGI:1916925]	DOWN
ENSMUSG00000020676	Ccl11	chemokine (C-C motif) ligand 11 [Source:MGI Symbol;Acc:MGI:103576]	DOWN
ENSMUSG00000020680	Taf15	TAF15 RNA polymerase II, TATA box binding protein (TBP)-associated factor [Source:MGI Symbol;Acc:MGI:1917689]	DOWN
ENSMUSG00000020709	Adap2	ArfGAP with dual PH domains 2 [Source:MGI Symbol;Acc:MGI:2663075]	DOWN
ENSMUSG00000020717	Pecam1	platelet/endothelial cell adhesion molecule 1 [Source:MGI Symbol;Acc:MGI:97537]	DOWN
ENSMUSG00000020788	Atp2a3	ATPase, Ca++ transporting, ubiquitous [Source:MGI Symbol;Acc:MGI:1194503]	DOWN
ENSMUSG00000020810	Cygb	cytoglobin [Source:MGI Symbol;Acc:MGI:2149481]	DOWN
ENSMUSG00000020826	Nos2	nitric oxide synthase 2, inducible [Source:MGI Symbol;Acc:MGI:97361]	DOWN
ENSMUSG00000020846	Fam101b	family with sequence similarity 101, member B [Source:MGI Symbol;Acc:MGI:1923816]	DOWN
ENSMUSG00000020897	Aurkb	aurora kinase B [Source:MGI Symbol;Acc:MGI:107168]	DOWN
ENSMUSG00000020914	Top2a	topoisomerase (DNA) II alpha [Source:MGI Symbol;Acc:MGI:98790]	DOWN
ENSMUSG00000021057	Akap5	A kinase (PRKA) anchor protein 5 [Source:MGI Symbol;Acc:MGI:2685104]	DOWN
ENSMUSG00000021108	Prkch	protein kinase C, eta [Source:MGI Symbol;Acc:MGI:97600]	DOWN
ENSMUSG00000021143	Pacs2	phosphofurin acidic cluster sorting protein 2 [Source:MGI Symbol;Acc:MGI:1924399]	DOWN
ENSMUSG00000021262	Evl	Ena-vasodilator stimulated phosphoprotein [Source:MGI Symbol;Acc:MGI:1194884]	DOWN
ENSMUSG00000021285	Ppp1r13b	protein phosphatase 1, regulatory (inhibitor) subunit 13B [Source:MGI Symbol;Acc:MGI:1336199]	DOWN
ENSMUSG00000021314	Amph	amphiphysin [Source:MGI Symbol;Acc:MGI:103574]	DOWN
ENSMUSG00000021360	Gcnt2	glucosaminyl (N-acetyl) transferase 2, I-branching enzyme [Source:MGI Symbol;Acc:MGI:1100870]	DOWN
ENSMUSG00000021573	Tppp	tubulin polymerization promoting protein [Source:MGI Symbol;Acc:MGI:1920198]	DOWN
ENSMUSG00000021646	Mccc2	methylcrotonoyl-Coenzyme A carboxylase 2 (beta) [Source:MGI Symbol;Acc:MGI:1925288]	DOWN
ENSMUSG00000021684	Pde8b	phosphodiesterase 8B [Source:MGI Symbol;Acc:MGI:2443999]	DOWN
ENSMUSG00000021871	Pnp	purine-nucleoside phosphorylase [Source:MGI Symbol;Acc:MGI:97365]	DOWN
ENSMUSG00000021892	Sh3bp5	SH3-domain binding protein 5 (BTK-associated) [Source:MGI Symbol;Acc:MGI:1344391]	DOWN
ENSMUSG00000021903	Galnt15	UDP-N-acetyl-alpha-D-galactosamine:polypeptide N-acetylgalactosaminyltransferase 15 [Source:MGI Symbol;Acc:MGI:1926004]	DOWN
ENSMUSG00000021904	Sema3g	sema domain, immunoglobulin domain (Ig), short basic domain, secreted, (semaphorin) 3G [Source:MGI Symbol;Acc:MGI:3041242]	DOWN
ENSMUSG00000021990	Spata13	spermatogenesis associated 13 [Source:MGI Symbol;Acc:MGI:104838]	DOWN
ENSMUSG00000021993	Mipep	mitochondrial intermediate peptidase [Source:MGI Symbol;Acc:MGI:1917728]	DOWN
ENSMUSG00000022021	Diaph3	diaphanous related formin 3 [Source:MGI Symbol;Acc:MGI:1927222]	DOWN
ENSMUSG00000022034	Esco2	establishment of sister chromatid cohesion N-acetyltransferase 2 [Source:MGI Symbol;Acc:MGI:1919238]	DOWN
ENSMUSG00000022089	Bin3	bridging integrator 3 [Source:MGI Symbol;Acc:MGI:1929883]	DOWN
ENSMUSG00000022146	Osmr	oncostatin M receptor [Source:MGI Symbol;Acc:MGI:1330819]	DOWN
ENSMUSG00000022159	Rab2b	RAB2B, member RAS oncogene family [Source:MGI Symbol;Acc:MGI:1923588]	DOWN
ENSMUSG00000022178	Ajuba	ajuba LIM protein [Source:MGI Symbol;Acc:MGI:1341886]	DOWN
ENSMUSG00000022179	4931414P19Rik	RIKEN cDNA 4931414P19 gene [Source:MGI Symbol;Acc:MGI:1921609]	DOWN
ENSMUSG00000022197	Pdzd2	PDZ domain containing 2 [Source:MGI Symbol;Acc:MGI:1922394]	DOWN
ENSMUSG00000022220	Adcy4	adenylate cyclase 4 [Source:MGI Symbol;Acc:MGI:99674]	DOWN
ENSMUSG00000022322	Shcbp1	Shc SH2-domain binding protein 1 [Source:MGI Symbol;Acc:MGI:1338802]	DOWN
ENSMUSG00000022443	Myh9	myosin, heavy polypeptide 9, non-muscle [Source:MGI Symbol;Acc:MGI:107717]	DOWN
ENSMUSG00000022485	Hoxc5	homeobox C5 [Source:MGI Symbol;Acc:MGI:96196]	DOWN
ENSMUSG00000022517	Mgrn1	mahogunin, ring finger 1 [Source:MGI Symbol;Acc:MGI:2447670]	DOWN
ENSMUSG00000022540	Rogdi	rogdi homolog (Drosophila) [Source:MGI Symbol;Acc:MGI:1913299]	DOWN
ENSMUSG00000022579	Gpihbp1	GPI-anchored HDL-binding protein 1 [Source:MGI Symbol;Acc:MGI:1915703]	DOWN
ENSMUSG00000022587	Ly6e	lymphocyte antigen 6 complex, locus E [Source:MGI Symbol;Acc:MGI:106651]	DOWN
ENSMUSG00000022623	Shank3	SH3/ankyrin domain gene 3 [Source:MGI Symbol;Acc:MGI:1930016]	DOWN
ENSMUSG00000022661	Cd200	CD200 antigen [Source:MGI Symbol;Acc:MGI:1196990]	DOWN
ENSMUSG00000022676	Snai2	snail family zinc finger 2 [Source:MGI Symbol;Acc:MGI:1096393]	DOWN
ENSMUSG00000022799	Arhgap31	Rho GTPase activating protein 31 [Source:MGI Symbol;Acc:MGI:1333857]	DOWN
ENSMUSG00000022844	Pdia5	protein disulfide isomerase associated 5 [Source:MGI Symbol;Acc:MGI:1919849]	DOWN
ENSMUSG00000022861	Dgkg	diacylglycerol kinase, gamma [Source:MGI Symbol;Acc:MGI:105060]	DOWN
ENSMUSG00000022899	Slc15a2	solute carrier family 15 (H+/peptide transporter), member 2 [Source:MGI Symbol;Acc:MGI:1890457]	DOWN
ENSMUSG00000023008	Fmnl3	formin-like 3 [Source:MGI Symbol;Acc:MGI:109569]	DOWN
ENSMUSG00000023015	Racgap1	Rac GTPase-activating protein 1 [Source:MGI Symbol;Acc:MGI:1349423]	DOWN
ENSMUSG00000023048	Prr13	proline rich 13 [Source:MGI Symbol;Acc:MGI:1913401]	DOWN
ENSMUSG00000023439	Gnb3	guanine nucleotide binding protein (G protein), beta 3 [Source:MGI Symbol;Acc:MGI:95785]	DOWN
ENSMUSG00000023809	Rps6ka2	ribosomal protein S6 kinase, polypeptide 2 [Source:MGI Symbol;Acc:MGI:1342290]	DOWN
ENSMUSG00000023912	Slc25a27	solute carrier family 25, member 27 [Source:MGI Symbol;Acc:MGI:1921261]	DOWN
ENSMUSG00000023951	Vegfa	vascular endothelial growth factor A [Source:MGI Symbol;Acc:MGI:103178]	DOWN
ENSMUSG00000023963	Cyp39a1	cytochrome P450, family 39, subfamily a, polypeptide 1 [Source:MGI Symbol;Acc:MGI:1927096]	DOWN
ENSMUSG00000024018	Ccdc167	coiled-coil domain containing 167 [Source:MGI Symbol;Acc:MGI:1915847]	DOWN
ENSMUSG00000024055	Cyp4f13	cytochrome P450, family 4, subfamily f, polypeptide 13 [Source:MGI Symbol;Acc:MGI:2158641]	DOWN
ENSMUSG00000024056	Ndc80	NDC80 homolog, kinetochore complex component (S. cerevisiae) [Source:MGI Symbol;Acc:MGI:1914302]	DOWN
ENSMUSG00000024190	Dusp1	dual specificity phosphatase 1 [Source:MGI Symbol;Acc:MGI:105120]	DOWN
ENSMUSG00000024219	Anks1	ankyrin repeat and SAM domain containing 1 [Source:MGI Symbol;Acc:MGI:2446180]	DOWN
ENSMUSG00000024253	Dync2li1	dynein cytoplasmic 2 light intermediate chain 1 [Source:MGI Symbol;Acc:MGI:1913996]	DOWN
ENSMUSG00000024299	Adamts10	a disintegrin-like and metallopeptidase (reprolysin type) with thrombospondin type 1 motif, 10 [Source:MGI Symbol;Acc:MGI:2449112]	DOWN
ENSMUSG00000024395	Lims2	LIM and senescent cell antigen like domains 2 [Source:MGI Symbol;Acc:MGI:2385067]	DOWN
ENSMUSG00000024426	Atat1	alpha tubulin acetyltransferase 1 [Source:MGI Symbol;Acc:MGI:1913869]	DOWN
ENSMUSG00000024440	Pcdh12	protocadherin 12 [Source:MGI Symbol;Acc:MGI:1855700]	DOWN
ENSMUSG00000024451	Arap3	ArfGAP with RhoGAP domain, ankyrin repeat and PH domain 3 [Source:MGI Symbol;Acc:MGI:2147274]	DOWN
ENSMUSG00000024525	Impa2	inositol (myo)-1(or 4)-monophosphatase 2 [Source:MGI Symbol;Acc:MGI:2149728]	DOWN
ENSMUSG00000024534	Sncaip	synuclein, alpha interacting protein (synphilin) [Source:MGI Symbol;Acc:MGI:1915097]	DOWN
ENSMUSG00000024544	Ldlrad4	low density lipoprotein receptor class A domain containing 4 [Source:MGI Symbol;Acc:MGI:1277150]	DOWN
ENSMUSG00000024610	Cd74	CD74 antigen (invariant polypeptide of major histocompatibility complex, class II antigen-associated) [Source:MGI Symbol;Acc:MGI:96534]	DOWN
ENSMUSG00000024620	Pdgfrb	platelet derived growth factor receptor, beta polypeptide [Source:MGI Symbol;Acc:MGI:97531]	DOWN
ENSMUSG00000024660	Incenp	inner centromere protein [Source:MGI Symbol;Acc:MGI:1313288]	DOWN
ENSMUSG00000024795	Kif20b	kinesin family member 20B [Source:MGI Symbol;Acc:MGI:2444576]	DOWN
ENSMUSG00000024798	Htr7	5-hydroxytryptamine (serotonin) receptor 7 [Source:MGI Symbol;Acc:MGI:99841]	DOWN
ENSMUSG00000024824	Rad9a	RAD9 homolog A [Source:MGI Symbol;Acc:MGI:1328356]	DOWN
ENSMUSG00000024835	Coro1b	coronin, actin binding protein 1B [Source:MGI Symbol;Acc:MGI:1345963]	DOWN
ENSMUSG00000024899	Papss2	3-phosphoadenosine 5-phosphosulfate synthase 2 [Source:MGI Symbol;Acc:MGI:1330223]	DOWN
ENSMUSG00000024942	Capn1	calpain 1 [Source:MGI Symbol;Acc:MGI:88263]	DOWN
ENSMUSG00000024948	Map4k2	mitogen-activated protein kinase kinase kinase kinase 2 [Source:MGI Symbol;Acc:MGI:1346883]	DOWN
ENSMUSG00000024960	Plcb3	phospholipase C, beta 3 [Source:MGI Symbol;Acc:MGI:104778]	DOWN
ENSMUSG00000024963	Dnajc4	DnaJ heat shock protein family (Hsp40) member C4 [Source:MGI Symbol;Acc:MGI:1927346]	DOWN
ENSMUSG00000024983	Vti1a	vesicle transport through interaction with t-SNAREs 1A [Source:MGI Symbol;Acc:MGI:1855699]	DOWN
ENSMUSG00000024989	Cep55	centrosomal protein 55 [Source:MGI Symbol;Acc:MGI:1921357]	DOWN
ENSMUSG00000025037	Maoa	monoamine oxidase A [Source:MGI Symbol;Acc:MGI:96915]	DOWN
ENSMUSG00000025083	Afap1l2	actin filament associated protein 1-like 2 [Source:MGI Symbol;Acc:MGI:2147658]	DOWN
ENSMUSG00000025147	Mob2	MOB kinase activator 2 [Source:MGI Symbol;Acc:MGI:1919891]	DOWN
ENSMUSG00000025212	Sfxn3	sideroflexin 3 [Source:MGI Symbol;Acc:MGI:2137679]	DOWN
ENSMUSG00000025278	Flnb	filamin, beta [Source:MGI Symbol;Acc:MGI:2446089]	DOWN
ENSMUSG00000025279	Dnase1l3	deoxyribonuclease 1-like 3 [Source:MGI Symbol;Acc:MGI:1314633]	DOWN
ENSMUSG00000025350	Rdh5	retinol dehydrogenase 5 [Source:MGI Symbol;Acc:MGI:1201412]	DOWN
ENSMUSG00000025357	Dgka	diacylglycerol kinase, alpha [Source:MGI Symbol;Acc:MGI:102952]	DOWN
ENSMUSG00000025410	Dctn2	dynactin 2 [Source:MGI Symbol;Acc:MGI:107733]	DOWN
ENSMUSG00000025529	Zfp711	zinc finger protein 711 [Source:MGI Symbol;Acc:MGI:3045342]	DOWN
ENSMUSG00000025558	Dock9	dedicator of cytokinesis 9 [Source:MGI Symbol;Acc:MGI:106321]	DOWN
ENSMUSG00000025574	Tk1	thymidine kinase 1 [Source:MGI Symbol;Acc:MGI:98763]	DOWN
ENSMUSG00000025584	Pde8a	phosphodiesterase 8A [Source:MGI Symbol;Acc:MGI:1277116]	DOWN
ENSMUSG00000025597	Klhl4	kelch-like 4 [Source:MGI Symbol;Acc:MGI:2442829]	DOWN
ENSMUSG00000025608	Podxl	podocalyxin-like [Source:MGI Symbol;Acc:MGI:1351317]	DOWN
ENSMUSG00000025647	Shisa5	shisa family member 5 [Source:MGI Symbol;Acc:MGI:1915044]	DOWN
ENSMUSG00000025728	Pigq	phosphatidylinositol glycan anchor biosynthesis, class Q [Source:MGI Symbol;Acc:MGI:1333114]	DOWN
ENSMUSG00000025789	St8sia2	ST8 alpha-N-acetyl-neuraminide alpha-2,8-sialyltransferase 2 [Source:MGI Symbol;Acc:MGI:106020]	DOWN
ENSMUSG00000025902	Sox17	SRY (sex determining region Y)-box 17 [Source:MGI Symbol;Acc:MGI:107543]	DOWN
ENSMUSG00000025969	Nrp2	neuropilin 2 [Source:MGI Symbol;Acc:MGI:1100492]	DOWN
ENSMUSG00000026029	Casp8	caspase 8 [Source:MGI Symbol;Acc:MGI:1261423]	DOWN
ENSMUSG00000026121	Sema4c	sema domain, immunoglobulin domain (Ig), transmembrane domain (TM) and short cytoplasmic domain, (semaphorin) 4C [Source:MGI Symbol;Acc:MGI:109252]	DOWN
ENSMUSG00000026222	Sp100	nuclear antigen Sp100 [Source:MGI Symbol;Acc:MGI:109561]	DOWN
ENSMUSG00000026238	Ptma	prothymosin alpha [Source:MGI Symbol;Acc:MGI:97803]	DOWN
ENSMUSG00000026307	Scly	selenocysteine lyase [Source:MGI Symbol;Acc:MGI:1355310]	DOWN
ENSMUSG00000026398	Nr5a2	nuclear receptor subfamily 5, group A, member 2 [Source:MGI Symbol;Acc:MGI:1346834]	DOWN
ENSMUSG00000026421	Csrp1	cysteine and glycine-rich protein 1 [Source:MGI Symbol;Acc:MGI:88549]	DOWN
ENSMUSG00000026456	Cyb5r1	cytochrome b5 reductase 1 [Source:MGI Symbol;Acc:MGI:1919267]	DOWN
ENSMUSG00000026463	Atp2b4	ATPase, Ca++ transporting, plasma membrane 4 [Source:MGI Symbol;Acc:MGI:88111]	DOWN
ENSMUSG00000026475	Rgs16	regulator of G-protein signaling 16 [Source:MGI Symbol;Acc:MGI:108407]	DOWN
ENSMUSG00000026495	Efcab2	EF-hand calcium binding domain 2 [Source:MGI Symbol;Acc:MGI:1915476]	DOWN
ENSMUSG00000026547	Tagln2	transgelin 2 [Source:MGI Symbol;Acc:MGI:1312985]	DOWN
ENSMUSG00000026605	Cenpf	centromere protein F [Source:MGI Symbol;Acc:MGI:1313302]	DOWN
ENSMUSG00000026655	Fam107b	family with sequence similarity 107, member B [Source:MGI Symbol;Acc:MGI:1913790]	DOWN
ENSMUSG00000026657	Frmd4a	FERM domain containing 4A [Source:MGI Symbol;Acc:MGI:1919850]	DOWN
ENSMUSG00000026678	Rgs5	regulator of G-protein signaling 5 [Source:MGI Symbol;Acc:MGI:1098434]	DOWN
ENSMUSG00000026729	4930562F07Rik	RIKEN cDNA 4930562F07 gene [Source:MGI Symbol;Acc:MGI:1922505]	DOWN
ENSMUSG00000026796	Fam129b	family with sequence similarity 129, member B [Source:MGI Symbol;Acc:MGI:2442910]	DOWN
ENSMUSG00000026797	Stxbp1	syntaxin binding protein 1 [Source:MGI Symbol;Acc:MGI:107363]	DOWN
ENSMUSG00000026817	Ak1	adenylate kinase 1 [Source:MGI Symbol;Acc:MGI:87977]	DOWN
ENSMUSG00000026921	Egfl7	EGF-like domain 7 [Source:MGI Symbol;Acc:MGI:2449923]	DOWN
ENSMUSG00000026923	Notch1	notch 1 [Source:MGI Symbol;Acc:MGI:97363]	DOWN
ENSMUSG00000026991	Pkp4	plakophilin 4 [Source:MGI Symbol;Acc:MGI:109281]	DOWN
ENSMUSG00000027074	Slc43a3	solute carrier family 43, member 3 [Source:MGI Symbol;Acc:MGI:1931054]	DOWN
ENSMUSG00000027217	Tspan18	tetraspanin 18 [Source:MGI Symbol;Acc:MGI:1917186]	DOWN
ENSMUSG00000027219	Slc28a2	solute carrier family 28 (sodium-coupled nucleoside transporter), member 2 [Source:MGI Symbol;Acc:MGI:1913105]	DOWN
ENSMUSG00000027242	Wdr76	WD repeat domain 76 [Source:MGI Symbol;Acc:MGI:1926186]	DOWN
ENSMUSG00000027314	Dll4	delta-like 4 (Drosophila) [Source:MGI Symbol;Acc:MGI:1859388]	DOWN
ENSMUSG00000027326	Casc5	cancer susceptibility candidate 5 [Source:MGI Symbol;Acc:MGI:1923714]	DOWN
ENSMUSG00000027331	Knstrn	kinetochore-localized astrin/SPAG5 binding [Source:MGI Symbol;Acc:MGI:1289298]	DOWN
ENSMUSG00000027379	Bub1	BUB1, mitotic checkpoint serine/threonine kinase [Source:MGI Symbol;Acc:MGI:1100510]	DOWN
ENSMUSG00000027435	Cd93	CD93 antigen [Source:MGI Symbol;Acc:MGI:106664]	DOWN
ENSMUSG00000027452	Acss1	acyl-CoA synthetase short-chain family member 1 [Source:MGI Symbol;Acc:MGI:1915988]	DOWN
ENSMUSG00000027469	Tpx2	TPX2, microtubule-associated protein homolog (Xenopus laevis) [Source:MGI Symbol;Acc:MGI:1919369]	DOWN
ENSMUSG00000027474	Ccm2l	cerebral cavernous malformation 2-like [Source:MGI Symbol;Acc:MGI:2385159]	DOWN
ENSMUSG00000027641	Rbl1	retinoblastoma-like 1 (p107) [Source:MGI Symbol;Acc:MGI:103300]	DOWN
ENSMUSG00000027684	Mecom	MDS1 and EVI1 complex locus [Source:MGI Symbol;Acc:MGI:95457]	DOWN
ENSMUSG00000027716	Trpc3	transient receptor potential cation channel, subfamily C, member 3 [Source:MGI Symbol;Acc:MGI:109526]	DOWN
ENSMUSG00000027800	Tm4sf1	transmembrane 4 superfamily member 1 [Source:MGI Symbol;Acc:MGI:104678]	DOWN
ENSMUSG00000027858	Tspan2	tetraspanin 2 [Source:MGI Symbol;Acc:MGI:1917997]	DOWN
ENSMUSG00000027931	Npr1	natriuretic peptide receptor 1 [Source:MGI Symbol;Acc:MGI:97371]	DOWN
ENSMUSG00000027947	Il6ra	interleukin 6 receptor, alpha [Source:MGI Symbol;Acc:MGI:105304]	DOWN
ENSMUSG00000027954	Efna1	ephrin A1 [Source:MGI Symbol;Acc:MGI:103236]	DOWN
ENSMUSG00000027955	Fam198b	family with sequence similarity 198, member B [Source:MGI Symbol;Acc:MGI:1915909]	DOWN
ENSMUSG00000028005	Gucy1b3	guanylate cyclase 1, soluble, beta 3 [Source:MGI Symbol;Acc:MGI:1860604]	DOWN
ENSMUSG00000028068	Iqgap3	IQ motif containing GTPase activating protein 3 [Source:MGI Symbol;Acc:MGI:3028642]	DOWN
ENSMUSG00000028070	Apoa1bp	apolipoprotein A-I binding protein [Source:MGI Symbol;Acc:MGI:2180167]	DOWN
ENSMUSG00000028073	Pear1	platelet endothelial aggregation receptor 1 [Source:MGI Symbol;Acc:MGI:1920432]	DOWN
ENSMUSG00000028104	Polr3gl	polymerase (RNA) III (DNA directed) polypeptide G like [Source:MGI Symbol;Acc:MGI:1917120]	DOWN
ENSMUSG00000028121	Bcar3	breast cancer anti-estrogen resistance 3 [Source:MGI Symbol;Acc:MGI:1352501]	DOWN
ENSMUSG00000028268	Gbp3	guanylate binding protein 3 [Source:MGI Symbol;Acc:MGI:1926263]	DOWN
ENSMUSG00000028339	Col15a1	collagen, type XV, alpha 1 [Source:MGI Symbol;Acc:MGI:88449]	DOWN
ENSMUSG00000028427	Aqp7	aquaporin 7 [Source:MGI Symbol;Acc:MGI:1314647]	DOWN
ENSMUSG00000028456	Unc13b	unc-13 homolog B (C. elegans) [Source:MGI Symbol;Acc:MGI:1342278]	DOWN
ENSMUSG00000028542	Slc6a9	solute carrier family 6 (neurotransmitter transporter, glycine), member 9 [Source:MGI Symbol;Acc:MGI:95760]	DOWN
ENSMUSG00000028645	Slc2a1	solute carrier family 2 (facilitated glucose transporter), member 1 [Source:MGI Symbol;Acc:MGI:95755]	DOWN
ENSMUSG00000028698	Pik3r3	phosphatidylinositol 3 kinase, regulatory subunit, polypeptide 3 (p55) [Source:MGI Symbol;Acc:MGI:109277]	DOWN
ENSMUSG00000028717	Tal1	T cell acute lymphocytic leukemia 1 [Source:MGI Symbol;Acc:MGI:98480]	DOWN
ENSMUSG00000028763	Hspg2	perlecan (heparan sulfate proteoglycan 2) [Source:MGI Symbol;Acc:MGI:96257]	DOWN
ENSMUSG00000028766	Alpl	alkaline phosphatase, liver/bone/kidney [Source:MGI Symbol;Acc:MGI:87983]	DOWN
ENSMUSG00000028776	Tinagl1	tubulointerstitial nephritis antigen-like 1 [Source:MGI Symbol;Acc:MGI:2137617]	DOWN
ENSMUSG00000028832	Stmn1	stathmin 1 [Source:MGI Symbol;Acc:MGI:96739]	DOWN
ENSMUSG00000028868	Wasf2	WAS protein family, member 2 [Source:MGI Symbol;Acc:MGI:1098641]	DOWN
ENSMUSG00000028976	Slc2a5	solute carrier family 2 (facilitated glucose transporter), member 5 [Source:MGI Symbol;Acc:MGI:1928369]	DOWN
ENSMUSG00000028978	Nos3	nitric oxide synthase 3, endothelial cell [Source:MGI Symbol;Acc:MGI:97362]	DOWN
ENSMUSG00000028980	H6pd	hexose-6-phosphate dehydrogenase (glucose 1-dehydrogenase) [Source:MGI Symbol;Acc:MGI:2140356]	DOWN
ENSMUSG00000029084	Cd38	CD38 antigen [Source:MGI Symbol;Acc:MGI:107474]	DOWN
ENSMUSG00000029086	Prom1	prominin 1 [Source:MGI Symbol;Acc:MGI:1100886]	DOWN
ENSMUSG00000029156	Sgcb	sarcoglycan, beta (dystrophin-associated glycoprotein) [Source:MGI Symbol;Acc:MGI:1346523]	DOWN
ENSMUSG00000029186	Pi4k2b	phosphatidylinositol 4-kinase type 2 beta [Source:MGI Symbol;Acc:MGI:1914323]	DOWN
ENSMUSG00000029298	Gbp9	guanylate-binding protein 9 [Source:MGI Symbol;Acc:MGI:3605620]	DOWN
ENSMUSG00000029309	Sparcl1	SPARC-like 1 [Source:MGI Symbol;Acc:MGI:108110]	DOWN
ENSMUSG00000029333	Rasgef1b	RasGEF domain family, member 1B [Source:MGI Symbol;Acc:MGI:2443755]	DOWN
ENSMUSG00000029385	Ccng2	cyclin G2 [Source:MGI Symbol;Acc:MGI:1095734]	DOWN
ENSMUSG00000029403	Cdkl2	cyclin-dependent kinase-like 2 (CDC2-related kinase) [Source:MGI Symbol;Acc:MGI:1858227]	DOWN
ENSMUSG00000029414	Kntc1	kinetochore associated 1 [Source:MGI Symbol;Acc:MGI:2673709]	DOWN
ENSMUSG00000029482	Aacs	acetoacetyl-CoA synthetase [Source:MGI Symbol;Acc:MGI:1926144]	DOWN
ENSMUSG00000029554	Mad1l1	MAD1 mitotic arrest deficient 1-like 1 [Source:MGI Symbol;Acc:MGI:1341857]	DOWN
ENSMUSG00000029570	Lfng	LFNG O-fucosylpeptide 3-beta-N-acetylglucosaminyltransferase [Source:MGI Symbol;Acc:MGI:1095413]	DOWN
ENSMUSG00000029581	Fscn1	fascin actin-bundling protein 1 [Source:MGI Symbol;Acc:MGI:1352745]	DOWN
ENSMUSG00000029648	Flt1	FMS-like tyrosine kinase 1 [Source:MGI Symbol;Acc:MGI:95558]	DOWN
ENSMUSG00000029675	Eln	elastin [Source:MGI Symbol;Acc:MGI:95317]	DOWN
ENSMUSG00000029710	Ephb4	Eph receptor B4 [Source:MGI Symbol;Acc:MGI:104757]	DOWN
ENSMUSG00000029730	Mcm7	minichromosome maintenance deficient 7 (S. cerevisiae) [Source:MGI Symbol;Acc:MGI:1298398]	DOWN
ENSMUSG00000029735	Tpk1	thiamine pyrophosphokinase [Source:MGI Symbol;Acc:MGI:1352500]	DOWN
ENSMUSG00000029798	Herc6	hect domain and RLD 6 [Source:MGI Symbol;Acc:MGI:1914388]	DOWN
ENSMUSG00000029826	Zc3hav1	zinc finger CCCH type, antiviral 1 [Source:MGI Symbol;Acc:MGI:1926031]	DOWN
ENSMUSG00000030091	Nup210	nucleoporin 210 [Source:MGI Symbol;Acc:MGI:1859555]	DOWN
ENSMUSG00000030102	Itpr1	inositol 1,4,5-trisphosphate receptor 1 [Source:MGI Symbol;Acc:MGI:96623]	DOWN
ENSMUSG00000030108	Slc6a13	solute carrier family 6 (neurotransmitter transporter, GABA), member 13 [Source:MGI Symbol;Acc:MGI:95629]	DOWN
ENSMUSG00000030110	Ret	ret proto-oncogene [Source:MGI Symbol;Acc:MGI:97902]	DOWN
ENSMUSG00000030122	Ptms	parathymosin [Source:MGI Symbol;Acc:MGI:1916452]	DOWN
ENSMUSG00000030123	Plxnd1	plexin D1 [Source:MGI Symbol;Acc:MGI:2154244]	DOWN
ENSMUSG00000030247	Kcnj8	potassium inwardly-rectifying channel, subfamily J, member 8 [Source:MGI Symbol;Acc:MGI:1100508]	DOWN
ENSMUSG00000030249	Abcc9	ATP-binding cassette, sub-family C (CFTR/MRP), member 9 [Source:MGI Symbol;Acc:MGI:1352630]	DOWN
ENSMUSG00000030269	Mtmr14	myotubularin related protein 14 [Source:MGI Symbol;Acc:MGI:1916075]	DOWN
ENSMUSG00000030337	Vamp1	vesicle-associated membrane protein 1 [Source:MGI Symbol;Acc:MGI:1313276]	DOWN
ENSMUSG00000030516	Tjp1	tight junction protein 1 [Source:MGI Symbol;Acc:MGI:98759]	DOWN
ENSMUSG00000030653	Pde2a	phosphodiesterase 2A, cGMP-stimulated [Source:MGI Symbol;Acc:MGI:2446107]	DOWN
ENSMUSG00000030654	Arl6ip1	ADP-ribosylation factor-like 6 interacting protein 1 [Source:MGI Symbol;Acc:MGI:1858943]	DOWN
ENSMUSG00000030677	Kif22	kinesin family member 22 [Source:MGI Symbol;Acc:MGI:109233]	DOWN
ENSMUSG00000030703	Gdpd3	glycerophosphodiester phosphodiesterase domain containing 3 [Source:MGI Symbol;Acc:MGI:1915866]	DOWN
ENSMUSG00000030711	Sult1a1	sulfotransferase family 1A, phenol-preferring, member 1 [Source:MGI Symbol;Acc:MGI:102896]	DOWN
ENSMUSG00000030737	Slco2b1	solute carrier organic anion transporter family, member 2b1 [Source:MGI Symbol;Acc:MGI:1351872]	DOWN
ENSMUSG00000030796	Tead2	TEA domain family member 2 [Source:MGI Symbol;Acc:MGI:104904]	DOWN
ENSMUSG00000030865	Chp2	calcineurin-like EF hand protein 2 [Source:MGI Symbol;Acc:MGI:1917511]	DOWN
ENSMUSG00000030921	Trim30a	tripartite motif-containing 30A [Source:MGI Symbol;Acc:MGI:98178]	DOWN
ENSMUSG00000030930	Chst15	carbohydrate (N-acetylgalactosamine 4-sulfate 6-O) sulfotransferase 15 [Source:MGI Symbol;Acc:MGI:1924840]	DOWN
ENSMUSG00000031004	Mki67	antigen identified by monoclonal antibody Ki 67 [Source:MGI Symbol;Acc:MGI:106035]	DOWN
ENSMUSG00000031075	Ano1	anoctamin 1, calcium activated chloride channel [Source:MGI Symbol;Acc:MGI:2142149]	DOWN
ENSMUSG00000031077	Fadd	Fas (TNFRSF6)-associated via death domain [Source:MGI Symbol;Acc:MGI:109324]	DOWN
ENSMUSG00000031078	Cttn	cortactin [Source:MGI Symbol;Acc:MGI:99695]	DOWN
ENSMUSG00000031097	Tnni2	troponin I, skeletal, fast 2 [Source:MGI Symbol;Acc:MGI:105070]	DOWN
ENSMUSG00000031109	Enox2	ecto-NOX disulfide-thiol exchanger 2 [Source:MGI Symbol;Acc:MGI:2384799]	DOWN
ENSMUSG00000031147	Magix	MAGI family member, X-linked [Source:MGI Symbol;Acc:MGI:1859644]	DOWN
ENSMUSG00000031207	Msn	moesin [Source:MGI Symbol;Acc:MGI:97167]	DOWN
ENSMUSG00000031217	Efnb1	ephrin B1 [Source:MGI Symbol;Acc:MGI:102708]	DOWN
ENSMUSG00000031242	2610002M06Rik	RIKEN cDNA 2610002M06 gene [Source:MGI Symbol;Acc:MGI:1914278]	DOWN
ENSMUSG00000031304	Il2rg	interleukin 2 receptor, gamma chain [Source:MGI Symbol;Acc:MGI:96551]	DOWN
ENSMUSG00000031328	Flna	filamin, alpha [Source:MGI Symbol;Acc:MGI:95556]	DOWN
ENSMUSG00000031442	Mcf2l	mcf.2 transforming sequence-like [Source:MGI Symbol;Acc:MGI:103263]	DOWN
ENSMUSG00000031502	Col4a1	collagen, type IV, alpha 1 [Source:MGI Symbol;Acc:MGI:88454]	DOWN
ENSMUSG00000031503	Col4a2	collagen, type IV, alpha 2 [Source:MGI Symbol;Acc:MGI:88455]	DOWN
ENSMUSG00000031505	Carkd	carbohydrate kinase domain containing [Source:MGI Symbol;Acc:MGI:1913353]	DOWN
ENSMUSG00000031530	Dusp4	dual specificity phosphatase 4 [Source:MGI Symbol;Acc:MGI:2442191]	DOWN
ENSMUSG00000031537	Ikbkb	inhibitor of kappaB kinase beta [Source:MGI Symbol;Acc:MGI:1338071]	DOWN
ENSMUSG00000031586	Rbpms	RNA binding protein gene with multiple splicing [Source:MGI Symbol;Acc:MGI:1334446]	DOWN
ENSMUSG00000031605	Klhl2	kelch-like 2, Mayven [Source:MGI Symbol;Acc:MGI:1924363]	DOWN
ENSMUSG00000031616	Ednra	endothelin receptor type A [Source:MGI Symbol;Acc:MGI:105923]	DOWN
ENSMUSG00000031637	Lrp2bp	Lrp2 binding protein [Source:MGI Symbol;Acc:MGI:1914870]	DOWN
ENSMUSG00000031750	Il34	interleukin 34 [Source:MGI Symbol;Acc:MGI:1923777]	DOWN
ENSMUSG00000031756	Cenpn	centromere protein N [Source:MGI Symbol;Acc:MGI:1919405]	DOWN
ENSMUSG00000031785	Adgrg1	adhesion G protein-coupled receptor G1 [Source:MGI Symbol;Acc:MGI:1340051]	DOWN
ENSMUSG00000031820	Babam1	BRISC and BRCA1 A complex member 1 [Source:MGI Symbol;Acc:MGI:1915501]	DOWN
ENSMUSG00000031841	Cdh13	cadherin 13 [Source:MGI Symbol;Acc:MGI:99551]	DOWN
ENSMUSG00000031871	Cdh5	cadherin 5 [Source:MGI Symbol;Acc:MGI:105057]	DOWN
ENSMUSG00000031879	Fam96b	family with sequence similarity 96, member B [Source:MGI Symbol;Acc:MGI:1915773]	DOWN
ENSMUSG00000031880	Rrad	Ras-related associated with diabetes [Source:MGI Symbol;Acc:MGI:1930943]	DOWN
ENSMUSG00000031925	Maml2	mastermind like 2 (Drosophila) [Source:MGI Symbol;Acc:MGI:2389460]	DOWN
ENSMUSG00000031930	Wwp2	WW domain containing E3 ubiquitin protein ligase 2 [Source:MGI Symbol;Acc:MGI:1914144]	DOWN
ENSMUSG00000032035	Ets1	E26 avian leukemia oncogene 1, 5 domain [Source:MGI Symbol;Acc:MGI:95455]	DOWN
ENSMUSG00000032135	Mcam	melanoma cell adhesion molecule [Source:MGI Symbol;Acc:MGI:1933966]	DOWN
ENSMUSG00000032198	Dock6	dedicator of cytokinesis 6 [Source:MGI Symbol;Acc:MGI:1914789]	DOWN
ENSMUSG00000032218	Ccnb2	cyclin B2 [Source:MGI Symbol;Acc:MGI:88311]	DOWN
ENSMUSG00000032254	Kif23	kinesin family member 23 [Source:MGI Symbol;Acc:MGI:1919069]	DOWN
ENSMUSG00000032359	Ctsh	cathepsin H [Source:MGI Symbol;Acc:MGI:107285]	DOWN
ENSMUSG00000032387	Rbpms2	RNA binding protein with multiple splicing 2 [Source:MGI Symbol;Acc:MGI:1919223]	DOWN
ENSMUSG00000032388	Spg21	spastic paraplegia 21 homolog (human) [Source:MGI Symbol;Acc:MGI:106403]	DOWN
ENSMUSG00000032400	Zwilch	zwilch kinetochore protein [Source:MGI Symbol;Acc:MGI:1915264]	DOWN
ENSMUSG00000032434	Cmtm6	CKLF-like MARVEL transmembrane domain containing 6 [Source:MGI Symbol;Acc:MGI:2447165]	DOWN
ENSMUSG00000032462	Pik3cb	phosphatidylinositol 3-kinase, catalytic, beta polypeptide [Source:MGI Symbol;Acc:MGI:1922019]	DOWN
ENSMUSG00000032537	Ephb1	Eph receptor B1 [Source:MGI Symbol;Acc:MGI:1096337]	DOWN
ENSMUSG00000032562	Gnai2	guanine nucleotide binding protein (G protein), alpha inhibiting 2 [Source:MGI Symbol;Acc:MGI:95772]	DOWN
ENSMUSG00000032698	Lmo2	LIM domain only 2 [Source:MGI Symbol;Acc:MGI:102811]	DOWN
ENSMUSG00000032735	Ablim3	actin binding LIM protein family, member 3 [Source:MGI Symbol;Acc:MGI:2442582]	DOWN
ENSMUSG00000032744	Heyl	hairy/enhancer-of-split related with YRPW motif-like [Source:MGI Symbol;Acc:MGI:1860511]	DOWN
ENSMUSG00000032870	Smap2	small ArfGAP 2 [Source:MGI Symbol;Acc:MGI:1917030]	DOWN
ENSMUSG00000032878	Ccdc85a	coiled-coil domain containing 85A [Source:MGI Symbol;Acc:MGI:2445069]	DOWN
ENSMUSG00000032946	Rasgrp2	RAS, guanyl releasing protein 2 [Source:MGI Symbol;Acc:MGI:1333849]	DOWN
ENSMUSG00000033016	Nfatc1	nuclear factor of activated T cells, cytoplasmic, calcineurin dependent 1 [Source:MGI Symbol;Acc:MGI:102469]	DOWN
ENSMUSG00000033107	Rnf125	ring finger protein 125 [Source:MGI Symbol;Acc:MGI:1914914]	DOWN
ENSMUSG00000033191	Tie1	tyrosine kinase with immunoglobulin-like and EGF-like domains 1 [Source:MGI Symbol;Acc:MGI:99906]	DOWN
ENSMUSG00000033207	Mamdc2	MAM domain containing 2 [Source:MGI Symbol;Acc:MGI:1918988]	DOWN
ENSMUSG00000033361	Prrg3	proline rich Gla (G-carboxyglutamic acid) 3 (transmembrane) [Source:MGI Symbol;Acc:MGI:2685214]	DOWN
ENSMUSG00000033460	Armcx1	armadillo repeat containing, X-linked 1 [Source:MGI Symbol;Acc:MGI:1925498]	DOWN
ENSMUSG00000033542	Arhgef5	Rho guanine nucleotide exchange factor (GEF) 5 [Source:MGI Symbol;Acc:MGI:1858952]	DOWN
ENSMUSG00000033589	Reep4	receptor accessory protein 4 [Source:MGI Symbol;Acc:MGI:1919799]	DOWN
ENSMUSG00000033685	Ucp2	uncoupling protein 2 (mitochondrial, proton carrier) [Source:MGI Symbol;Acc:MGI:109354]	DOWN
ENSMUSG00000033705	Stard9	START domain containing 9 [Source:MGI Symbol;Acc:MGI:3045258]	DOWN
ENSMUSG00000033715	Akr1c14	aldo-keto reductase family 1, member C14 [Source:MGI Symbol;Acc:MGI:2145458]	DOWN
ENSMUSG00000033752	Mnd1	meiotic nuclear divisions 1 homolog (S. cerevisiae) [Source:MGI Symbol;Acc:MGI:1924165]	DOWN
ENSMUSG00000033871	Ppargc1b	peroxisome proliferative activated receptor, gamma, coactivator 1 beta [Source:MGI Symbol;Acc:MGI:2444934]	DOWN
ENSMUSG00000033910	Gucy1a3	guanylate cyclase 1, soluble, alpha 3 [Source:MGI Symbol;Acc:MGI:1926562]	DOWN
ENSMUSG00000033952	Aspm	asp (abnormal spindle)-like, microcephaly associated (Drosophila) [Source:MGI Symbol;Acc:MGI:1334448]	DOWN
ENSMUSG00000033960	9430020K01Rik	RIKEN cDNA 9430020K01 gene [Source:MGI Symbol;Acc:MGI:2685174]	DOWN
ENSMUSG00000034023	Fancd2	Fanconi anemia, complementation group D2 [Source:MGI Symbol;Acc:MGI:2448480]	DOWN
ENSMUSG00000034037	Fgd5	FYVE, RhoGEF and PH domain containing 5 [Source:MGI Symbol;Acc:MGI:2443369]	DOWN
ENSMUSG00000034108	Ccs	copper chaperone for superoxide dismutase [Source:MGI Symbol;Acc:MGI:1333783]	DOWN
ENSMUSG00000034175	Rhbdd3	rhomboid domain containing 3 [Source:MGI Symbol;Acc:MGI:2444684]	DOWN
ENSMUSG00000034255	Arhgap27	Rho GTPase activating protein 27 [Source:MGI Symbol;Acc:MGI:1916903]	DOWN
ENSMUSG00000034422	Parp14	poly (ADP-ribose) polymerase family, member 14 [Source:MGI Symbol;Acc:MGI:1919489]	DOWN
ENSMUSG00000034438	Gbp8	guanylate-binding protein 8 [Source:MGI Symbol;Acc:MGI:1923324]	DOWN
ENSMUSG00000034675	Dbn1	drebrin 1 [Source:MGI Symbol;Acc:MGI:1931838]	DOWN
ENSMUSG00000034731	Dgkh	diacylglycerol kinase, eta [Source:MGI Symbol;Acc:MGI:2444188]	DOWN
ENSMUSG00000034738	Nostrin	nitric oxide synthase trafficker [Source:MGI Symbol;Acc:MGI:3606242]	DOWN
ENSMUSG00000034751	Mast4	microtubule associated serine/threonine kinase family member 4 [Source:MGI Symbol;Acc:MGI:1918885]	DOWN
ENSMUSG00000034768	Asb16	ankyrin repeat and SOCS box-containing 16 [Source:MGI Symbol;Acc:MGI:2654437]	DOWN
ENSMUSG00000034911	Ushbp1	Usher syndrome 1C binding protein 1 [Source:MGI Symbol;Acc:MGI:1922920]	DOWN
ENSMUSG00000034951	Cog7	component of oligomeric golgi complex 7 [Source:MGI Symbol;Acc:MGI:2685013]	DOWN
ENSMUSG00000035027	Map2k2	mitogen-activated protein kinase kinase 2 [Source:MGI Symbol;Acc:MGI:1346867]	DOWN
ENSMUSG00000035086	Becn1	beclin 1, autophagy related [Source:MGI Symbol;Acc:MGI:1891828]	DOWN
ENSMUSG00000035246	Pcyt1b	phosphate cytidylyltransferase 1, choline, beta isoform [Source:MGI Symbol;Acc:MGI:2147987]	DOWN
ENSMUSG00000035314	Gdpd5	glycerophosphodiester phosphodiesterase domain containing 5 [Source:MGI Symbol;Acc:MGI:2686926]	DOWN
ENSMUSG00000035441	Myo1d	myosin ID [Source:MGI Symbol;Acc:MGI:107728]	DOWN
ENSMUSG00000035566	Pcdh17	protocadherin 17 [Source:MGI Symbol;Acc:MGI:2684924]	DOWN
ENSMUSG00000035725	Prkx	protein kinase, X-linked [Source:MGI Symbol;Acc:MGI:1309999]	DOWN
ENSMUSG00000035783	Acta2	actin, alpha 2, smooth muscle, aorta [Source:MGI Symbol;Acc:MGI:87909]	DOWN
ENSMUSG00000035845	Alg12	asparagine-linked glycosylation 12 (alpha-1,6-mannosyltransferase) [Source:MGI Symbol;Acc:MGI:2385025]	DOWN
ENSMUSG00000035891	Cerk	ceramide kinase [Source:MGI Symbol;Acc:MGI:2386052]	DOWN
ENSMUSG00000035914	Cd276	CD276 antigen [Source:MGI Symbol;Acc:MGI:2183926]	DOWN
ENSMUSG00000036036	Zfp57	zinc finger protein 57 [Source:MGI Symbol;Acc:MGI:99204]	DOWN
ENSMUSG00000036109	Mbnl3	muscleblind-like 3 (Drosophila) [Source:MGI Symbol;Acc:MGI:2444912]	DOWN
ENSMUSG00000036256	Igfbp7	insulin-like growth factor binding protein 7 [Source:MGI Symbol;Acc:MGI:1352480]	DOWN
ENSMUSG00000036339	Tmem260	transmembrane protein 260 [Source:MGI Symbol;Acc:MGI:2443219]	DOWN
ENSMUSG00000036356	Csgalnact1	chondroitin sulfate N-acetylgalactosaminyltransferase 1 [Source:MGI Symbol;Acc:MGI:2442354]	DOWN
ENSMUSG00000036452	Arhgap26	Rho GTPase activating protein 26 [Source:MGI Symbol;Acc:MGI:1918552]	DOWN
ENSMUSG00000036504	Phpt1	phosphohistidine phosphatase 1 [Source:MGI Symbol;Acc:MGI:1922704]	DOWN
ENSMUSG00000036565	Ttyh3	tweety homolog 3 (Drosophila) [Source:MGI Symbol;Acc:MGI:1925589]	DOWN
ENSMUSG00000036636	Clcn7	chloride channel, voltage-sensitive 7 [Source:MGI Symbol;Acc:MGI:1347048]	DOWN
ENSMUSG00000036768	Kif15	kinesin family member 15 [Source:MGI Symbol;Acc:MGI:1098258]	DOWN
ENSMUSG00000036775	Decr2	2-4-dienoyl-Coenzyme A reductase 2, peroxisomal [Source:MGI Symbol;Acc:MGI:1347059]	DOWN
ENSMUSG00000036777	Anln	anillin, actin binding protein [Source:MGI Symbol;Acc:MGI:1920174]	DOWN
ENSMUSG00000036885	Arhgef26	Rho guanine nucleotide exchange factor (GEF) 26 [Source:MGI Symbol;Acc:MGI:1918053]	DOWN
ENSMUSG00000036908	Unc93b1	unc-93 homolog B1 (C. elegans) [Source:MGI Symbol;Acc:MGI:1859307]	DOWN
ENSMUSG00000037060	Prkcdbp	protein kinase C, delta binding protein [Source:MGI Symbol;Acc:MGI:1923422]	DOWN
ENSMUSG00000037235	Mxd4	Max dimerization protein 4 [Source:MGI Symbol;Acc:MGI:104991]	DOWN
ENSMUSG00000037242	Clic4	chloride intracellular channel 4 (mitochondrial) [Source:MGI Symbol;Acc:MGI:1352754]	DOWN
ENSMUSG00000037315	Jade3	jade family PHD finger 3 [Source:MGI Symbol;Acc:MGI:2148019]	DOWN
ENSMUSG00000037358	4930578C19Rik	RIKEN cDNA 4930578C19 gene [Source:MGI Symbol;Acc:MGI:1923155]	DOWN
ENSMUSG00000037552	Plekhg2	pleckstrin homology domain containing, family G (with RhoGef domain) member 2 [Source:MGI Symbol;Acc:MGI:2141874]	DOWN
ENSMUSG00000037731	Themis2	thymocyte selection associated family member 2 [Source:MGI Symbol;Acc:MGI:2446213]	DOWN
ENSMUSG00000037754	Ppp1r16b	protein phosphatase 1, regulatory (inhibitor) subunit 16B [Source:MGI Symbol;Acc:MGI:2151841]	DOWN
ENSMUSG00000037824	Tspan14	tetraspanin 14 [Source:MGI Symbol;Acc:MGI:1196325]	DOWN
ENSMUSG00000037936	Scarb1	scavenger receptor class B, member 1 [Source:MGI Symbol;Acc:MGI:893578]	DOWN
ENSMUSG00000038070	Cntln	centlein, centrosomal protein [Source:MGI Symbol;Acc:MGI:2443104]	DOWN
ENSMUSG00000038141	Tmem181a	transmembrane protein 181A [Source:MGI Symbol;Acc:MGI:1924356]	DOWN
ENSMUSG00000038145	Snrk	SNF related kinase [Source:MGI Symbol;Acc:MGI:108104]	DOWN
ENSMUSG00000038146	Notch3	notch 3 [Source:MGI Symbol;Acc:MGI:99460]	DOWN
ENSMUSG00000038151	Prdm1	PR domain containing 1, with ZNF domain [Source:MGI Symbol;Acc:MGI:99655]	DOWN
ENSMUSG00000038156	Spon1	spondin 1, (f-spondin) extracellular matrix protein [Source:MGI Symbol;Acc:MGI:2385287]	DOWN
ENSMUSG00000038178	Slc43a2	solute carrier family 43, member 2 [Source:MGI Symbol;Acc:MGI:2442746]	DOWN
ENSMUSG00000038188	Scarf1	scavenger receptor class F, member 1 [Source:MGI Symbol;Acc:MGI:2449455]	DOWN
ENSMUSG00000038195	Rilp	Rab interacting lysosomal protein [Source:MGI Symbol;Acc:MGI:2144271]	DOWN
ENSMUSG00000038217	Tlcd2	TLC domain containing 2 [Source:MGI Symbol;Acc:MGI:1917141]	DOWN
ENSMUSG00000038235	F11r	F11 receptor [Source:MGI Symbol;Acc:MGI:1321398]	DOWN
ENSMUSG00000038236	Hoxa7	homeobox A7 [Source:MGI Symbol;Acc:MGI:96179]	DOWN
ENSMUSG00000038244	Mical2	microtubule associated monooxygenase, calponin and LIM domain containing 2 [Source:MGI Symbol;Acc:MGI:2444947]	DOWN
ENSMUSG00000038264	Sema7a	sema domain, immunoglobulin domain (Ig), and GPI membrane anchor, (semaphorin) 7A [Source:MGI Symbol;Acc:MGI:1306826]	DOWN
ENSMUSG00000038267	Slc22a23	solute carrier family 22, member 23 [Source:MGI Symbol;Acc:MGI:1920352]	DOWN
ENSMUSG00000038296	Galnt18	UDP-N-acetyl-alpha-D-galactosamine:polypeptide N-acetylgalactosaminyltransferase 18 [Source:MGI Symbol;Acc:MGI:2446239]	DOWN
ENSMUSG00000038312	Edem2	ER degradation enhancer, mannosidase alpha-like 2 [Source:MGI Symbol;Acc:MGI:1915540]	DOWN
ENSMUSG00000038370	Pcp4l1	Purkinje cell protein 4-like 1 [Source:MGI Symbol;Acc:MGI:1913675]	DOWN
ENSMUSG00000038457	Tmem255b	transmembrane protein 255B [Source:MGI Symbol;Acc:MGI:2685533]	DOWN
ENSMUSG00000038481	Cdk19	cyclin-dependent kinase 19 [Source:MGI Symbol;Acc:MGI:1925584]	DOWN
ENSMUSG00000038530	Rgs4	regulator of G-protein signaling 4 [Source:MGI Symbol;Acc:MGI:108409]	DOWN
ENSMUSG00000038543	BC028528	cDNA sequence BC028528 [Source:MGI Symbol;Acc:MGI:2385885]	DOWN
ENSMUSG00000038569	Rad9b	RAD9 homolog B [Source:MGI Symbol;Acc:MGI:2385231]	DOWN
ENSMUSG00000038700	Hoxb5	homeobox B5 [Source:MGI Symbol;Acc:MGI:96186]	DOWN
ENSMUSG00000038762	Abcf1	ATP-binding cassette, sub-family F (GCN20), member 1 [Source:MGI Symbol;Acc:MGI:1351658]	DOWN
ENSMUSG00000038781	Stap2	signal transducing adaptor family member 2 [Source:MGI Symbol;Acc:MGI:2147039]	DOWN
ENSMUSG00000038855	Itpkb	inositol 1,4,5-trisphosphate 3-kinase B [Source:MGI Symbol;Acc:MGI:109235]	DOWN
ENSMUSG00000038943	Prc1	protein regulator of cytokinesis 1 [Source:MGI Symbol;Acc:MGI:1858961]	DOWN
ENSMUSG00000038990	Cables2	CDK5 and Abl enzyme substrate 2 [Source:MGI Symbol;Acc:MGI:2182335]	DOWN
ENSMUSG00000039018	Mtg1	mitochondrial GTPase 1 homolog (S. cerevisiae) [Source:MGI Symbol;Acc:MGI:2685015]	DOWN
ENSMUSG00000039031	Arhgap18	Rho GTPase activating protein 18 [Source:MGI Symbol;Acc:MGI:1921160]	DOWN
ENSMUSG00000039048	Foxred1	FAD-dependent oxidoreductase domain containing 1 [Source:MGI Symbol;Acc:MGI:2446262]	DOWN
ENSMUSG00000039166	Akap7	A kinase (PRKA) anchor protein 7 [Source:MGI Symbol;Acc:MGI:1859150]	DOWN
ENSMUSG00000039167	Adgrl4	adhesion G protein-coupled receptor L4 [Source:MGI Symbol;Acc:MGI:2655562]	DOWN
ENSMUSG00000039230	Tbcd	tubulin-specific chaperone d [Source:MGI Symbol;Acc:MGI:1919686]	DOWN
ENSMUSG00000039254	Pomt1	protein-O-mannosyltransferase 1 [Source:MGI Symbol;Acc:MGI:2138994]	DOWN
ENSMUSG00000039304	Tnfsf10	tumor necrosis factor (ligand) superfamily, member 10 [Source:MGI Symbol;Acc:MGI:107414]	DOWN
ENSMUSG00000039349	C130074G19Rik	RIKEN cDNA C130074G19 gene [Source:MGI Symbol;Acc:MGI:2444831]	DOWN
ENSMUSG00000039396	Neil3	nei like 3 (E. coli) [Source:MGI Symbol;Acc:MGI:2384588]	DOWN
ENSMUSG00000039410	Prdm16	PR domain containing 16 [Source:MGI Symbol;Acc:MGI:1917923]	DOWN
ENSMUSG00000039458	Mtmr12	myotubularin related protein 12 [Source:MGI Symbol;Acc:MGI:2443034]	DOWN
ENSMUSG00000039463	Slc9a8	solute carrier family 9 (sodium/hydrogen exchanger), member 8 [Source:MGI Symbol;Acc:MGI:1924281]	DOWN
ENSMUSG00000039713	Plekhg5	pleckstrin homology domain containing, family G (with RhoGef domain) member 5 [Source:MGI Symbol;Acc:MGI:2652860]	DOWN
ENSMUSG00000039735	Fnbp1l	formin binding protein 1-like [Source:MGI Symbol;Acc:MGI:1925642]	DOWN
ENSMUSG00000039795	Zfand1	zinc finger, AN1-type domain 1 [Source:MGI Symbol;Acc:MGI:1913611]	DOWN
ENSMUSG00000039914	Coq10a	coenzyme Q10A [Source:MGI Symbol;Acc:MGI:2684847]	DOWN
ENSMUSG00000039943	Plcb4	phospholipase C, beta 4 [Source:MGI Symbol;Acc:MGI:107464]	DOWN
ENSMUSG00000039959	Hip1	huntingtin interacting protein 1 [Source:MGI Symbol;Acc:MGI:1099804]	DOWN
ENSMUSG00000039960	Rhou	ras homolog gene family, member U [Source:MGI Symbol;Acc:MGI:1916831]	DOWN
ENSMUSG00000039997	Ifi203	interferon activated gene 203 [Source:MGI Symbol;Acc:MGI:96428]	DOWN
ENSMUSG00000040084	Bub1b	BUB1B, mitotic checkpoint serine/threonine kinase [Source:MGI Symbol;Acc:MGI:1333889]	DOWN
ENSMUSG00000040253	Gbp7	guanylate binding protein 7 [Source:MGI Symbol;Acc:MGI:2444421]	DOWN
ENSMUSG00000040280	Ndufa4l2	NADH dehydrogenase (ubiquinone) 1 alpha subcomplex, 4-like 2 [Source:MGI Symbol;Acc:MGI:3039567]	DOWN
ENSMUSG00000040283	Btnl9	butyrophilin-like 9 [Source:MGI Symbol;Acc:MGI:2442439]	DOWN
ENSMUSG00000040289	Hey1	hairy/enhancer-of-split related with YRPW motif 1 [Source:MGI Symbol;Acc:MGI:1341800]	DOWN
ENSMUSG00000040441	Slc26a10	solute carrier family 26, member 10 [Source:MGI Symbol;Acc:MGI:2143920]	DOWN
ENSMUSG00000040472	Rabggta	Rab geranylgeranyl transferase, a subunit [Source:MGI Symbol;Acc:MGI:1860443]	DOWN
ENSMUSG00000040488	Ltbp4	latent transforming growth factor beta binding protein 4 [Source:MGI Symbol;Acc:MGI:1321395]	DOWN
ENSMUSG00000040557	Wbscr27	Williams Beuren syndrome chromosome region 27 (human) [Source:MGI Symbol;Acc:MGI:1933146]	DOWN
ENSMUSG00000040584	Abcb1a	ATP-binding cassette, sub-family B (MDR/TAP), member 1A [Source:MGI Symbol;Acc:MGI:97570]	DOWN
ENSMUSG00000040618	Pck2	phosphoenolpyruvate carboxykinase 2 (mitochondrial) [Source:MGI Symbol;Acc:MGI:1860456]	DOWN
ENSMUSG00000040631	Dok4	docking protein 4 [Source:MGI Symbol;Acc:MGI:2148865]	DOWN
ENSMUSG00000040659	Efhd2	EF hand domain containing 2 [Source:MGI Symbol;Acc:MGI:106504]	DOWN
ENSMUSG00000040732	Erg	avian erythroblastosis virus E-26 (v-ets) oncogene related [Source:MGI Symbol;Acc:MGI:95415]	DOWN
ENSMUSG00000040771	Oard1	O-acyl-ADP-ribose deacylase 1 [Source:MGI Symbol;Acc:MGI:2146818]	DOWN
ENSMUSG00000040913	Fbxw4	F-box and WD-40 domain protein 4 [Source:MGI Symbol;Acc:MGI:1354698]	DOWN
ENSMUSG00000040945	Rcc2	regulator of chromosome condensation 2 [Source:MGI Symbol;Acc:MGI:1919784]	DOWN
ENSMUSG00000041040	Fam117b	family with sequence similarity 117, member B [Source:MGI Symbol;Acc:MGI:1920000]	DOWN
ENSMUSG00000041112	Elmo1	engulfment and cell motility 1 [Source:MGI Symbol;Acc:MGI:2153044]	DOWN
ENSMUSG00000041134	Cyyr1	cysteine and tyrosine-rich protein 1 [Source:MGI Symbol;Acc:MGI:2152187]	DOWN
ENSMUSG00000041187	Prkd2	protein kinase D2 [Source:MGI Symbol;Acc:MGI:2141917]	DOWN
ENSMUSG00000041203	2310036O22Rik	RIKEN cDNA 2310036O22 gene [Source:MGI Symbol;Acc:MGI:1922833]	DOWN
ENSMUSG00000041378	Cldn5	claudin 5 [Source:MGI Symbol;Acc:MGI:1276112]	DOWN
ENSMUSG00000041439	Mfsd6	major facilitator superfamily domain containing 6 [Source:MGI Symbol;Acc:MGI:1922925]	DOWN
ENSMUSG00000041477	Dcp1b	decapping mRNA 1B [Source:MGI Symbol;Acc:MGI:2442404]	DOWN
ENSMUSG00000041528	Rnf123	ring finger protein 123 [Source:MGI Symbol;Acc:MGI:2148796]	DOWN
ENSMUSG00000041624	Gucy1a2	guanylate cyclase 1, soluble, alpha 2 [Source:MGI Symbol;Acc:MGI:2660877]	DOWN
ENSMUSG00000041696	Rasl12	RAS-like, family 12 [Source:MGI Symbol;Acc:MGI:1918034]	DOWN
ENSMUSG00000041731	Pgm5	phosphoglucomutase 5 [Source:MGI Symbol;Acc:MGI:1925668]	DOWN
ENSMUSG00000041840	Haus1	HAUS augmin-like complex, subunit 1 [Source:MGI Symbol;Acc:MGI:2385076]	DOWN
ENSMUSG00000041870	Ankrd13a	ankyrin repeat domain 13a [Source:MGI Symbol;Acc:MGI:1915670]	DOWN
ENSMUSG00000041936	Agrn	agrin [Source:MGI Symbol;Acc:MGI:87961]	DOWN
ENSMUSG00000041992	Rapgef5	Rap guanine nucleotide exchange factor (GEF) 5 [Source:MGI Symbol;Acc:MGI:2444365]	DOWN
ENSMUSG00000042029	Ncapg2	non-SMC condensin II complex, subunit G2 [Source:MGI Symbol;Acc:MGI:1923294]	DOWN
ENSMUSG00000042099	Kank3	KN motif and ankyrin repeat domains 3 [Source:MGI Symbol;Acc:MGI:1098615]	DOWN
ENSMUSG00000042228	Lyn	Yamaguchi sarcoma viral (v-yes-1) oncogene homolog [Source:MGI Symbol;Acc:MGI:96892]	DOWN
ENSMUSG00000042246	Tmc7	transmembrane channel-like gene family 7 [Source:MGI Symbol;Acc:MGI:2443317]	DOWN
ENSMUSG00000042275	Pelo	pelota homolog (Drosophila) [Source:MGI Symbol;Acc:MGI:2145154]	DOWN
ENSMUSG00000042284	Itga1	integrin alpha 1 [Source:MGI Symbol;Acc:MGI:96599]	DOWN
ENSMUSG00000042594	Sh2b3	SH2B adaptor protein 3 [Source:MGI Symbol;Acc:MGI:893598]	DOWN
ENSMUSG00000042642	Flad1	flavin adenine dinucleotide synthetase 1 [Source:MGI Symbol;Acc:MGI:2443030]	DOWN
ENSMUSG00000042826	Fgf11	fibroblast growth factor 11 [Source:MGI Symbol;Acc:MGI:109167]	DOWN
ENSMUSG00000042961	Egflam	EGF-like, fibronectin type III and laminin G domains [Source:MGI Symbol;Acc:MGI:2146149]	DOWN
ENSMUSG00000043259	Fam13c	family with sequence similarity 13, member C [Source:MGI Symbol;Acc:MGI:1918971]	DOWN
ENSMUSG00000043323	Fbrsl1	fibrosin-like 1 [Source:MGI Symbol;Acc:MGI:1920907]	DOWN
ENSMUSG00000043366	Olfr78	olfactory receptor 78 [Source:MGI Symbol;Acc:MGI:2157548]	DOWN
ENSMUSG00000043505	Gimap5	GTPase, IMAP family member 5 [Source:MGI Symbol;Acc:MGI:2442232]	DOWN
ENSMUSG00000043556	Fbxl7	F-box and leucine-rich repeat protein 7 [Source:MGI Symbol;Acc:MGI:3052506]	DOWN
ENSMUSG00000044338	Aplnr	apelin receptor [Source:MGI Symbol;Acc:MGI:1346086]	DOWN
ENSMUSG00000044469	Tnfaip8l1	tumor necrosis factor, alpha-induced protein 8-like 1 [Source:MGI Symbol;Acc:MGI:1913693]	DOWN
ENSMUSG00000044707	Ccnjl	cyclin J-like [Source:MGI Symbol;Acc:MGI:2685723]	DOWN
ENSMUSG00000044783	Hjurp	Holliday junction recognition protein [Source:MGI Symbol;Acc:MGI:2685821]	DOWN
ENSMUSG00000044906	4930503L19Rik	RIKEN cDNA 4930503L19 gene [Source:MGI Symbol;Acc:MGI:1922045]	DOWN
ENSMUSG00000045092	S1pr1	sphingosine-1-phosphate receptor 1 [Source:MGI Symbol;Acc:MGI:1096355]	DOWN
ENSMUSG00000045095	Magi1	membrane associated guanylate kinase, WW and PDZ domain containing 1 [Source:MGI Symbol;Acc:MGI:1203522]	DOWN
ENSMUSG00000045328	Cenpe	centromere protein E [Source:MGI Symbol;Acc:MGI:1098230]	DOWN
ENSMUSG00000045382	Cxcr4	chemokine (C-X-C motif) receptor 4 [Source:MGI Symbol;Acc:MGI:109563]	DOWN
ENSMUSG00000045620	Odf3l1	outer dense fiber of sperm tails 3-like 1 [Source:MGI Symbol;Acc:MGI:2681875]	DOWN
ENSMUSG00000045930	Clec14a	C-type lectin domain family 14, member a [Source:MGI Symbol;Acc:MGI:1914114]	DOWN
ENSMUSG00000045954	Sdpr	serum deprivation response [Source:MGI Symbol;Acc:MGI:99513]	DOWN
ENSMUSG00000046027	Stard5	StAR-related lipid transfer (START) domain containing 5 [Source:MGI Symbol;Acc:MGI:2156765]	DOWN
ENSMUSG00000046057	Gm15428	predicted pseudogene 15428 [Source:MGI Symbol;Acc:MGI:3642670]	DOWN
ENSMUSG00000046207	Pik3r6	phosphoinositide-3-kinase, regulatory subunit 6 [Source:MGI Symbol;Acc:MGI:2144613]	DOWN
ENSMUSG00000046280	She	src homology 2 domain-containing transforming protein E [Source:MGI Symbol;Acc:MGI:1099462]	DOWN
ENSMUSG00000046341	Gm11223	predicted gene 11223 [Source:MGI Symbol;Acc:MGI:3651631]	DOWN
ENSMUSG00000046345	Smco1	single-pass membrane protein with coiled-coil domains 1 [Source:MGI Symbol;Acc:MGI:1916826]	DOWN
ENSMUSG00000046470	Sox18	SRY (sex determining region Y)-box 18 [Source:MGI Symbol;Acc:MGI:103559]	DOWN
ENSMUSG00000046546	Fam43a	family with sequence similarity 43, member A [Source:MGI Symbol;Acc:MGI:2676309]	DOWN
ENSMUSG00000046636	Gm7729	predicted gene 7729 [Source:MGI Symbol;Acc:MGI:3647361]	DOWN
ENSMUSG00000047090	Tmem198b	transmembrane protein 198b [Source:MGI Symbol;Acc:MGI:1921077]	DOWN
ENSMUSG00000047407	Tgif1	TGFB-induced factor homeobox 1 [Source:MGI Symbol;Acc:MGI:1194497]	DOWN
ENSMUSG00000047735	Samd9l	sterile alpha motif domain containing 9-like [Source:MGI Symbol;Acc:MGI:1343184]	DOWN
ENSMUSG00000047867	Gimap6	GTPase, IMAP family member 6 [Source:MGI Symbol;Acc:MGI:1918876]	DOWN
ENSMUSG00000047905	Gm8566	predicted pseudogene 8566 [Source:MGI Symbol;Acc:MGI:3647296]	DOWN
ENSMUSG00000048186	Bend7	BEN domain containing 7 [Source:MGI Symbol;Acc:MGI:2443100]	DOWN
ENSMUSG00000048310	Pskh1	protein serine kinase H1 [Source:MGI Symbol;Acc:MGI:3528383]	DOWN
ENSMUSG00000048706	Lurap1l	leucine rich adaptor protein 1-like [Source:MGI Symbol;Acc:MGI:106510]	DOWN
ENSMUSG00000048924	Ccdc125	coiled-coil domain containing 125 [Source:MGI Symbol;Acc:MGI:1923291]	DOWN
ENSMUSG00000048960	Prex2	phosphatidylinositol-3,4,5-trisphosphate-dependent Rac exchange factor 2 [Source:MGI Symbol;Acc:MGI:1923385]	DOWN
ENSMUSG00000049107	Ntf3	neurotrophin 3 [Source:MGI Symbol;Acc:MGI:97380]	DOWN
ENSMUSG00000049173	Myoz3	myozenin 3 [Source:MGI Symbol;Acc:MGI:2179296]	DOWN
ENSMUSG00000049521	Cdc42ep1	CDC42 effector protein (Rho GTPase binding) 1 [Source:MGI Symbol;Acc:MGI:1929763]	DOWN
ENSMUSG00000049932	H2afx	H2A histone family, member X [Source:MGI Symbol;Acc:MGI:102688]	DOWN
ENSMUSG00000050271	D8Ertd82e	DNA segment, Chr 8, ERATO Doi 82, expressed [Source:MGI Symbol;Acc:MGI:1196223]	DOWN
ENSMUSG00000050503	Fbxl22	F-box and leucine-rich repeat protein 22 [Source:MGI Symbol;Acc:MGI:1921415]	DOWN
ENSMUSG00000050912	Tmem123	transmembrane protein 123 [Source:MGI Symbol;Acc:MGI:1919179]	DOWN
ENSMUSG00000050919	Zfp366	zinc finger protein 366 [Source:MGI Symbol;Acc:MGI:2178429]	DOWN
ENSMUSG00000051375	Pcdh1	protocadherin 1 [Source:MGI Symbol;Acc:MGI:104692]	DOWN
ENSMUSG00000051730	Mettl5	methyltransferase like 5 [Source:MGI Symbol;Acc:MGI:1922672]	DOWN
ENSMUSG00000051977	Prdm9	PR domain containing 9 [Source:MGI Symbol;Acc:MGI:2384854]	DOWN
ENSMUSG00000051984	Sec31b	Sec31 homolog B (S. cerevisiae) [Source:MGI Symbol;Acc:MGI:2685187]	DOWN
ENSMUSG00000052040	Klf13	Kruppel-like factor 13 [Source:MGI Symbol;Acc:MGI:1354948]	DOWN
ENSMUSG00000052305	Hbb-bs	hemoglobin, beta adult s chain [Source:MGI Symbol;Acc:MGI:5474852]	DOWN
ENSMUSG00000052609	Plekhg3	pleckstrin homology domain containing, family G (with RhoGef domain) member 3 [Source:MGI Symbol;Acc:MGI:2388284]	DOWN
ENSMUSG00000052833	Sae1	SUMO1 activating enzyme subunit 1 [Source:MGI Symbol;Acc:MGI:1929264]	DOWN
ENSMUSG00000052921	Arhgef15	Rho guanine nucleotide exchange factor (GEF) 15 [Source:MGI Symbol;Acc:MGI:3045246]	DOWN
ENSMUSG00000053062	Jam2	junction adhesion molecule 2 [Source:MGI Symbol;Acc:MGI:1933820]	DOWN
ENSMUSG00000053137	Mapk11	mitogen-activated protein kinase 11 [Source:MGI Symbol;Acc:MGI:1338024]	DOWN
ENSMUSG00000053644	Aldh7a1	aldehyde dehydrogenase family 7, member A1 [Source:MGI Symbol;Acc:MGI:108186]	DOWN
ENSMUSG00000053825	Ppfia2	protein tyrosine phosphatase, receptor type, f polypeptide (PTPRF), interacting protein (liprin), alpha 2 [Source:MGI Symbol;Acc:MGI:2443834]	DOWN
ENSMUSG00000053835	H2-T24	histocompatibility 2, T region locus 24 [Source:MGI Symbol;Acc:MGI:95958]	DOWN
ENSMUSG00000054385	Ceacam2	carcinoembryonic antigen-related cell adhesion molecule 2 [Source:MGI Symbol;Acc:MGI:1347246]	DOWN
ENSMUSG00000054400	Cklf	chemokine-like factor [Source:MGI Symbol;Acc:MGI:1922708]	DOWN
ENSMUSG00000054404	Slfn5	schlafen 5 [Source:MGI Symbol;Acc:MGI:1329004]	DOWN
ENSMUSG00000054435	Gimap4	GTPase, IMAP family member 4 [Source:MGI Symbol;Acc:MGI:1349656]	DOWN
ENSMUSG00000054690	Emcn	endomucin [Source:MGI Symbol;Acc:MGI:1891716]	DOWN
ENSMUSG00000054720	Lrrc8c	leucine rich repeat containing 8 family, member C [Source:MGI Symbol;Acc:MGI:2140839]	DOWN
ENSMUSG00000055138	Gm4861	predicted gene 4861 [Source:MGI Symbol;Acc:MGI:3643777]	DOWN
ENSMUSG00000055639	Dach1	dachshund 1 (Drosophila) [Source:MGI Symbol;Acc:MGI:1277991]	DOWN
ENSMUSG00000055771	Gm7936	predicted pseudogene 7936 [Source:MGI Symbol;Acc:MGI:3646364]	DOWN
ENSMUSG00000056144	Trim34a	tripartite motif-containing 34A [Source:MGI Symbol;Acc:MGI:2137359]	DOWN
ENSMUSG00000056267	Cep70	centrosomal protein 70 [Source:MGI Symbol;Acc:MGI:1915371]	DOWN
ENSMUSG00000056380	Gpr50	G-protein-coupled receptor 50 [Source:MGI Symbol;Acc:MGI:1333877]	DOWN
ENSMUSG00000056486	Chn1	chimerin 1 [Source:MGI Symbol;Acc:MGI:1915674]	DOWN
ENSMUSG00000056492	Adgrf5	adhesion G protein-coupled receptor F5 [Source:MGI Symbol;Acc:MGI:2182928]	DOWN
ENSMUSG00000056665	Them6	thioesterase superfamily member 6 [Source:MGI Symbol;Acc:MGI:1925301]	DOWN
ENSMUSG00000056917	Sipa1	signal-induced proliferation associated gene 1 [Source:MGI Symbol;Acc:MGI:107576]	DOWN
ENSMUSG00000057286	St6galnac2	ST6 (alpha-N-acetyl-neuraminyl-2,3-beta-galactosyl-1,3)-N-acetylgalactosaminide alpha-2,6-sialyltransferase 2 [Source:MGI Symbol;Acc:MGI:107553]	DOWN
ENSMUSG00000057530	Ece1	endothelin converting enzyme 1 [Source:MGI Symbol;Acc:MGI:1101357]	DOWN
ENSMUSG00000057531	Dtnbp1	dystrobrevin binding protein 1 [Source:MGI Symbol;Acc:MGI:2137586]	DOWN
ENSMUSG00000057649	Brd9	bromodomain containing 9 [Source:MGI Symbol;Acc:MGI:2145317]	DOWN
ENSMUSG00000057863	Rpl36	ribosomal protein L36 [Source:MGI Symbol;Acc:MGI:1860603]	DOWN
ENSMUSG00000058145	Adamts17	a disintegrin-like and metallopeptidase (reprolysin type) with thrombospondin type 1 motif, 17 [Source:MGI Symbol;Acc:MGI:3588195]	DOWN
ENSMUSG00000058586	Serhl	serine hydrolase-like [Source:MGI Symbol;Acc:MGI:1890404]	DOWN
ENSMUSG00000058773	Hist1h1b	histone cluster 1, H1b [Source:MGI Symbol;Acc:MGI:1861461]	DOWN
ENSMUSG00000058922	Gm10052	predicted pseudogene 10052 [Source:MGI Symbol;Acc:MGI:3704348]	DOWN
ENSMUSG00000059013	Sh2d3c	SH2 domain containing 3C [Source:MGI Symbol;Acc:MGI:1351631]	DOWN
ENSMUSG00000059182	Skap2	src family associated phosphoprotein 2 [Source:MGI Symbol;Acc:MGI:1889206]	DOWN
ENSMUSG00000059791	Nrm	nurim (nuclear envelope membrane protein) [Source:MGI Symbol;Acc:MGI:2146855]	DOWN
ENSMUSG00000060012	Kif13b	kinesin family member 13B [Source:MGI Symbol;Acc:MGI:1098265]	DOWN
ENSMUSG00000060487	Samd5	sterile alpha motif domain containing 5 [Source:MGI Symbol;Acc:MGI:2444815]	DOWN
ENSMUSG00000061119	Prcp	prolylcarboxypeptidase (angiotensinase C) [Source:MGI Symbol;Acc:MGI:1919711]	DOWN
ENSMUSG00000061232	H2-K1	histocompatibility 2, K1, K region [Source:MGI Symbol;Acc:MGI:95904]	DOWN
ENSMUSG00000061353	Cxcl12	chemokine (C-X-C motif) ligand 12 [Source:MGI Symbol;Acc:MGI:103556]	DOWN
ENSMUSG00000061462	Obscn	obscurin, cytoskeletal calmodulin and titin-interacting RhoGEF [Source:MGI Symbol;Acc:MGI:2681862]	DOWN
ENSMUSG00000061533	Cep128	centrosomal protein 128 [Source:MGI Symbol;Acc:MGI:1922466]	DOWN
ENSMUSG00000061576	Dpp6	dipeptidylpeptidase 6 [Source:MGI Symbol;Acc:MGI:94921]	DOWN
ENSMUSG00000061740	Cyp2d22	cytochrome P450, family 2, subfamily d, polypeptide 22 [Source:MGI Symbol;Acc:MGI:1929474]	DOWN
ENSMUSG00000062127	Cttnbp2nl	CTTNBP2 N-terminal like [Source:MGI Symbol;Acc:MGI:1933137]	DOWN
ENSMUSG00000062300	Pvrl2	poliovirus receptor-related 2 [Source:MGI Symbol;Acc:MGI:97822]	DOWN
ENSMUSG00000062646	Ganc	glucosidase, alpha; neutral C [Source:MGI Symbol;Acc:MGI:1923301]	DOWN
ENSMUSG00000062960	Kdr	kinase insert domain protein receptor [Source:MGI Symbol;Acc:MGI:96683]	DOWN
ENSMUSG00000063060	Sox7	SRY (sex determining region Y)-box 7 [Source:MGI Symbol;Acc:MGI:98369]	DOWN
ENSMUSG00000063065	Mapk3	mitogen-activated protein kinase 3 [Source:MGI Symbol;Acc:MGI:1346859]	DOWN
ENSMUSG00000063450	Syne2	spectrin repeat containing, nuclear envelope 2 [Source:MGI Symbol;Acc:MGI:2449316]	DOWN
ENSMUSG00000063689	Hist2h2ab	histone cluster 2, H2ab [Source:MGI Symbol;Acc:MGI:2448314]	DOWN
ENSMUSG00000064262	Gimap8	GTPase, IMAP family member 8 [Source:MGI Symbol;Acc:MGI:2685303]	DOWN
ENSMUSG00000064414	n-R5s215	nuclear encoded rRNA 5S 215 [Source:MGI Symbol;Acc:MGI:4422080]	DOWN
ENSMUSG00000064601	Gm25634	predicted gene, 25634 [Source:MGI Symbol;Acc:MGI:5455411]	DOWN
ENSMUSG00000064738	Gm23054	predicted gene, 23054 [Source:MGI Symbol;Acc:MGI:5452831]	DOWN
ENSMUSG00000064833	Gm25926	predicted gene, 25926 [Source:MGI Symbol;Acc:MGI:5455703]	DOWN
ENSMUSG00000064872	Gm23376	predicted gene, 23376 [Source:MGI Symbol;Acc:MGI:5453153]	DOWN
ENSMUSG00000064987	Gm25260	predicted gene, 25260 [Source:MGI Symbol;Acc:MGI:5455037]	DOWN
ENSMUSG00000065086	Gm26495	predicted gene, 26495 [Source:MGI Symbol;Acc:MGI:5456272]	DOWN
ENSMUSG00000065262	Gm23451	predicted gene, 23451 [Source:MGI Symbol;Acc:MGI:5453228]	DOWN
ENSMUSG00000065394	Mir25	microRNA 25 [Source:MGI Symbol;Acc:MGI:3619266]	DOWN
ENSMUSG00000065395	Mir193a	microRNA 193a [Source:MGI Symbol;Acc:MGI:2676857]	DOWN
ENSMUSG00000065526	Mir337	microRNA 337 [Source:MGI Symbol;Acc:MGI:3619351]	DOWN
ENSMUSG00000065527	Mir93	microRNA 93 [Source:MGI Symbol;Acc:MGI:3619439]	DOWN
ENSMUSG00000065529	Mir22	microRNA 22 [Source:MGI Symbol;Acc:MGI:2676896]	DOWN
ENSMUSG00000065540	Mir126a	microRNA 126a [Source:MGI Symbol;Acc:MGI:2676811]	DOWN
ENSMUSG00000065592	Mir145a	microRNA 145a [Source:MGI Symbol;Acc:MGI:2676830]	DOWN
ENSMUSG00000065954	Tacc1	transforming, acidic coiled-coil containing protein 1 [Source:MGI Symbol;Acc:MGI:2443510]	DOWN
ENSMUSG00000066000	2610305D13Rik	RIKEN cDNA 2610305D13 gene [Source:MGI Symbol;Acc:MGI:2148252]	DOWN
ENSMUSG00000066007	Zfp600	zinc finger protein 600 [Source:MGI Symbol;Acc:MGI:3705222]	DOWN
ENSMUSG00000066441	Rdh11	retinol dehydrogenase 11 [Source:MGI Symbol;Acc:MGI:102581]	DOWN
ENSMUSG00000066958	Gm16391	predicted pseudogene 16391 [Source:MGI Symbol;Acc:MGI:3645390]	DOWN
ENSMUSG00000067212	H2-T23	histocompatibility 2, T region locus 23 [Source:MGI Symbol;Acc:MGI:95957]	DOWN
ENSMUSG00000067586	S1pr3	sphingosine-1-phosphate receptor 3 [Source:MGI Symbol;Acc:MGI:1339365]	DOWN
ENSMUSG00000067818	Myl9	myosin, light polypeptide 9, regulatory [Source:MGI Symbol;Acc:MGI:2138915]	DOWN
ENSMUSG00000068015	Lrch1	leucine-rich repeats and calponin homology (CH) domain containing 1 [Source:MGI Symbol;Acc:MGI:2443390]	DOWN
ENSMUSG00000068036	Mllt4	myeloid/lymphoid or mixed-lineage leukemia (trithorax homolog, Drosophila); translocated to, 4 [Source:MGI Symbol;Acc:MGI:1314653]	DOWN
ENSMUSG00000068101	Cenpm	centromere protein M [Source:MGI Symbol;Acc:MGI:1913820]	DOWN
ENSMUSG00000068270	Shroom4	shroom family member 4 [Source:MGI Symbol;Acc:MGI:2685570]	DOWN
ENSMUSG00000068417	Pnp2	purine-nucleoside phosphorylase 2 [Source:MGI Symbol;Acc:MGI:3712328]	DOWN
ENSMUSG00000068735	Trp53i11	transformation related protein 53 inducible protein 11 [Source:MGI Symbol;Acc:MGI:2670995]	DOWN
ENSMUSG00000068855	Hist2h2ac	histone cluster 2, H2ac [Source:MGI Symbol;Acc:MGI:2448316]	DOWN
ENSMUSG00000069265	Hist1h3a	histone cluster 1, H3a [Source:MGI Symbol;Acc:MGI:2668828]	DOWN
ENSMUSG00000070081	Mir505	microRNA 505 [Source:MGI Symbol;Acc:MGI:3629955]	DOWN
ENSMUSG00000070101	Mir341	microRNA 341 [Source:MGI Symbol;Acc:MGI:3619357]	DOWN
ENSMUSG00000070327	Rnf213	ring finger protein 213 [Source:MGI Symbol;Acc:MGI:1289196]	DOWN
ENSMUSG00000070423	Olfr558	olfactory receptor 558 [Source:MGI Symbol;Acc:MGI:3030392]	DOWN
ENSMUSG00000070570	Slc17a7	solute carrier family 17 (sodium-dependent inorganic phosphate cotransporter), member 7 [Source:MGI Symbol;Acc:MGI:1920211]	DOWN
ENSMUSG00000070733	Fryl	FRY like transcription coactivator [Source:MGI Symbol;Acc:MGI:1919563]	DOWN
ENSMUSG00000070802	Pnmal2	PNMA-like 2 [Source:MGI Symbol;Acc:MGI:3645856]	DOWN
ENSMUSG00000070943	Olfr356	olfactory receptor 356 [Source:MGI Symbol;Acc:MGI:3030190]	DOWN
ENSMUSG00000071547	Nt5dc2	5-nucleotidase domain containing 2 [Source:MGI Symbol;Acc:MGI:1917271]	DOWN
ENSMUSG00000071567	A830039N20Rik	RIKEN cDNA A830039N20 gene [Source:MGI Symbol;Acc:MGI:2445176]	DOWN
ENSMUSG00000071669	Snx29	sorting nexin 29 [Source:MGI Symbol;Acc:MGI:1921728]	DOWN
ENSMUSG00000072568	Fam84b	family with sequence similarity 84, member B [Source:MGI Symbol;Acc:MGI:3026924]	DOWN
ENSMUSG00000072718	Klra10	killer cell lectin-like receptor subfamily A, member 10 [Source:MGI Symbol;Acc:MGI:1321093]	DOWN
ENSMUSG00000072772	Grcc10	gene rich cluster, C10 gene [Source:MGI Symbol;Acc:MGI:1315201]	DOWN
ENSMUSG00000073405	C920025E04Rik	RIKEN cDNA C920025E04 gene [Source:MGI Symbol;Acc:MGI:2442805]	DOWN
ENSMUSG00000073411	H2-D1	histocompatibility 2, D region locus 1 [Source:MGI Symbol;Acc:MGI:95896]	DOWN
ENSMUSG00000073599	Ecscr	endothelial cell surface expressed chemotaxis and apoptosis regulator [Source:MGI Symbol;Acc:MGI:1915795]	DOWN
ENSMUSG00000073940	Hbb-bt	hemoglobin, beta adult t chain [Source:MGI Symbol;Acc:MGI:5474850]	DOWN
ENSMUSG00000073968	Trim68	tripartite motif-containing 68 [Source:MGI Symbol;Acc:MGI:2142077]	DOWN
ENSMUSG00000074272	Ceacam1	carcinoembryonic antigen-related cell adhesion molecule 1 [Source:MGI Symbol;Acc:MGI:1347245]	DOWN
ENSMUSG00000074340	Ovgp1	oviductal glycoprotein 1 [Source:MGI Symbol;Acc:MGI:106661]	DOWN
ENSMUSG00000074364	Ehd2	EH-domain containing 2 [Source:MGI Symbol;Acc:MGI:2154274]	DOWN
ENSMUSG00000074403	Hist2h3b	histone cluster 2, H3b [Source:MGI Symbol;Acc:MGI:2448351]	DOWN
ENSMUSG00000074793	Hspa12b	heat shock protein 12B [Source:MGI Symbol;Acc:MGI:1919880]	DOWN
ENSMUSG00000075224	Lrrc55	leucine rich repeat containing 55 [Source:MGI Symbol;Acc:MGI:2685197]	DOWN
ENSMUSG00000075394	Hoxc4	homeobox C4 [Source:MGI Symbol;Acc:MGI:96195]	DOWN
ENSMUSG00000076972	Mir193b	microRNA 193b [Source:MGI Symbol;Acc:MGI:3718458]	DOWN
ENSMUSG00000077111	Mir18b	microRNA 18b [Source:MGI Symbol;Acc:MGI:3718454]	DOWN
ENSMUSG00000077394	Gm24339	predicted gene, 24339 [Source:MGI Symbol;Acc:MGI:5454116]	DOWN
ENSMUSG00000077538	Gm22545	predicted gene, 22545 [Source:MGI Symbol;Acc:MGI:5452322]	DOWN
ENSMUSG00000077879	Gm23912	predicted gene, 23912 [Source:MGI Symbol;Acc:MGI:5453689]	DOWN
ENSMUSG00000078173	Lenep	lens epithelial protein [Source:MGI Symbol;Acc:MGI:1930020]	DOWN
ENSMUSG00000078606	Gm4070	predicted gene 4070 [Source:MGI Symbol;Acc:MGI:3782245]	DOWN
ENSMUSG00000079039	Gm11037	predicted gene 11037 [Source:MGI Symbol;Acc:MGI:3779261]	DOWN
ENSMUSG00000079071	Gm14085	predicted gene 14085 [Source:MGI Symbol;Acc:MGI:3702173]	DOWN
ENSMUSG00000079110	Capn3	calpain 3 [Source:MGI Symbol;Acc:MGI:107437]	DOWN
ENSMUSG00000079363	Gbp4	guanylate binding protein 4 [Source:MGI Symbol;Acc:MGI:97072]	DOWN
ENSMUSG00000079659	Tmem243	transmembrane protein 243, mitochondrial [Source:MGI Symbol;Acc:MGI:3606159]	DOWN
ENSMUSG00000080021	Gm5915	predicted pseudogene 5915 [Source:MGI Symbol;Acc:MGI:3642938]	DOWN
ENSMUSG00000080254	Fam220-ps	family with sequence similarity 220, pseudogene [Source:MGI Symbol;Acc:MGI:3707456]	DOWN
ENSMUSG00000080406	Mir1188	microRNA 1188 [Source:MGI Symbol;Acc:MGI:3783362]	DOWN
ENSMUSG00000081104	Gm15989	predicted gene 15989 [Source:MGI Symbol;Acc:MGI:3801755]	DOWN
ENSMUSG00000081111	Gm5913	predicted gene 5913 [Source:MGI Symbol;Acc:MGI:3648292]	DOWN
ENSMUSG00000081239	Gm11836	predicted gene 11836 [Source:MGI Symbol;Acc:MGI:3650063]	DOWN
ENSMUSG00000081301	Gm15951	predicted gene 15951 [Source:MGI Symbol;Acc:MGI:3801908]	DOWN
ENSMUSG00000081660	Gm11787	predicted gene 11787 [Source:MGI Symbol;Acc:MGI:3702103]	DOWN
ENSMUSG00000081884	Gm11821	predicted gene 11821 [Source:MGI Symbol;Acc:MGI:3649777]	DOWN
ENSMUSG00000081978	Gm14895	predicted gene 14895 [Source:MGI Symbol;Acc:MGI:3708101]	DOWN
ENSMUSG00000082389	Mkrn1-ps1	makorin, ring finger protein 1, pseudogene 1 [Source:MGI Symbol;Acc:MGI:2663191]	DOWN
ENSMUSG00000082621	Rpl7a-ps13	ribosomal protein L7A, pseudogene 13 [Source:MGI Symbol;Acc:MGI:3705484]	DOWN
ENSMUSG00000083879	Gm14038	predicted gene 14038 [Source:MGI Symbol;Acc:MGI:3650657]	DOWN
ENSMUSG00000083892	Gm1848	predicted gene 1848 [Source:MGI Symbol;Acc:MGI:3037706]	DOWN
ENSMUSG00000084057	Gm8916	predicted gene 8916 [Source:MGI Symbol;Acc:MGI:3643555]	DOWN
ENSMUSG00000084064	Gm12079	predicted gene 12079 [Source:MGI Symbol;Acc:MGI:3650745]	DOWN
ENSMUSG00000084469	Gm22956	predicted gene, 22956 [Source:MGI Symbol;Acc:MGI:5452733]	DOWN
ENSMUSG00000084497	Gm22107	predicted gene, 22107 [Source:MGI Symbol;Acc:MGI:5451884]	DOWN
ENSMUSG00000084559	Mir1906-2	microRNA 1906-2 [Source:MGI Symbol;Acc:MGI:4441422]	DOWN
ENSMUSG00000084929	Foxo6os	forkhead box O6, opposite strand [Source:MGI Symbol;Acc:MGI:3028036]	DOWN
ENSMUSG00000085148	Mir22hg	Mir22 host gene (non-protein coding) [Source:MGI Symbol;Acc:MGI:1914348]	DOWN
ENSMUSG00000085925	Rtl1	retrotransposon-like 1 [Source:MGI Symbol;Acc:MGI:2656842]	DOWN
ENSMUSG00000085965	2310016D23Rik	RIKEN cDNA 2310016D23 gene [Source:MGI Symbol;Acc:MGI:1923693]	DOWN
ENSMUSG00000086177	Gm14616	predicted gene 14616 [Source:MGI Symbol;Acc:MGI:3705280]	DOWN
ENSMUSG00000086479	Gm16014	predicted gene 16014 [Source:MGI Symbol;Acc:MGI:3801812]	DOWN
ENSMUSG00000086584	Gm12002	predicted gene 12002 [Source:MGI Symbol;Acc:MGI:3651521]	DOWN
ENSMUSG00000087396	4933407K13Rik	RIKEN cDNA 4933407K13 gene [Source:MGI Symbol;Acc:MGI:1921646]	DOWN
ENSMUSG00000087629	Gm12246	predicted gene 12246 [Source:MGI Symbol;Acc:MGI:3651154]	DOWN
ENSMUSG00000088185	Scarna2	small Cajal body-specific RNA 2 [Source:MGI Symbol;Acc:MGI:3819484]	DOWN
ENSMUSG00000088249	Gm25908	predicted gene, 25908 [Source:MGI Symbol;Acc:MGI:5455685]	DOWN
ENSMUSG00000088356	Gm24010	predicted gene, 24010 [Source:MGI Symbol;Acc:MGI:5453787]	DOWN
ENSMUSG00000088922	Gm24296	predicted gene, 24296 [Source:MGI Symbol;Acc:MGI:5454073]	DOWN
ENSMUSG00000088984	Gm25604	predicted gene, 25604 [Source:MGI Symbol;Acc:MGI:5455381]	DOWN
ENSMUSG00000089017	Gm25519	predicted gene, 25519 [Source:MGI Symbol;Acc:MGI:5455296]	DOWN
ENSMUSG00000089083	Rnu7	U7 small nuclear RNA [Source:MGI Symbol;Acc:MGI:97992]	DOWN
ENSMUSG00000089185	Gm22940	predicted gene, 22940 [Source:MGI Symbol;Acc:MGI:5452717]	DOWN
ENSMUSG00000089541	Gm25834	predicted gene, 25834 [Source:MGI Symbol;Acc:MGI:5455611]	DOWN
ENSMUSG00000089549	Gm25831	predicted gene, 25831 [Source:MGI Symbol;Acc:MGI:5455608]	DOWN
ENSMUSG00000089625	Gm25443	predicted gene, 25443 [Source:MGI Symbol;Acc:MGI:5455220]	DOWN
ENSMUSG00000089639	Gm2862	predicted gene 2862 [Source:MGI Symbol;Acc:MGI:3781038]	DOWN
ENSMUSG00000089659	Gm3470	predicted gene 3470 [Source:MGI Symbol;Acc:MGI:3781646]	DOWN
ENSMUSG00000089698	Gm2541	predicted pseudogene 2541 [Source:MGI Symbol;Acc:MGI:3780709]	DOWN
ENSMUSG00000089755	0610012D04Rik	RIKEN cDNA 0610012D04 gene [Source:MGI Symbol;Acc:MGI:1918926]	DOWN
ENSMUSG00000089902	Gm13625	predicted gene 13625 [Source:MGI Symbol;Acc:MGI:3709621]	DOWN
ENSMUSG00000089908	Gm16558	predicted gene 16558 [Source:MGI Symbol;Acc:MGI:4414978]	DOWN
ENSMUSG00000089917	Uckl1	uridine-cytidine kinase 1-like 1 [Source:MGI Symbol;Acc:MGI:1915806]	DOWN
ENSMUSG00000089935	Gm16343	predicted gene 16343 [Source:MGI Symbol;Acc:MGI:3840128]	DOWN
ENSMUSG00000090036	Gm15900	predicted gene 15900 [Source:MGI Symbol;Acc:MGI:3801848]	DOWN
ENSMUSG00000090215	Trim34b	tripartite motif-containing 34B [Source:MGI Symbol;Acc:MGI:4821264]	DOWN
ENSMUSG00000090222	Gm16340	predicted gene 16340 [Source:MGI Symbol;Acc:MGI:3840117]	DOWN
ENSMUSG00000090236	Car15	carbonic anhydrase 15 [Source:MGI Symbol;Acc:MGI:1931324]	DOWN
ENSMUSG00000090399	Gm38399	predicted gene, 38399 [Source:MGI Symbol;Acc:MGI:5620007]	DOWN
ENSMUSG00000090841	Myl6	myosin, light polypeptide 6, alkali, smooth muscle and non-muscle [Source:MGI Symbol;Acc:MGI:109318]	DOWN
ENSMUSG00000091405	Hist2h4	histone cluster 2, H4 [Source:MGI Symbol;Acc:MGI:2140113]	DOWN
ENSMUSG00000091705	H2-Q2	histocompatibility 2, Q region locus 2 [Source:MGI Symbol;Acc:MGI:95931]	DOWN
ENSMUSG00000092021	Gbp11	guanylate binding protein 11 [Source:MGI Symbol;Acc:MGI:3646307]	DOWN
ENSMUSG00000092029	Gm9027	predicted gene 9027 [Source:MGI Symbol;Acc:MGI:3646681]	DOWN
ENSMUSG00000092364	Gm20476	predicted gene 20476 [Source:MGI Symbol;Acc:MGI:5141941]	DOWN
ENSMUSG00000092812	Gm23634	predicted gene, 23634 [Source:MGI Symbol;Acc:MGI:5453411]	DOWN
ENSMUSG00000092867	Mir3058	microRNA 3058 [Source:MGI Symbol;Acc:MGI:4834226]	DOWN
ENSMUSG00000092922	Mir5101	microRNA 5101 [Source:MGI Symbol;Acc:MGI:4950421]	DOWN
ENSMUSG00000093071	Gm25951	predicted gene, 25951 [Source:MGI Symbol;Acc:MGI:5455728]	DOWN
ENSMUSG00000093092	Gm22643	predicted gene, 22643 [Source:MGI Symbol;Acc:MGI:5452420]	DOWN
ENSMUSG00000093327	Mir5107	microRNA 5107 [Source:MGI Symbol;Acc:MGI:4950427]	DOWN
ENSMUSG00000093661	Eif4e3	eukaryotic translation initiation factor 4E member 3 [Source:MGI Symbol;Acc:MGI:1914142]	DOWN
ENSMUSG00000094103	1700047I17Rik2	RIKEN cDNA 1700047I17 gene 2 [Source:MGI Symbol;Acc:MGI:3714351]	DOWN
ENSMUSG00000094266	Olfr340	olfactory receptor 340 [Source:MGI Symbol;Acc:MGI:3030174]	DOWN
ENSMUSG00000094334	Fabp5l2	fatty acid binding protein 5-like 2 [Source:MGI Symbol;Acc:MGI:3644282]	DOWN
ENSMUSG00000094566	Gm12620	predicted gene 12620 [Source:MGI Symbol;Acc:MGI:3649879]	DOWN
ENSMUSG00000094620	Cldn34c3	claudin 34C3 [Source:MGI Symbol;Acc:MGI:3645501]	DOWN
ENSMUSG00000095247	Ccl27a	chemokine (C-C motif) ligand 27A [Source:MGI Symbol;Acc:MGI:1343459]	DOWN
ENSMUSG00000095419	Gm14328	predicted gene 14328 [Source:MGI Symbol;Acc:MGI:3651951]	DOWN
ENSMUSG00000095595	Fam177a	family with sequence similarity 177, member A [Source:MGI Symbol;Acc:MGI:1920635]	DOWN
ENSMUSG00000095616	Gm26244	predicted gene, 26244 [Source:MGI Symbol;Acc:MGI:5456021]	DOWN
ENSMUSG00000096054	Syne1	spectrin repeat containing, nuclear envelope 1 [Source:MGI Symbol;Acc:MGI:1927152]	DOWN
ENSMUSG00000096544	Gm4617	predicted pseudogene 4617 [Source:MGI Symbol;Acc:MGI:3704225]	DOWN
ENSMUSG00000096826	Ccl27b	chemokine (C-C motif) ligand 27b [Source:MGI Symbol;Acc:MGI:1891389]	DOWN
ENSMUSG00000097324	Mir143hg	Mir143 and Mir145 host gene (non-protein coding) [Source:MGI Symbol;Acc:MGI:4439832]	DOWN
ENSMUSG00000097961	Gm27000	predicted gene, 27000 [Source:MGI Symbol;Acc:MGI:5504115]	DOWN
ENSMUSG00000098606	Mir6903	microRNA 6903 [Source:MGI Symbol;Acc:MGI:5531179]	DOWN
ENSMUSG00000098608	Mir6981	microRNA 6981 [Source:MGI Symbol;Acc:MGI:5530991]	DOWN
ENSMUSG00000098712	Mir7010	microRNA 7010 [Source:MGI Symbol;Acc:MGI:5531411]	DOWN
ENSMUSG00000099142	Mir8108	microRNA 8108 [Source:MGI Symbol;Acc:MGI:5530866]	DOWN
ENSMUSG00000099241	Gm18852	predicted gene, 18852 [Source:MGI Symbol;Acc:MGI:5011037]	DOWN
ENSMUSG00000100005	B130024G19Rik	RIKEN cDNA B130024G19 gene [Source:MGI Symbol;Acc:MGI:3604353]	DOWN
ENSMUSG00000101571	Gm6187	predicted gene 6187 [Source:MGI Symbol;Acc:MGI:3648954]	DOWN
ENSMUSG00000102038	Gm12345	predicted gene 12345 [Source:MGI Symbol;Acc:MGI:3649862]	DOWN
ENSMUSG00000108715	Ltbp4	latent transforming growth factor beta binding protein 4 [Source:MGI Symbol;Acc:MGI:1321395]	DOWN
ENSMUSG00000109470	Tead2	TEA domain family member 2 [Source:MGI Symbol;Acc:MGI:104904]	DOWN
ENSMUSG00000000183	Fgf6	fibroblast growth factor 6 [Source:MGI Symbol;Acc:MGI:95520]	UP
ENSMUSG00000000392	Fap	fibroblast activation protein [Source:MGI Symbol;Acc:MGI:109608]	UP
ENSMUSG00000000567	Sox9	SRY (sex determining region Y)-box 9 [Source:MGI Symbol;Acc:MGI:98371]	UP
ENSMUSG00000001016	Ilf2	interleukin enhancer binding factor 2 [Source:MGI Symbol;Acc:MGI:1915031]	UP
ENSMUSG00000001415	Smg5	Smg-5 homolog, nonsense mediated mRNA decay factor (C. elegans) [Source:MGI Symbol;Acc:MGI:2447364]	UP
ENSMUSG00000001416	Cct3	chaperonin containing Tcp1, subunit 3 (gamma) [Source:MGI Symbol;Acc:MGI:104708]	UP
ENSMUSG00000001674	Ddx18	DEAD (Asp-Glu-Ala-Asp) box polypeptide 18 [Source:MGI Symbol;Acc:MGI:1914192]	UP
ENSMUSG00000001865	Cpa3	carboxypeptidase A3, mast cell [Source:MGI Symbol;Acc:MGI:88479]	UP
ENSMUSG00000001891	Ugp2	UDP-glucose pyrophosphorylase 2 [Source:MGI Symbol;Acc:MGI:2183447]	UP
ENSMUSG00000001986	Gria3	glutamate receptor, ionotropic, AMPA3 (alpha 3) [Source:MGI Symbol;Acc:MGI:95810]	UP
ENSMUSG00000002052	Supt6	suppressor of Ty 6 [Source:MGI Symbol;Acc:MGI:107726]	UP
ENSMUSG00000002265	Peg3	paternally expressed 3 [Source:MGI Symbol;Acc:MGI:104748]	UP
ENSMUSG00000002266	Zim1	zinc finger, imprinted 1 [Source:MGI Symbol;Acc:MGI:1341879]	UP
ENSMUSG00000002477	Snrpd1	small nuclear ribonucleoprotein D1 [Source:MGI Symbol;Acc:MGI:98344]	UP
ENSMUSG00000002565	Scin	scinderin [Source:MGI Symbol;Acc:MGI:1306794]	UP
ENSMUSG00000002679	Med6	mediator complex subunit 6 [Source:MGI Symbol;Acc:MGI:1917042]	UP
ENSMUSG00000002728	Naa20	N(alpha)-acetyltransferase 20, NatB catalytic subunit [Source:MGI Symbol;Acc:MGI:1915127]	UP
ENSMUSG00000003235	Eif2b5	eukaryotic translation initiation factor 2B, subunit 5 epsilon [Source:MGI Symbol;Acc:MGI:2446176]	UP
ENSMUSG00000003360	Ddx23	DEAD (Asp-Glu-Ala-Asp) box polypeptide 23 [Source:MGI Symbol;Acc:MGI:1921601]	UP
ENSMUSG00000003476	Crhr2	corticotropin releasing hormone receptor 2 [Source:MGI Symbol;Acc:MGI:894312]	UP
ENSMUSG00000003660	Snrnp200	small nuclear ribonucleoprotein 200 (U5) [Source:MGI Symbol;Acc:MGI:2444401]	UP
ENSMUSG00000003778	Brd8	bromodomain containing 8 [Source:MGI Symbol;Acc:MGI:1925906]	UP
ENSMUSG00000003873	Bax	BCL2-associated X protein [Source:MGI Symbol;Acc:MGI:99702]	UP
ENSMUSG00000004360	9330159F19Rik	RIKEN cDNA 9330159F19 gene [Source:MGI Symbol;Acc:MGI:3036239]	UP
ENSMUSG00000004364	Cul3	cullin 3 [Source:MGI Symbol;Acc:MGI:1347360]	UP
ENSMUSG00000004393	Ddx56	DEAD (Asp-Glu-Ala-Asp) box polypeptide 56 [Source:MGI Symbol;Acc:MGI:1277172]	UP
ENSMUSG00000004939	Nmrk2	nicotinamide riboside kinase 2 [Source:MGI Symbol;Acc:MGI:1916814]	UP
ENSMUSG00000005373	Mlxipl	MLX interacting protein-like [Source:MGI Symbol;Acc:MGI:1927999]	UP
ENSMUSG00000005804	Bloc1s6	biogenesis of lysosomal organelles complex-1, subunit 6, pallidin [Source:MGI Symbol;Acc:MGI:1927580]	UP
ENSMUSG00000006024	Napa	N-ethylmaleimide sensitive fusion protein attachment protein alpha [Source:MGI Symbol;Acc:MGI:104563]	UP
ENSMUSG00000006273	Atp6v1b2	ATPase, H+ transporting, lysosomal V1 subunit B2 [Source:MGI Symbol;Acc:MGI:109618]	UP
ENSMUSG00000006576	Slc4a3	solute carrier family 4 (anion exchanger), member 3 [Source:MGI Symbol;Acc:MGI:109350]	UP
ENSMUSG00000006673	Qrich1	glutamine-rich 1 [Source:MGI Symbol;Acc:MGI:1916482]	UP
ENSMUSG00000006740	Kif5b	kinesin family member 5B [Source:MGI Symbol;Acc:MGI:1098268]	UP
ENSMUSG00000007783	Cpt1c	carnitine palmitoyltransferase 1c [Source:MGI Symbol;Acc:MGI:2446526]	UP
ENSMUSG00000008301	Phax	phosphorylated adaptor for RNA export [Source:MGI Symbol;Acc:MGI:1891839]	UP
ENSMUSG00000008438	Adam21	a disintegrin and metallopeptidase domain 21 [Source:MGI Symbol;Acc:MGI:1861229]	UP
ENSMUSG00000009471	Myod1	myogenic differentiation 1 [Source:MGI Symbol;Acc:MGI:97275]	UP
ENSMUSG00000010064	Slc38a3	solute carrier family 38, member 3 [Source:MGI Symbol;Acc:MGI:1923507]	UP
ENSMUSG00000010122	Slc47a1	solute carrier family 47, member 1 [Source:MGI Symbol;Acc:MGI:1914723]	UP
ENSMUSG00000010461	Eya4	EYA transcriptional coactivator and phosphatase 4 [Source:MGI Symbol;Acc:MGI:1337104]	UP
ENSMUSG00000010554	Mettl16	methyltransferase like 16 [Source:MGI Symbol;Acc:MGI:1914743]	UP
ENSMUSG00000012429	Mplkip	M-phase specific PLK1 intereacting protein [Source:MGI Symbol;Acc:MGI:1913558]	UP
ENSMUSG00000012535	Tnpo3	transportin 3 [Source:MGI Symbol;Acc:MGI:1196412]	UP
ENSMUSG00000013584	Aldh1a2	aldehyde dehydrogenase family 1, subfamily A2 [Source:MGI Symbol;Acc:MGI:107928]	UP
ENSMUSG00000013662	Atad1	ATPase family, AAA domain containing 1 [Source:MGI Symbol;Acc:MGI:1915229]	UP
ENSMUSG00000013701	Timm23	translocase of inner mitochondrial membrane 23 [Source:MGI Symbol;Acc:MGI:1858317]	UP
ENSMUSG00000014226	Cacybp	calcyclin binding protein [Source:MGI Symbol;Acc:MGI:1270839]	UP
ENSMUSG00000014599	Csf1	colony stimulating factor 1 (macrophage) [Source:MGI Symbol;Acc:MGI:1339753]	UP
ENSMUSG00000014763	Fam120b	family with sequence similarity 120, member B [Source:MGI Symbol;Acc:MGI:1914794]	UP
ENSMUSG00000014873	Surf2	surfeit gene 2 [Source:MGI Symbol;Acc:MGI:98444]	UP
ENSMUSG00000015126	Tsr3	TSR3 20S rRNA accumulation [Source:MGI Symbol;Acc:MGI:1915577]	UP
ENSMUSG00000015214	Mtmr1	myotubularin related protein 1 [Source:MGI Symbol;Acc:MGI:1858271]	UP
ENSMUSG00000015341	Golga7	golgi autoantigen, golgin subfamily a, 7 [Source:MGI Symbol;Acc:MGI:1931029]	UP
ENSMUSG00000015659	Serac1	serine active site containing 1 [Source:MGI Symbol;Acc:MGI:2447813]	UP
ENSMUSG00000015748	Prpf3	PRP3 pre-mRNA processing factor 3 homolog (yeast) [Source:MGI Symbol;Acc:MGI:1918017]	UP
ENSMUSG00000015757	Ppil4	peptidylprolyl isomerase (cyclophilin)-like 4 [Source:MGI Symbol;Acc:MGI:1914668]	UP
ENSMUSG00000015944	Gatsl2	GATS protein-like 2 [Source:MGI Symbol;Acc:MGI:1933384]	UP
ENSMUSG00000016018	Skiv2l2	superkiller viralicidic activity 2-like 2 (S. cerevisiae) [Source:MGI Symbol;Acc:MGI:1919448]	UP
ENSMUSG00000016831	Tox4	TOX high mobility group box family member 4 [Source:MGI Symbol;Acc:MGI:1915389]	UP
ENSMUSG00000017144	Rnd3	Rho family GTPase 3 [Source:MGI Symbol;Acc:MGI:1921444]	UP
ENSMUSG00000017692	Rhbdl3	rhomboid, veinlet-like 3 (Drosophila) [Source:MGI Symbol;Acc:MGI:2179276]	UP
ENSMUSG00000018068	Ints2	integrator complex subunit 2 [Source:MGI Symbol;Acc:MGI:1917672]	UP
ENSMUSG00000018102	Hist1h2bc	histone cluster 1, H2bc [Source:MGI Symbol;Acc:MGI:1915274]	UP
ENSMUSG00000018339	Gpx3	glutathione peroxidase 3 [Source:MGI Symbol;Acc:MGI:105102]	UP
ENSMUSG00000018433	Nol11	nucleolar protein 11 [Source:MGI Symbol;Acc:MGI:1916229]	UP
ENSMUSG00000018446	C1qbp	complement component 1, q subcomponent binding protein [Source:MGI Symbol;Acc:MGI:1194505]	UP
ENSMUSG00000018543	1700001P01Rik	RIKEN cDNA 1700001P01 gene [Source:MGI Symbol;Acc:MGI:1919465]	UP
ENSMUSG00000018848	Rars	arginyl-tRNA synthetase [Source:MGI Symbol;Acc:MGI:1914297]	UP
ENSMUSG00000019143	Hars2	histidyl-tRNA synthetase 2, mitochondrial (putative) [Source:MGI Symbol;Acc:MGI:1918041]	UP
ENSMUSG00000019210	Atp6v1e1	ATPase, H+ transporting, lysosomal V1 subunit E1 [Source:MGI Symbol;Acc:MGI:894326]	UP
ENSMUSG00000019373	Cops3	COP9 signalosome subunit 3 [Source:MGI Symbol;Acc:MGI:1349409]	UP
ENSMUSG00000019518	Ap4m1	adaptor-related protein complex AP-4, mu 1 [Source:MGI Symbol;Acc:MGI:1337063]	UP
ENSMUSG00000019806	Aig1	androgen-induced 1 [Source:MGI Symbol;Acc:MGI:1913503]	UP
ENSMUSG00000019810	Fuca2	fucosidase, alpha-L- 2, plasma [Source:MGI Symbol;Acc:MGI:1914098]	UP
ENSMUSG00000019817	Plagl1	pleiomorphic adenoma gene-like 1 [Source:MGI Symbol;Acc:MGI:1100874]	UP
ENSMUSG00000019838	Slc16a10	solute carrier family 16 (monocarboxylic acid transporters), member 10 [Source:MGI Symbol;Acc:MGI:1919722]	UP
ENSMUSG00000019850	Tnfaip3	tumor necrosis factor, alpha-induced protein 3 [Source:MGI Symbol;Acc:MGI:1196377]	UP
ENSMUSG00000019947	Arid5b	AT rich interactive domain 5B (MRF1-like) [Source:MGI Symbol;Acc:MGI:2175912]	UP
ENSMUSG00000019992	Mtfr2	mitochondrial fission regulator 2 [Source:MGI Symbol;Acc:MGI:1919054]	UP
ENSMUSG00000020048	Hsp90b1	heat shock protein 90, beta (Grp94), member 1 [Source:MGI Symbol;Acc:MGI:98817]	UP
ENSMUSG00000020116	Pno1	partner of NOB1 homolog (S. cerevisiae) [Source:MGI Symbol;Acc:MGI:1913499]	UP
ENSMUSG00000020120	Plek	pleckstrin [Source:MGI Symbol;Acc:MGI:1860485]	UP
ENSMUSG00000020163	Uqcr11	ubiquinol-cytochrome c reductase, complex III subunit XI [Source:MGI Symbol;Acc:MGI:1913844]	UP
ENSMUSG00000020184	Mdm2	transformed mouse 3T3 cell double minute 2 [Source:MGI Symbol;Acc:MGI:96952]	UP
ENSMUSG00000020307	Cdc34	cell division cycle 34 [Source:MGI Symbol;Acc:MGI:102657]	UP
ENSMUSG00000020321	Mdh1	malate dehydrogenase 1, NAD (soluble) [Source:MGI Symbol;Acc:MGI:97051]	UP
ENSMUSG00000020326	Ccng1	cyclin G1 [Source:MGI Symbol;Acc:MGI:102890]	UP
ENSMUSG00000020354	Sgcd	sarcoglycan, delta (dystrophin-associated glycoprotein) [Source:MGI Symbol;Acc:MGI:1346525]	UP
ENSMUSG00000020361	Hspa4	heat shock protein 4 [Source:MGI Symbol;Acc:MGI:1342292]	UP
ENSMUSG00000020386	Sar1b	SAR1 gene homolog B (S. cerevisiae) [Source:MGI Symbol;Acc:MGI:1913647]	UP
ENSMUSG00000020447	Npc1l1	NPC1-like 1 [Source:MGI Symbol;Acc:MGI:2685089]	UP
ENSMUSG00000020495	Smg8	smg-8 homolog, nonsense mediated mRNA decay factor (C. elegans) [Source:MGI Symbol;Acc:MGI:1921383]	UP
ENSMUSG00000020657	Dnajc27	DnaJ heat shock protein family (Hsp40) member C27 [Source:MGI Symbol;Acc:MGI:2443036]	UP
ENSMUSG00000020659	Cbll1	Casitas B-lineage lymphoma-like 1 [Source:MGI Symbol;Acc:MGI:2144842]	UP
ENSMUSG00000020720	Psmd12	proteasome (prosome, macropain) 26S subunit, non-ATPase, 12 [Source:MGI Symbol;Acc:MGI:1914247]	UP
ENSMUSG00000020812	1810032O08Rik	RIKEN cDNA 1810032O08 gene [Source:MGI Symbol;Acc:MGI:1913543]	UP
ENSMUSG00000020823	Sec14l1	SEC14-like lipid binding 1 [Source:MGI Symbol;Acc:MGI:1921386]	UP
ENSMUSG00000020850	Prpf8	pre-mRNA processing factor 8 [Source:MGI Symbol;Acc:MGI:2179381]	UP
ENSMUSG00000020889	Nr1d1	nuclear receptor subfamily 1, group D, member 1 [Source:MGI Symbol;Acc:MGI:2444210]	UP
ENSMUSG00000020925	Ccdc43	coiled-coil domain containing 43 [Source:MGI Symbol;Acc:MGI:1289318]	UP
ENSMUSG00000020978	Klhdc2	kelch domain containing 2 [Source:MGI Symbol;Acc:MGI:1916804]	UP
ENSMUSG00000020982	Nemf	nuclear export mediator factor [Source:MGI Symbol;Acc:MGI:1918305]	UP
ENSMUSG00000020986	Sec23a	SEC23 homolog A, COPII coat complex component [Source:MGI Symbol;Acc:MGI:1349635]	UP
ENSMUSG00000021024	Psma6	proteasome (prosome, macropain) subunit, alpha type 6 [Source:MGI Symbol;Acc:MGI:1347006]	UP
ENSMUSG00000021037	Ahsa1	AHA1, activator of heat shock protein ATPase 1 [Source:MGI Symbol;Acc:MGI:2387603]	UP
ENSMUSG00000021040	Slirp	SRA stem-loop interacting RNA binding protein [Source:MGI Symbol;Acc:MGI:1916394]	UP
ENSMUSG00000021062	Rab15	RAB15, member RAS oncogene family [Source:MGI Symbol;Acc:MGI:1916865]	UP
ENSMUSG00000021112	Mpp5	membrane protein, palmitoylated 5 (MAGUK p55 subfamily member 5) [Source:MGI Symbol;Acc:MGI:1927339]	UP
ENSMUSG00000021149	Gtpbp4	GTP binding protein 4 [Source:MGI Symbol;Acc:MGI:1916487]	UP
ENSMUSG00000021185	9030617O03Rik	RIKEN cDNA 9030617O03 gene [Source:MGI Symbol;Acc:MGI:2444813]	UP
ENSMUSG00000021190	Lgmn	legumain [Source:MGI Symbol;Acc:MGI:1330838]	UP
ENSMUSG00000021215	Net1	neuroepithelial cell transforming gene 1 [Source:MGI Symbol;Acc:MGI:1927138]	UP
ENSMUSG00000021226	Acot2	acyl-CoA thioesterase 2 [Source:MGI Symbol;Acc:MGI:2159605]	UP
ENSMUSG00000021258	Ccnk	cyclin K [Source:MGI Symbol;Acc:MGI:1276106]	UP
ENSMUSG00000021270	Hsp90aa1	heat shock protein 90, alpha (cytosolic), class A member 1 [Source:MGI Symbol;Acc:MGI:96250]	UP
ENSMUSG00000021390	Ogn	osteoglycin [Source:MGI Symbol;Acc:MGI:109278]	UP
ENSMUSG00000021392	Nol8	nucleolar protein 8 [Source:MGI Symbol;Acc:MGI:1918180]	UP
ENSMUSG00000021431	Snrnp48	small nuclear ribonucleoprotein 48 (U11/U12) [Source:MGI Symbol;Acc:MGI:1915047]	UP
ENSMUSG00000021456	Fbp2	fructose bisphosphatase 2 [Source:MGI Symbol;Acc:MGI:95491]	UP
ENSMUSG00000021500	Ddx46	DEAD (Asp-Glu-Ala-Asp) box polypeptide 46 [Source:MGI Symbol;Acc:MGI:1920895]	UP
ENSMUSG00000021519	Mterf3	mitochondrial transcription termination factor 3 [Source:MGI Symbol;Acc:MGI:1913660]	UP
ENSMUSG00000021578	Ccdc127	coiled-coil domain containing 127 [Source:MGI Symbol;Acc:MGI:1914683]	UP
ENSMUSG00000021591	Glrx	glutaredoxin [Source:MGI Symbol;Acc:MGI:2135625]	UP
ENSMUSG00000021595	Nsun2	NOL1/NOP2/Sun domain family member 2 [Source:MGI Symbol;Acc:MGI:107252]	UP
ENSMUSG00000021597	Slf1	SMC5-SMC6 complex localization factor 1 [Source:MGI Symbol;Acc:MGI:2145448]	UP
ENSMUSG00000021614	Vcan	versican [Source:MGI Symbol;Acc:MGI:102889]	UP
ENSMUSG00000021631	Mrps36-ps1	mitichondrial ribosomal protein S36, pseudogene 1 [Source:MGI Symbol;Acc:MGI:3809201]	UP
ENSMUSG00000021668	Polk	polymerase (DNA directed), kappa [Source:MGI Symbol;Acc:MGI:1349767]	UP
ENSMUSG00000021676	Iqgap2	IQ motif containing GTPase activating protein 2 [Source:MGI Symbol;Acc:MGI:2449975]	UP
ENSMUSG00000021702	Thbs4	thrombospondin 4 [Source:MGI Symbol;Acc:MGI:1101779]	UP
ENSMUSG00000021711	Trappc13	trafficking protein particle complex 13 [Source:MGI Symbol;Acc:MGI:1914225]	UP
ENSMUSG00000021712	Trim23	tripartite motif-containing 23 [Source:MGI Symbol;Acc:MGI:1933161]	UP
ENSMUSG00000021759	Plpp1	phospholipid phosphatase 1 [Source:MGI Symbol;Acc:MGI:108412]	UP
ENSMUSG00000021760	Gpx8	glutathione peroxidase 8 (putative) [Source:MGI Symbol;Acc:MGI:1916840]	UP
ENSMUSG00000021765	Fst	follistatin [Source:MGI Symbol;Acc:MGI:95586]	UP
ENSMUSG00000021807	2700060E02Rik	RIKEN cDNA 2700060E02 gene [Source:MGI Symbol;Acc:MGI:1915295]	UP
ENSMUSG00000021835	Bmp4	bone morphogenetic protein 4 [Source:MGI Symbol;Acc:MGI:88180]	UP
ENSMUSG00000021870	Slmap	sarcolemma associated protein [Source:MGI Symbol;Acc:MGI:1933549]	UP
ENSMUSG00000021898	Asb14	ankyrin repeat and SOCS box-containing 14 [Source:MGI Symbol;Acc:MGI:2655107]	UP
ENSMUSG00000021917	Spcs1	signal peptidase complex subunit 1 homolog (S. cerevisiae) [Source:MGI Symbol;Acc:MGI:1916269]	UP
ENSMUSG00000021929	Kpna3	karyopherin (importin) alpha 3 [Source:MGI Symbol;Acc:MGI:1100863]	UP
ENSMUSG00000021930	Spryd7	SPRY domain containing 7 [Source:MGI Symbol;Acc:MGI:1913924]	UP
ENSMUSG00000021973	Micu2	mitochondrial calcium uptake 2 [Source:MGI Symbol;Acc:MGI:1915764]	UP
ENSMUSG00000022020	Naa16	N(alpha)-acetyltransferase 16, NatA auxiliary subunit [Source:MGI Symbol;Acc:MGI:1914147]	UP
ENSMUSG00000022037	Clu	clusterin [Source:MGI Symbol;Acc:MGI:88423]	UP
ENSMUSG00000022052	Ppp2r2a	protein phosphatase 2, regulatory subunit B, alpha [Source:MGI Symbol;Acc:MGI:1919228]	UP
ENSMUSG00000022174	Dad1	defender against cell death 1 [Source:MGI Symbol;Acc:MGI:101912]	UP
ENSMUSG00000022225	Cma1	chymase 1, mast cell [Source:MGI Symbol;Acc:MGI:96941]	UP
ENSMUSG00000022247	Brix1	BRX1, biogenesis of ribosomes [Source:MGI Symbol;Acc:MGI:1915082]	UP
ENSMUSG00000022261	Sdc2	syndecan 2 [Source:MGI Symbol;Acc:MGI:1349165]	UP
ENSMUSG00000022336	Eif3e	eukaryotic translation initiation factor 3, subunit E [Source:MGI Symbol;Acc:MGI:99257]	UP
ENSMUSG00000022385	Gtse1	G two S phase expressed protein 1 [Source:MGI Symbol;Acc:MGI:1352755]	UP
ENSMUSG00000022403	St13	suppression of tumorigenicity 13 [Source:MGI Symbol;Acc:MGI:1917606]	UP
ENSMUSG00000022441	Efcab6	EF-hand calcium binding domain 6 [Source:MGI Symbol;Acc:MGI:1924877]	UP
ENSMUSG00000022449	Adamts20	a disintegrin-like and metallopeptidase (reprolysin type) with thrombospondin type 1 motif, 20 [Source:MGI Symbol;Acc:MGI:2660628]	UP
ENSMUSG00000022454	Nell2	NEL-like 2 [Source:MGI Symbol;Acc:MGI:1858510]	UP
ENSMUSG00000022464	Slc38a4	solute carrier family 38, member 4 [Source:MGI Symbol;Acc:MGI:1916604]	UP
ENSMUSG00000022538	Lsg1	large subunit GTPase 1 homolog (S. cerevisiae) [Source:MGI Symbol;Acc:MGI:107236]	UP
ENSMUSG00000022591	Gm9747	predicted gene 9747 [Source:MGI Symbol;Acc:MGI:3710571]	UP
ENSMUSG00000022617	Chkb	choline kinase beta [Source:MGI Symbol;Acc:MGI:1328313]	UP
ENSMUSG00000022747	St3gal6	ST3 beta-galactoside alpha-2,3-sialyltransferase 6 [Source:MGI Symbol;Acc:MGI:1888707]	UP
ENSMUSG00000022800	Fyttd1	forty-two-three domain containing 1 [Source:MGI Symbol;Acc:MGI:1917955]	UP
ENSMUSG00000022867	Usp25	ubiquitin specific peptidase 25 [Source:MGI Symbol;Acc:MGI:1353655]	UP
ENSMUSG00000022887	Masp1	mannan-binding lectin serine peptidase 1 [Source:MGI Symbol;Acc:MGI:88492]	UP
ENSMUSG00000022961	Son	Son DNA binding protein [Source:MGI Symbol;Acc:MGI:98353]	UP
ENSMUSG00000023067	Cdkn1a	cyclin-dependent kinase inhibitor 1A (P21) [Source:MGI Symbol;Acc:MGI:104556]	UP
ENSMUSG00000023074	Mospd1	motile sperm domain containing 1 [Source:MGI Symbol;Acc:MGI:1917630]	UP
ENSMUSG00000023087	Noct	nocturnin [Source:MGI Symbol;Acc:MGI:109382]	UP
ENSMUSG00000023169	Slc38a1	solute carrier family 38, member 1 [Source:MGI Symbol;Acc:MGI:2145895]	UP
ENSMUSG00000023186	Vwa5a	von Willebrand factor A domain containing 5A [Source:MGI Symbol;Acc:MGI:1915026]	UP
ENSMUSG00000023235	Ccl25	chemokine (C-C motif) ligand 25 [Source:MGI Symbol;Acc:MGI:1099448]	UP
ENSMUSG00000023267	Gabrr2	gamma-aminobutyric acid (GABA) C receptor, subunit rho 2 [Source:MGI Symbol;Acc:MGI:95626]	UP
ENSMUSG00000023284	Zfp605	zinc finger protein 605 [Source:MGI Symbol;Acc:MGI:2444933]	UP
ENSMUSG00000023845	Lnpep	leucyl/cystinyl aminopeptidase [Source:MGI Symbol;Acc:MGI:2387123]	UP
ENSMUSG00000023921	Mut	methylmalonyl-Coenzyme A mutase [Source:MGI Symbol;Acc:MGI:97239]	UP
ENSMUSG00000023953	Polh	polymerase (DNA directed), eta (RAD 30 related) [Source:MGI Symbol;Acc:MGI:1891457]	UP
ENSMUSG00000024027	Glp1r	glucagon-like peptide 1 receptor [Source:MGI Symbol;Acc:MGI:99571]	UP
ENSMUSG00000024065	Ehd3	EH-domain containing 3 [Source:MGI Symbol;Acc:MGI:1928900]	UP
ENSMUSG00000024073	Birc6	baculoviral IAP repeat-containing 6 [Source:MGI Symbol;Acc:MGI:1276108]	UP
ENSMUSG00000024081	Cebpz	CCAAT/enhancer binding protein zeta [Source:MGI Symbol;Acc:MGI:109386]	UP
ENSMUSG00000024083	Pja2	praja 2, RING-H2 motif containing [Source:MGI Symbol;Acc:MGI:2159342]	UP
ENSMUSG00000024127	Prepl	prolyl endopeptidase-like [Source:MGI Symbol;Acc:MGI:2441932]	UP
ENSMUSG00000024258	Polr2d	polymerase (RNA) II (DNA directed) polypeptide D [Source:MGI Symbol;Acc:MGI:1916491]	UP
ENSMUSG00000024273	2700062C07Rik	RIKEN cDNA 2700062C07 gene [Source:MGI Symbol;Acc:MGI:1915296]	UP
ENSMUSG00000024287	Thoc1	THO complex 1 [Source:MGI Symbol;Acc:MGI:1919668]	UP
ENSMUSG00000024359	Hspa9	heat shock protein 9 [Source:MGI Symbol;Acc:MGI:96245]	UP
ENSMUSG00000024360	Etf1	eukaryotic translation termination factor 1 [Source:MGI Symbol;Acc:MGI:2385071]	UP
ENSMUSG00000024423	Impact	impact, RWD domain protein [Source:MGI Symbol;Acc:MGI:1098233]	UP
ENSMUSG00000024481	Lvrn	laeverin [Source:MGI Symbol;Acc:MGI:1921824]	UP
ENSMUSG00000024486	Hbegf	heparin-binding EGF-like growth factor [Source:MGI Symbol;Acc:MGI:96070]	UP
ENSMUSG00000024491	Rbm27	RNA binding motif protein 27 [Source:MGI Symbol;Acc:MGI:2147194]	UP
ENSMUSG00000024521	Pmaip1	phorbol-12-myristate-13-acetate-induced protein 1 [Source:MGI Symbol;Acc:MGI:1930146]	UP
ENSMUSG00000024537	Psmg2	proteasome (prosome, macropain) assembly chaperone 2 [Source:MGI Symbol;Acc:MGI:1922901]	UP
ENSMUSG00000024571	Gm16286	predicted gene 16286 [Source:MGI Symbol;Acc:MGI:3833940]	UP
ENSMUSG00000024598	Fbn2	fibrillin 2 [Source:MGI Symbol;Acc:MGI:95490]	UP
ENSMUSG00000024679	Ms4a6d	membrane-spanning 4-domains, subfamily A, member 6D [Source:MGI Symbol;Acc:MGI:1916024]	UP
ENSMUSG00000024778	Fas	Fas (TNF receptor superfamily member 6) [Source:MGI Symbol;Acc:MGI:95484]	UP
ENSMUSG00000024790	Sac3d1	SAC3 domain containing 1 [Source:MGI Symbol;Acc:MGI:1913656]	UP
ENSMUSG00000024803	Ankrd1	ankyrin repeat domain 1 (cardiac muscle) [Source:MGI Symbol;Acc:MGI:1097717]	UP
ENSMUSG00000024875	Yif1a	Yip1 interacting factor homolog A (S. cerevisiae) [Source:MGI Symbol;Acc:MGI:1915340]	UP
ENSMUSG00000024883	Rin1	Ras and Rab interactor 1 [Source:MGI Symbol;Acc:MGI:2385695]	UP
ENSMUSG00000024924	Vldlr	very low density lipoprotein receptor [Source:MGI Symbol;Acc:MGI:98935]	UP
ENSMUSG00000024966	Stip1	stress-induced phosphoprotein 1 [Source:MGI Symbol;Acc:MGI:109130]	UP
ENSMUSG00000024999	Noc3l	nucleolar complex associated 3 homolog (S. cerevisiae) [Source:MGI Symbol;Acc:MGI:1932610]	UP
ENSMUSG00000025024	Smndc1	survival motor neuron domain containing 1 [Source:MGI Symbol;Acc:MGI:1923729]	UP
ENSMUSG00000025041	Nt5c2	5-nucleotidase, cytosolic II [Source:MGI Symbol;Acc:MGI:2178563]	UP
ENSMUSG00000025044	Msr1	macrophage scavenger receptor 1 [Source:MGI Symbol;Acc:MGI:98257]	UP
ENSMUSG00000025078	Nhlrc2	NHL repeat containing 2 [Source:MGI Symbol;Acc:MGI:1914116]	UP
ENSMUSG00000025103	Btbd1	BTB (POZ) domain containing 1 [Source:MGI Symbol;Acc:MGI:1933765]	UP
ENSMUSG00000025133	Ints4	integrator complex subunit 4 [Source:MGI Symbol;Acc:MGI:1917164]	UP
ENSMUSG00000025171	Ubtd1	ubiquitin domain containing 1 [Source:MGI Symbol;Acc:MGI:2385092]	UP
ENSMUSG00000025201	Bloc1s2-ps	biogenesis of lysosomal organelles complex-1, subunit 2, pseudogene [Source:MGI Symbol;Acc:MGI:3702045]	UP
ENSMUSG00000025240	Sacm1l	SAC1 (suppressor of actin mutations 1, homolog)-like (S. cerevisiae) [Source:MGI Symbol;Acc:MGI:1933169]	UP
ENSMUSG00000025245	Lztfl1	leucine zipper transcription factor-like 1 [Source:MGI Symbol;Acc:MGI:1934860]	UP
ENSMUSG00000025255	Zfhx4	zinc finger homeodomain 4 [Source:MGI Symbol;Acc:MGI:2137668]	UP
ENSMUSG00000025262	Fam120c	family with sequence similarity 120, member C [Source:MGI Symbol;Acc:MGI:2387687]	UP
ENSMUSG00000025326	Ube3a	ubiquitin protein ligase E3A [Source:MGI Symbol;Acc:MGI:105098]	UP
ENSMUSG00000025340	Rabgef1	RAB guanine nucleotide exchange factor (GEF) 1 [Source:MGI Symbol;Acc:MGI:1929459]	UP
ENSMUSG00000025425	St8sia5	ST8 alpha-N-acetyl-neuraminide alpha-2,8-sialyltransferase 5 [Source:MGI Symbol;Acc:MGI:109243]	UP
ENSMUSG00000025437	Usp33	ubiquitin specific peptidase 33 [Source:MGI Symbol;Acc:MGI:2159711]	UP
ENSMUSG00000025451	Paip1	polyadenylate binding protein-interacting protein 1 [Source:MGI Symbol;Acc:MGI:2384993]	UP
ENSMUSG00000025544	Tm9sf2	transmembrane 9 superfamily member 2 [Source:MGI Symbol;Acc:MGI:1915309]	UP
ENSMUSG00000025580	Eif4a3	eukaryotic translation initiation factor 4A3 [Source:MGI Symbol;Acc:MGI:1923731]	UP
ENSMUSG00000025610	Map3k7cl	Map3k7 C-terminal like [Source:MGI Symbol;Acc:MGI:2446584]	UP
ENSMUSG00000025613	Cct8	chaperonin containing Tcp1, subunit 8 (theta) [Source:MGI Symbol;Acc:MGI:107183]	UP
ENSMUSG00000025616	Usp16	ubiquitin specific peptidase 16 [Source:MGI Symbol;Acc:MGI:1921362]	UP
ENSMUSG00000025630	Hprt	hypoxanthine guanine phosphoribosyl transferase [Source:MGI Symbol;Acc:MGI:96217]	UP
ENSMUSG00000025762	Larp1b	La ribonucleoprotein domain family, member 1B [Source:MGI Symbol;Acc:MGI:1914604]	UP
ENSMUSG00000025776	Crispld1	cysteine-rich secretory protein LCCL domain containing 1 [Source:MGI Symbol;Acc:MGI:1934666]	UP
ENSMUSG00000025777	Gdap1	ganglioside-induced differentiation-associated-protein 1 [Source:MGI Symbol;Acc:MGI:1338002]	UP
ENSMUSG00000025898	Cwf19l2	CWF19-like 2, cell cycle control (S. pombe) [Source:MGI Symbol;Acc:MGI:1918023]	UP
ENSMUSG00000025912	Mybl1	myeloblastosis oncogene-like 1 [Source:MGI Symbol;Acc:MGI:99925]	UP
ENSMUSG00000025980	Hspd1	heat shock protein 1 (chaperonin) [Source:MGI Symbol;Acc:MGI:96242]	UP
ENSMUSG00000025982	Sf3b1	splicing factor 3b, subunit 1 [Source:MGI Symbol;Acc:MGI:1932339]	UP
ENSMUSG00000026020	Nop58	NOP58 ribonucleoprotein [Source:MGI Symbol;Acc:MGI:1933184]	UP
ENSMUSG00000026082	Rev1	REV1 homolog (S. cerevisiae) [Source:MGI Symbol;Acc:MGI:1929074]	UP
ENSMUSG00000026096	Osgepl1	O-sialoglycoprotein endopeptidase-like 1 [Source:MGI Symbol;Acc:MGI:1919335]	UP
ENSMUSG00000026100	Mstn	myostatin [Source:MGI Symbol;Acc:MGI:95691]	UP
ENSMUSG00000026109	Tmeff2	transmembrane protein with EGF-like and two follistatin-like domains 2 [Source:MGI Symbol;Acc:MGI:1861735]	UP
ENSMUSG00000026153	Fam135a	family with sequence similarity 135, member A [Source:MGI Symbol;Acc:MGI:1915437]	UP
ENSMUSG00000026234	Ncl	nucleolin [Source:MGI Symbol;Acc:MGI:97286]	UP
ENSMUSG00000026308	Klhl30	kelch-like 30 [Source:MGI Symbol;Acc:MGI:1918038]	UP
ENSMUSG00000026353	Ubxn4	UBX domain protein 4 [Source:MGI Symbol;Acc:MGI:1915062]	UP
ENSMUSG00000026377	Nifk	nucleolar protein interacting with the FHA domain of MKI67 [Source:MGI Symbol;Acc:MGI:1915199]	UP
ENSMUSG00000026577	Blzf1	basic leucine zipper nuclear factor 1 [Source:MGI Symbol;Acc:MGI:1201607]	UP
ENSMUSG00000026637	Traf5	TNF receptor-associated factor 5 [Source:MGI Symbol;Acc:MGI:107548]	UP
ENSMUSG00000026753	Ppp6c	protein phosphatase 6, catalytic subunit [Source:MGI Symbol;Acc:MGI:1915107]	UP
ENSMUSG00000026761	Orc4	origin recognition complex, subunit 4 [Source:MGI Symbol;Acc:MGI:1347043]	UP
ENSMUSG00000026775	Yme1l1	YME1-like 1 (S. cerevisiae) [Source:MGI Symbol;Acc:MGI:1351651]	UP
ENSMUSG00000026828	Galnt5	UDP-N-acetyl-alpha-D-galactosamine:polypeptide N-acetylgalactosaminyltransferase 5 [Source:MGI Symbol;Acc:MGI:2179403]	UP
ENSMUSG00000026854	Usp20	ubiquitin specific peptidase 20 [Source:MGI Symbol;Acc:MGI:1921520]	UP
ENSMUSG00000026869	Psmd5	proteasome (prosome, macropain) 26S subunit, non-ATPase, 5 [Source:MGI Symbol;Acc:MGI:1914248]	UP
ENSMUSG00000026880	Stom	stomatin [Source:MGI Symbol;Acc:MGI:95403]	UP
ENSMUSG00000026914	Psmd14	proteasome (prosome, macropain) 26S subunit, non-ATPase, 14 [Source:MGI Symbol;Acc:MGI:1913284]	UP
ENSMUSG00000026933	Camsap1	calmodulin regulated spectrin-associated protein 1 [Source:MGI Symbol;Acc:MGI:3036242]	UP
ENSMUSG00000026938	Fcna	ficolin A [Source:MGI Symbol;Acc:MGI:1340905]	UP
ENSMUSG00000026971	Itgb6	integrin beta 6 [Source:MGI Symbol;Acc:MGI:96615]	UP
ENSMUSG00000027022	Xirp2	xin actin-binding repeat containing 2 [Source:MGI Symbol;Acc:MGI:2685198]	UP
ENSMUSG00000027088	Phospho2	phosphatase, orphan 2 [Source:MGI Symbol;Acc:MGI:1920623]	UP
ENSMUSG00000027170	Eif3m	eukaryotic translation initiation factor 3, subunit M [Source:MGI Symbol;Acc:MGI:1351744]	UP
ENSMUSG00000027199	Gatm	glycine amidinotransferase (L-arginine:glycine amidinotransferase) [Source:MGI Symbol;Acc:MGI:1914342]	UP
ENSMUSG00000027206	Cops2	COP9 signalosome subunit 2 [Source:MGI Symbol;Acc:MGI:1330276]	UP
ENSMUSG00000027274	Mkks	McKusick-Kaufman syndrome [Source:MGI Symbol;Acc:MGI:1891836]	UP
ENSMUSG00000027300	Ubox5	U box domain containing 5 [Source:MGI Symbol;Acc:MGI:2154658]	UP
ENSMUSG00000027438	Napb	N-ethylmaleimide sensitive fusion protein attachment protein beta [Source:MGI Symbol;Acc:MGI:104562]	UP
ENSMUSG00000027498	Cstf1	cleavage stimulation factor, 3 pre-RNA, subunit 1 [Source:MGI Symbol;Acc:MGI:1914587]	UP
ENSMUSG00000027499	Pkia	protein kinase inhibitor, alpha [Source:MGI Symbol;Acc:MGI:104747]	UP
ENSMUSG00000027520	Zdbf2	zinc finger, DBF-type containing 2 [Source:MGI Symbol;Acc:MGI:1921134]	UP
ENSMUSG00000027560	Dok5	docking protein 5 [Source:MGI Symbol;Acc:MGI:1924079]	UP
ENSMUSG00000027663	Zmat3	zinc finger matrin type 3 [Source:MGI Symbol;Acc:MGI:1195270]	UP
ENSMUSG00000027680	Fxr1	fragile X mental retardation gene 1, autosomal homolog [Source:MGI Symbol;Acc:MGI:104860]	UP
ENSMUSG00000027777	Schip1	schwannomin interacting protein 1 [Source:MGI Symbol;Acc:MGI:1353557]	UP
ENSMUSG00000027782	Kpna4	karyopherin (importin) alpha 4 [Source:MGI Symbol;Acc:MGI:1100848]	UP
ENSMUSG00000027787	Nmd3	NMD3 homolog (S. cerevisiae) [Source:MGI Symbol;Acc:MGI:2140103]	UP
ENSMUSG00000027792	Bche	butyrylcholinesterase [Source:MGI Symbol;Acc:MGI:894278]	UP
ENSMUSG00000027804	Ppid	peptidylprolyl isomerase D (cyclophilin D) [Source:MGI Symbol;Acc:MGI:1914988]	UP
ENSMUSG00000027810	Eif2a	eukaryotic translation initiation factor 2A [Source:MGI Symbol;Acc:MGI:1098684]	UP
ENSMUSG00000027824	Vmn2r1	vomeronasal 2, receptor 1 [Source:MGI Symbol;Acc:MGI:3645892]	UP
ENSMUSG00000027861	Casq2	calsequestrin 2 [Source:MGI Symbol;Acc:MGI:1309469]	UP
ENSMUSG00000027905	Ddx20	DEAD (Asp-Glu-Ala-Asp) box polypeptide 20 [Source:MGI Symbol;Acc:MGI:1858415]	UP
ENSMUSG00000027925	Sprr2j-ps	small proline-rich protein 2J, pseudogene [Source:MGI Symbol;Acc:MGI:1330345]	UP
ENSMUSG00000027962	Vcam1	vascular cell adhesion molecule 1 [Source:MGI Symbol;Acc:MGI:98926]	UP
ENSMUSG00000027981	Rnpc3	RNA-binding region (RNP1, RRM) containing 3 [Source:MGI Symbol;Acc:MGI:1914475]	UP
ENSMUSG00000028017	Egf	epidermal growth factor [Source:MGI Symbol;Acc:MGI:95290]	UP
ENSMUSG00000028035	Dnajb4	DnaJ heat shock protein family (Hsp40) member B4 [Source:MGI Symbol;Acc:MGI:1914285]	UP
ENSMUSG00000028086	Fbxw7	F-box and WD-40 domain protein 7 [Source:MGI Symbol;Acc:MGI:1354695]	UP
ENSMUSG00000028116	Myoz2	myozenin 2 [Source:MGI Symbol;Acc:MGI:1913063]	UP
ENSMUSG00000028150	Rorc	RAR-related orphan receptor gamma [Source:MGI Symbol;Acc:MGI:104856]	UP
ENSMUSG00000028187	Rpf1	ribosome production factor 1 homolog (S. cerevisiae) [Source:MGI Symbol;Acc:MGI:1917535]	UP
ENSMUSG00000028211	Trp53inp1	transformation related protein 53 inducible nuclear protein 1 [Source:MGI Symbol;Acc:MGI:1926609]	UP
ENSMUSG00000028233	Tgs1	trimethylguanosine synthase homolog (S. cerevisiae) [Source:MGI Symbol;Acc:MGI:2151797]	UP
ENSMUSG00000028277	Ube2j1	ubiquitin-conjugating enzyme E2J 1 [Source:MGI Symbol;Acc:MGI:1926245]	UP
ENSMUSG00000028278	Rragd	Ras-related GTP binding D [Source:MGI Symbol;Acc:MGI:1098604]	UP
ENSMUSG00000028284	Map3k7	mitogen-activated protein kinase kinase kinase 7 [Source:MGI Symbol;Acc:MGI:1346877]	UP
ENSMUSG00000028345	Tex10	testis expressed gene 10 [Source:MGI Symbol;Acc:MGI:1344413]	UP
ENSMUSG00000028348	Murc	muscle-related coiled-coil protein [Source:MGI Symbol;Acc:MGI:1915266]	UP
ENSMUSG00000028370	Pappa	pregnancy-associated plasma protein A [Source:MGI Symbol;Acc:MGI:97479]	UP
ENSMUSG00000028396	2310002L09Rik	RIKEN cDNA 2310002L09 gene [Source:MGI Symbol;Acc:MGI:1916780]	UP
ENSMUSG00000028409	Smu1	smu-1 suppressor of mec-8 and unc-52 homolog (C. elegans) [Source:MGI Symbol;Acc:MGI:1915546]	UP
ENSMUSG00000028416	Bag1	BCL2-associated athanogene 1 [Source:MGI Symbol;Acc:MGI:108047]	UP
ENSMUSG00000028445	Enho	energy homeostasis associated [Source:MGI Symbol;Acc:MGI:1916888]	UP
ENSMUSG00000028454	Pigo	phosphatidylinositol glycan anchor biosynthesis, class O [Source:MGI Symbol;Acc:MGI:1861452]	UP
ENSMUSG00000028521	Slc35d1	solute carrier family 35 (UDP-glucuronic acid/UDP-N-acetylgalactosamine dual transporter), member D1 [Source:MGI Symbol;Acc:MGI:2140361]	UP
ENSMUSG00000028609	Magoh	mago homolog, exon junction complex core component [Source:MGI Symbol;Acc:MGI:1330312]	UP
ENSMUSG00000028676	Srsf10	serine/arginine-rich splicing factor 10 [Source:MGI Symbol;Acc:MGI:1333805]	UP
ENSMUSG00000028834	Trim63	tripartite motif-containing 63 [Source:MGI Symbol;Acc:MGI:2447992]	UP
ENSMUSG00000028889	Yrdc	yrdC domain containing (E.coli) [Source:MGI Symbol;Acc:MGI:2387201]	UP
ENSMUSG00000028893	Sesn2	sestrin 2 [Source:MGI Symbol;Acc:MGI:2651874]	UP
ENSMUSG00000028907	Utp11l	UTP11-like, U3 small nucleolar ribonucleoprotein, (yeast) [Source:MGI Symbol;Acc:MGI:1914455]	UP
ENSMUSG00000028927	Padi2	peptidyl arginine deiminase, type II [Source:MGI Symbol;Acc:MGI:1338892]	UP
ENSMUSG00000028945	Rheb	Ras homolog enriched in brain [Source:MGI Symbol;Acc:MGI:97912]	UP
ENSMUSG00000028949	Smarcd3	SWI/SNF related, matrix associated, actin dependent regulator of chromatin, subfamily d, member 3 [Source:MGI Symbol;Acc:MGI:1914243]	UP
ENSMUSG00000029012	Orc5	origin recognition complex, subunit 5 [Source:MGI Symbol;Acc:MGI:1347044]	UP
ENSMUSG00000029062	Cdk11b	cyclin-dependent kinase 11B [Source:MGI Symbol;Acc:MGI:88353]	UP
ENSMUSG00000029108	Pcdh7	protocadherin 7 [Source:MGI Symbol;Acc:MGI:1860487]	UP
ENSMUSG00000029152	Ociad1	OCIA domain containing 1 [Source:MGI Symbol;Acc:MGI:1915345]	UP
ENSMUSG00000029158	Yipf7	Yip1 domain family, member 7 [Source:MGI Symbol;Acc:MGI:1922831]	UP
ENSMUSG00000029179	Zcchc4	zinc finger, CCHC domain containing 4 [Source:MGI Symbol;Acc:MGI:1926046]	UP
ENSMUSG00000029205	Chrna9	cholinergic receptor, nicotinic, alpha polypeptide 9 [Source:MGI Symbol;Acc:MGI:1202403]	UP
ENSMUSG00000029250	Polr2b	polymerase (RNA) II (DNA directed) polypeptide B [Source:MGI Symbol;Acc:MGI:2388280]	UP
ENSMUSG00000029276	Glmn	glomulin, FKBP associated protein [Source:MGI Symbol;Acc:MGI:2141180]	UP
ENSMUSG00000029361	Nos1	nitric oxide synthase 1, neuronal [Source:MGI Symbol;Acc:MGI:97360]	UP
ENSMUSG00000029388	Eif2b1	eukaryotic translation initiation factor 2B, subunit 1 (alpha) [Source:MGI Symbol;Acc:MGI:2384802]	UP
ENSMUSG00000029389	Ddx55	DEAD (Asp-Glu-Ala-Asp) box polypeptide 55 [Source:MGI Symbol;Acc:MGI:1915098]	UP
ENSMUSG00000029397	Rchy1	ring finger and CHY zinc finger domain containing 1 [Source:MGI Symbol;Acc:MGI:1915348]	UP
ENSMUSG00000029426	Scarb2	scavenger receptor class B, member 2 [Source:MGI Symbol;Acc:MGI:1196458]	UP
ENSMUSG00000029447	Cct6a	chaperonin containing Tcp1, subunit 6a (zeta) [Source:MGI Symbol;Acc:MGI:107943]	UP
ENSMUSG00000029634	Rnf6	ring finger protein (C3H2C3 type) 6 [Source:MGI Symbol;Acc:MGI:1921382]	UP
ENSMUSG00000029649	Pomp	proteasome maturation protein [Source:MGI Symbol;Acc:MGI:1913787]	UP
ENSMUSG00000029657	Hsph1	heat shock 105kDa/110kDa protein 1 [Source:MGI Symbol;Acc:MGI:105053]	UP
ENSMUSG00000029664	Tfpi2	tissue factor pathway inhibitor 2 [Source:MGI Symbol;Acc:MGI:108543]	UP
ENSMUSG00000029763	Exoc4	exocyst complex component 4 [Source:MGI Symbol;Acc:MGI:1096376]	UP
ENSMUSG00000029804	Herc3	hect domain and RLD 3 [Source:MGI Symbol;Acc:MGI:1921248]	UP
ENSMUSG00000029838	Ptn	pleiotrophin [Source:MGI Symbol;Acc:MGI:97804]	UP
ENSMUSG00000030007	Cct7	chaperonin containing Tcp1, subunit 7 (eta) [Source:MGI Symbol;Acc:MGI:107184]	UP
ENSMUSG00000030061	Uba3	ubiquitin-like modifier activating enzyme 3 [Source:MGI Symbol;Acc:MGI:1341217]	UP
ENSMUSG00000030095	Tmem43	transmembrane protein 43 [Source:MGI Symbol;Acc:MGI:1921372]	UP
ENSMUSG00000030137	Tuba8	tubulin, alpha 8 [Source:MGI Symbol;Acc:MGI:1858225]	UP
ENSMUSG00000030213	Atf7ip	activating transcription factor 7 interacting protein [Source:MGI Symbol;Acc:MGI:1858965]	UP
ENSMUSG00000030255	Sspn	sarcospan [Source:MGI Symbol;Acc:MGI:1353511]	UP
ENSMUSG00000030257	Srgap3	SLIT-ROBO Rho GTPase activating protein 3 [Source:MGI Symbol;Acc:MGI:2152938]	UP
ENSMUSG00000030306	Tmtc1	transmembrane and tetratricopeptide repeat containing 1 [Source:MGI Symbol;Acc:MGI:3039590]	UP
ENSMUSG00000030352	Tspan9	tetraspanin 9 [Source:MGI Symbol;Acc:MGI:1924558]	UP
ENSMUSG00000030471	Zdhhc13	zinc finger, DHHC domain containing 13 [Source:MGI Symbol;Acc:MGI:1919227]	UP
ENSMUSG00000030512	Snrpa1	small nuclear ribonucleoprotein polypeptide A [Source:MGI Symbol;Acc:MGI:1916231]	UP
ENSMUSG00000030521	Mphosph10	M-phase phosphoprotein 10 (U3 small nucleolar ribonucleoprotein) [Source:MGI Symbol;Acc:MGI:1915223]	UP
ENSMUSG00000030556	Lrrc28	leucine rich repeat containing 28 [Source:MGI Symbol;Acc:MGI:1915689]	UP
ENSMUSG00000030560	Ctsc	cathepsin C [Source:MGI Symbol;Acc:MGI:109553]	UP
ENSMUSG00000030609	Aen	apoptosis enhancing nuclease [Source:MGI Symbol;Acc:MGI:1915298]	UP
ENSMUSG00000030641	Ddias	DNA damage-induced apoptosis suppressor [Source:MGI Symbol;Acc:MGI:1921291]	UP
ENSMUSG00000030738	Eif3c	eukaryotic translation initiation factor 3, subunit C [Source:MGI Symbol;Acc:MGI:1926966]	UP
ENSMUSG00000030751	Psma1	proteasome (prosome, macropain) subunit, alpha type 1 [Source:MGI Symbol;Acc:MGI:1347005]	UP
ENSMUSG00000030757	Zkscan2	zinc finger with KRAB and SCAN domains 2 [Source:MGI Symbol;Acc:MGI:2444060]	UP
ENSMUSG00000030787	Lyve1	lymphatic vessel endothelial hyaluronan receptor 1 [Source:MGI Symbol;Acc:MGI:2136348]	UP
ENSMUSG00000030795	Fus	fused in sarcoma [Source:MGI Symbol;Acc:MGI:1353633]	UP
ENSMUSG00000030852	Tacc2	transforming, acidic coiled-coil containing protein 2 [Source:MGI Symbol;Acc:MGI:1928899]	UP
ENSMUSG00000030942	Thumpd1	THUMP domain containing 1 [Source:MGI Symbol;Acc:MGI:2444479]	UP
ENSMUSG00000030965	Fam175b	family with sequence similarity 175, member B [Source:MGI Symbol;Acc:MGI:1926116]	UP
ENSMUSG00000031010	Usp9x	ubiquitin specific peptidase 9, X chromosome [Source:MGI Symbol;Acc:MGI:894681]	UP
ENSMUSG00000031066	Usp11	ubiquitin specific peptidase 11 [Source:MGI Symbol;Acc:MGI:2384312]	UP
ENSMUSG00000031068	Glrx3	glutaredoxin 3 [Source:MGI Symbol;Acc:MGI:1353653]	UP
ENSMUSG00000031111	Igsf1	immunoglobulin superfamily, member 1 [Source:MGI Symbol;Acc:MGI:2147913]	UP
ENSMUSG00000031119	Gpc4	glypican 4 [Source:MGI Symbol;Acc:MGI:104902]	UP
ENSMUSG00000031204	Asb12	ankyrin repeat and SOCS box-containing 12 [Source:MGI Symbol;Acc:MGI:1917642]	UP
ENSMUSG00000031283	Chrdl1	chordin-like 1 [Source:MGI Symbol;Acc:MGI:1933172]	UP
ENSMUSG00000031285	Dcx	doublecortin [Source:MGI Symbol;Acc:MGI:1277171]	UP
ENSMUSG00000031358	Msl3	male-specific lethal 3 homolog (Drosophila) [Source:MGI Symbol;Acc:MGI:1341851]	UP
ENSMUSG00000031376	Atp2b3	ATPase, Ca++ transporting, plasma membrane 3 [Source:MGI Symbol;Acc:MGI:1347353]	UP
ENSMUSG00000031382	Asb11	ankyrin repeat and SOCS box-containing 11 [Source:MGI Symbol;Acc:MGI:1916104]	UP
ENSMUSG00000031438	Rnf128	ring finger protein 128 [Source:MGI Symbol;Acc:MGI:1914139]	UP
ENSMUSG00000031448	Adprhl1	ADP-ribosylhydrolase like 1 [Source:MGI Symbol;Acc:MGI:2442168]	UP
ENSMUSG00000031451	Gas6	growth arrest specific 6 [Source:MGI Symbol;Acc:MGI:95660]	UP
ENSMUSG00000031497	Tnfsf13b	tumor necrosis factor (ligand) superfamily, member 13b [Source:MGI Symbol;Acc:MGI:1344376]	UP
ENSMUSG00000031508	Ankrd10	ankyrin repeat domain 10 [Source:MGI Symbol;Acc:MGI:1921840]	UP
ENSMUSG00000031519	Asb5	ankyrin repeat and SOCs box-containing 5 [Source:MGI Symbol;Acc:MGI:1923544]	UP
ENSMUSG00000031577	Tti2	TELO2 interacting protein 2 [Source:MGI Symbol;Acc:MGI:2384576]	UP
ENSMUSG00000031596	Slc7a2	solute carrier family 7 (cationic amino acid transporter, y+ system), member 2 [Source:MGI Symbol;Acc:MGI:99828]	UP
ENSMUSG00000031601	Cnot7	CCR4-NOT transcription complex, subunit 7 [Source:MGI Symbol;Acc:MGI:1298230]	UP
ENSMUSG00000031617	Tmem184c	transmembrane protein 184C [Source:MGI Symbol;Acc:MGI:2384562]	UP
ENSMUSG00000031626	Sorbs2	sorbin and SH3 domain containing 2 [Source:MGI Symbol;Acc:MGI:1924574]	UP
ENSMUSG00000031696	Vps35	vacuolar protein sorting 35 [Source:MGI Symbol;Acc:MGI:1890467]	UP
ENSMUSG00000031748	Gnao1	guanine nucleotide binding protein, alpha O [Source:MGI Symbol;Acc:MGI:95775]	UP
ENSMUSG00000031762	Mt2	metallothionein 2 [Source:MGI Symbol;Acc:MGI:97172]	UP
ENSMUSG00000031765	Mt1	metallothionein 1 [Source:MGI Symbol;Acc:MGI:97171]	UP
ENSMUSG00000031858	Mau2	MAU2 chromatid cohesion factor homolog (C. elegans) [Source:MGI Symbol;Acc:MGI:1921799]	UP
ENSMUSG00000031886	Ces2e	carboxylesterase 2E [Source:MGI Symbol;Acc:MGI:2443170]	UP
ENSMUSG00000031939	Taf1d	TATA box binding protein (Tbp)-associated factor, RNA polymerase I, D [Source:MGI Symbol;Acc:MGI:1922566]	UP
ENSMUSG00000031979	Cog2	component of oligomeric golgi complex 2 [Source:MGI Symbol;Acc:MGI:1923582]	UP
ENSMUSG00000031980	Agt	angiotensinogen (serpin peptidase inhibitor, clade A, member 8) [Source:MGI Symbol;Acc:MGI:87963]	UP
ENSMUSG00000032010	Usp2	ubiquitin specific peptidase 2 [Source:MGI Symbol;Acc:MGI:1858178]	UP
ENSMUSG00000032051	Fdx1	ferredoxin 1 [Source:MGI Symbol;Acc:MGI:103224]	UP
ENSMUSG00000032251	Irak1bp1	interleukin-1 receptor-associated kinase 1 binding protein 1 [Source:MGI Symbol;Acc:MGI:1929475]	UP
ENSMUSG00000032264	Zw10	zw10 kinetochore protein [Source:MGI Symbol;Acc:MGI:1349478]	UP
ENSMUSG00000032355	Mlip	muscular LMNA-interacting protein [Source:MGI Symbol;Acc:MGI:1916892]	UP
ENSMUSG00000032381	Fam96a	family with sequence similarity 96, member A [Source:MGI Symbol;Acc:MGI:1915500]	UP
ENSMUSG00000032384	Csnk1g1	casein kinase 1, gamma 1 [Source:MGI Symbol;Acc:MGI:2660884]	UP
ENSMUSG00000032435	Dync1li1	dynein cytoplasmic 1 light intermediate chain 1 [Source:MGI Symbol;Acc:MGI:2135610]	UP
ENSMUSG00000032459	Mrps22	mitochondrial ribosomal protein S22 [Source:MGI Symbol;Acc:MGI:1928137]	UP
ENSMUSG00000032577	Mapkapk3	mitogen-activated protein kinase-activated protein kinase 3 [Source:MGI Symbol;Acc:MGI:2143163]	UP
ENSMUSG00000032578	Cish	cytokine inducible SH2-containing protein [Source:MGI Symbol;Acc:MGI:103159]	UP
ENSMUSG00000032601	Prkar2a	protein kinase, cAMP dependent regulatory, type II alpha [Source:MGI Symbol;Acc:MGI:108025]	UP
ENSMUSG00000032712	2810474O19Rik	RIKEN cDNA 2810474O19 gene [Source:MGI Symbol;Acc:MGI:1914496]	UP
ENSMUSG00000032816	Igdcc4	immunoglobulin superfamily, DCC subclass, member 4 [Source:MGI Symbol;Acc:MGI:1858497]	UP
ENSMUSG00000033102	Cdc14b	CDC14 cell division cycle 14B [Source:MGI Symbol;Acc:MGI:2441808]	UP
ENSMUSG00000033166	Dis3	DIS3 homolog, exosome endoribonuclease and 3-5 exoribonuclease [Source:MGI Symbol;Acc:MGI:1919912]	UP
ENSMUSG00000033491	Prss35	protease, serine 35 [Source:MGI Symbol;Acc:MGI:2444800]	UP
ENSMUSG00000033499	Larp4b	La ribonucleoprotein domain family, member 4B [Source:MGI Symbol;Acc:MGI:106330]	UP
ENSMUSG00000033581	Igf2bp2	insulin-like growth factor 2 mRNA binding protein 2 [Source:MGI Symbol;Acc:MGI:1890358]	UP
ENSMUSG00000033585	Ndn	necdin [Source:MGI Symbol;Acc:MGI:97290]	UP
ENSMUSG00000033790	Tubgcp5	tubulin, gamma complex associated protein 5 [Source:MGI Symbol;Acc:MGI:2178836]	UP
ENSMUSG00000033799	Fam208b	family with sequence similarity 208, member B [Source:MGI Symbol;Acc:MGI:2145274]	UP
ENSMUSG00000033825	Tpsb2	tryptase beta 2 [Source:MGI Symbol;Acc:MGI:96942]	UP
ENSMUSG00000033849	B3galt2	UDP-Gal:betaGlcNAc beta 1,3-galactosyltransferase, polypeptide 2 [Source:MGI Symbol;Acc:MGI:1349461]	UP
ENSMUSG00000033909	Usp36	ubiquitin specific peptidase 36 [Source:MGI Symbol;Acc:MGI:1919594]	UP
ENSMUSG00000033933	Vhl	von Hippel-Lindau tumor suppressor [Source:MGI Symbol;Acc:MGI:103223]	UP
ENSMUSG00000033943	Mga	MAX gene associated [Source:MGI Symbol;Acc:MGI:1352483]	UP
ENSMUSG00000033972	Zfp944	zinc finger protein 944 [Source:MGI Symbol;Acc:MGI:2442394]	UP
ENSMUSG00000034157	Cipc	CLOCK interacting protein, circadian [Source:MGI Symbol;Acc:MGI:1919185]	UP
ENSMUSG00000034210	Efcab14	EF-hand calcium binding domain 14 [Source:MGI Symbol;Acc:MGI:2442397]	UP
ENSMUSG00000034377	Tulp4	tubby like protein 4 [Source:MGI Symbol;Acc:MGI:1916092]	UP
ENSMUSG00000034379	Wdr5b	WD repeat domain 5B [Source:MGI Symbol;Acc:MGI:1916794]	UP
ENSMUSG00000034432	Cops8	COP9 signalosome subunit 8 [Source:MGI Symbol;Acc:MGI:1915363]	UP
ENSMUSG00000034457	Eda2r	ectodysplasin A2 receptor [Source:MGI Symbol;Acc:MGI:2442860]	UP
ENSMUSG00000034485	Uaca	uveal autoantigen with coiled-coil domains and ankyrin repeats [Source:MGI Symbol;Acc:MGI:1919815]	UP
ENSMUSG00000034780	B3galt1	UDP-Gal:betaGlcNAc beta 1,3-galactosyltransferase, polypeptide 1 [Source:MGI Symbol;Acc:MGI:1349403]	UP
ENSMUSG00000034875	Nudt19	nudix (nucleoside diphosphate linked moiety X)-type motif 19 [Source:MGI Symbol;Acc:MGI:94203]	UP
ENSMUSG00000034973	Dopey1	dopey family member 1 [Source:MGI Symbol;Acc:MGI:1289294]	UP
ENSMUSG00000035139	Secisbp2	SECIS binding protein 2 [Source:MGI Symbol;Acc:MGI:1922670]	UP
ENSMUSG00000035232	Pdk3	pyruvate dehydrogenase kinase, isoenzyme 3 [Source:MGI Symbol;Acc:MGI:2384308]	UP
ENSMUSG00000035296	Sgcg	sarcoglycan, gamma (dystrophin-associated glycoprotein) [Source:MGI Symbol;Acc:MGI:1346524]	UP
ENSMUSG00000035299	Mid1	midline 1 [Source:MGI Symbol;Acc:MGI:1100537]	UP
ENSMUSG00000035597	Prpf39	PRP39 pre-mRNA processing factor 39 homolog (yeast) [Source:MGI Symbol;Acc:MGI:104602]	UP
ENSMUSG00000035620	Ric8b	resistance to inhibitors of cholinesterase 8 homolog B (C. elegans) [Source:MGI Symbol;Acc:MGI:2682307]	UP
ENSMUSG00000035666	Gtf3c4	general transcription factor IIIC, polypeptide 4 [Source:MGI Symbol;Acc:MGI:2138937]	UP
ENSMUSG00000035757	Selo	selenoprotein O [Source:MGI Symbol;Acc:MGI:1919007]	UP
ENSMUSG00000035762	Tmem161b	transmembrane protein 161B [Source:MGI Symbol;Acc:MGI:1919995]	UP
ENSMUSG00000035849	Krt222	keratin 222 [Source:MGI Symbol;Acc:MGI:2442728]	UP
ENSMUSG00000035860	Cdhr3	cadherin-related family member 3 [Source:MGI Symbol;Acc:MGI:1916014]	UP
ENSMUSG00000035916	Ptprq	protein tyrosine phosphatase, receptor type, Q [Source:MGI Symbol;Acc:MGI:1096349]	UP
ENSMUSG00000036022	Fam122b	family with sequence similarity 122, member B [Source:MGI Symbol;Acc:MGI:1926005]	UP
ENSMUSG00000036087	Slain2	SLAIN motif family, member 2 [Source:MGI Symbol;Acc:MGI:1923241]	UP
ENSMUSG00000036181	Hist1h1c	histone cluster 1, H1c [Source:MGI Symbol;Acc:MGI:1931526]	UP
ENSMUSG00000036198	Arhgap36	Rho GTPase activating protein 36 [Source:MGI Symbol;Acc:MGI:1922654]	UP
ENSMUSG00000036242	3632451O06Rik	RIKEN cDNA 3632451O06 gene [Source:MGI Symbol;Acc:MGI:1914669]	UP
ENSMUSG00000036291	Ap5m1	adaptor-related protein complex 5, mu 1 subunit [Source:MGI Symbol;Acc:MGI:1921635]	UP
ENSMUSG00000036309	Skp1a	S-phase kinase-associated protein 1A [Source:MGI Symbol;Acc:MGI:103575]	UP
ENSMUSG00000036330	Slc18a1	solute carrier family 18 (vesicular monoamine), member 1 [Source:MGI Symbol;Acc:MGI:106684]	UP
ENSMUSG00000036528	Ppfibp2	PTPRF interacting protein, binding protein 2 (liprin beta 2) [Source:MGI Symbol;Acc:MGI:894649]	UP
ENSMUSG00000036552	Ermard	ER membrane associated RNA degradation [Source:MGI Symbol;Acc:MGI:1917317]	UP
ENSMUSG00000036557	1700011E24Rik	RIKEN cDNA 1700011E24 gene [Source:MGI Symbol;Acc:MGI:1922717]	UP
ENSMUSG00000036678	Aaas	achalasia, adrenocortical insufficiency, alacrimia [Source:MGI Symbol;Acc:MGI:2443767]	UP
ENSMUSG00000036693	Nop14	NOP14 nucleolar protein [Source:MGI Symbol;Acc:MGI:1922666]	UP
ENSMUSG00000036769	Wdr44	WD repeat domain 44 [Source:MGI Symbol;Acc:MGI:1919654]	UP
ENSMUSG00000036781	Rps27l	ribosomal protein S27-like [Source:MGI Symbol;Acc:MGI:1915191]	UP
ENSMUSG00000036835	Psenen	presenilin enhancer 2 homolog (C. elegans) [Source:MGI Symbol;Acc:MGI:1913590]	UP
ENSMUSG00000036845	Lin37	lin-37 homolog (C. elegans) [Source:MGI Symbol;Acc:MGI:1922910]	UP
ENSMUSG00000036949	Slc39a12	solute carrier family 39 (zinc transporter), member 12 [Source:MGI Symbol;Acc:MGI:2139274]	UP
ENSMUSG00000036990	Otud4	OTU domain containing 4 [Source:MGI Symbol;Acc:MGI:1098801]	UP
ENSMUSG00000037010	Apln	apelin [Source:MGI Symbol;Acc:MGI:1353624]	UP
ENSMUSG00000037075	Rnf139	ring finger protein 139 [Source:MGI Symbol;Acc:MGI:1923091]	UP
ENSMUSG00000037086	Prr32	proline rich 32 [Source:MGI Symbol;Acc:MGI:1916050]	UP
ENSMUSG00000037236	Matr3	matrin 3 [Source:MGI Symbol;Acc:MGI:1298379]	UP
ENSMUSG00000037458	Azin1	antizyme inhibitor 1 [Source:MGI Symbol;Acc:MGI:1859169]	UP
ENSMUSG00000037531	Mrpl47	mitochondrial ribosomal protein L47 [Source:MGI Symbol;Acc:MGI:1921850]	UP
ENSMUSG00000037568	Vash2	vasohibin 2 [Source:MGI Symbol;Acc:MGI:2444826]	UP
ENSMUSG00000037617	Spag1	sperm associated antigen 1 [Source:MGI Symbol;Acc:MGI:1349387]	UP
ENSMUSG00000037674	Rfx7	regulatory factor X, 7 [Source:MGI Symbol;Acc:MGI:2442675]	UP
ENSMUSG00000037730	Mynn	myoneurin [Source:MGI Symbol;Acc:MGI:1931415]	UP
ENSMUSG00000037855	Zfp365	zinc finger protein 365 [Source:MGI Symbol;Acc:MGI:2143676]	UP
ENSMUSG00000037887	Dusp8	dual specificity phosphatase 8 [Source:MGI Symbol;Acc:MGI:106626]	UP
ENSMUSG00000037940	Inpp4b	inositol polyphosphate-4-phosphatase, type II [Source:MGI Symbol;Acc:MGI:2158925]	UP
ENSMUSG00000037960	Card19	caspase recruitment domain family, member 19 [Source:MGI Symbol;Acc:MGI:1915730]	UP
ENSMUSG00000038068	Rnf144b	ring finger protein 144B [Source:MGI Symbol;Acc:MGI:2384986]	UP
ENSMUSG00000038112	AW551984	expressed sequence AW551984 [Source:MGI Symbol;Acc:MGI:2143322]	UP
ENSMUSG00000038206	Fbxo8	F-box protein 8 [Source:MGI Symbol;Acc:MGI:1354696]	UP
ENSMUSG00000038250	Usp38	ubiquitin specific peptidase 38 [Source:MGI Symbol;Acc:MGI:1922091]	UP
ENSMUSG00000038319	Kcnh2	potassium voltage-gated channel, subfamily H (eag-related), member 2 [Source:MGI Symbol;Acc:MGI:1341722]	UP
ENSMUSG00000038564	Ift172	intraflagellar transport 172 [Source:MGI Symbol;Acc:MGI:2682064]	UP
ENSMUSG00000038722	Bud31	BUD31 homolog [Source:MGI Symbol;Acc:MGI:2141291]	UP
ENSMUSG00000038776	Ephx1	epoxide hydrolase 1, microsomal [Source:MGI Symbol;Acc:MGI:95405]	UP
ENSMUSG00000038936	Sccpdh	saccharopine dehydrogenase (putative) [Source:MGI Symbol;Acc:MGI:1924486]	UP
ENSMUSG00000038949	Cnst	consortin, connexin sorting protein [Source:MGI Symbol;Acc:MGI:2445141]	UP
ENSMUSG00000038975	Rabggtb	Rab geranylgeranyl transferase, b subunit [Source:MGI Symbol;Acc:MGI:99537]	UP
ENSMUSG00000039005	Tlr4	toll-like receptor 4 [Source:MGI Symbol;Acc:MGI:96824]	UP
ENSMUSG00000039126	Prune2	prune homolog 2 (Drosophila) [Source:MGI Symbol;Acc:MGI:1925004]	UP
ENSMUSG00000039450	Dcxr	dicarbonyl L-xylulose reductase [Source:MGI Symbol;Acc:MGI:1915130]	UP
ENSMUSG00000039456	Morc3	microrchidia 3 [Source:MGI Symbol;Acc:MGI:2136841]	UP
ENSMUSG00000039461	Tcta	T cell leukemia translocation altered gene [Source:MGI Symbol;Acc:MGI:1918829]	UP
ENSMUSG00000039542	Ncam1	neural cell adhesion molecule 1 [Source:MGI Symbol;Acc:MGI:97281]	UP
ENSMUSG00000039661	Dusp26	dual specificity phosphatase 26 (putative) [Source:MGI Symbol;Acc:MGI:1914209]	UP
ENSMUSG00000039747	Orai2	ORAI calcium release-activated calcium modulator 2 [Source:MGI Symbol;Acc:MGI:2443195]	UP
ENSMUSG00000039782	Cpeb2	cytoplasmic polyadenylation element binding protein 2 [Source:MGI Symbol;Acc:MGI:2442640]	UP
ENSMUSG00000039828	Wdr70	WD repeat domain 70 [Source:MGI Symbol;Acc:MGI:1921020]	UP
ENSMUSG00000040025	Ythdf2	YTH domain family 2 [Source:MGI Symbol;Acc:MGI:2444233]	UP
ENSMUSG00000040113	Mettl11b	methyltransferase like 11B [Source:MGI Symbol;Acc:MGI:2685053]	UP
ENSMUSG00000040152	Thbs1	thrombospondin 1 [Source:MGI Symbol;Acc:MGI:98737]	UP
ENSMUSG00000040282	BC052040	cDNA sequence BC052040 [Source:MGI Symbol;Acc:MGI:3026886]	UP
ENSMUSG00000040321	Zfp770	zinc finger protein 770 [Source:MGI Symbol;Acc:MGI:2445100]	UP
ENSMUSG00000040322	Slc25a24	solute carrier family 25 (mitochondrial carrier, phosphate carrier), member 24 [Source:MGI Symbol;Acc:MGI:1917160]	UP
ENSMUSG00000040325	Vprbp	Vpr (HIV-1) binding protein [Source:MGI Symbol;Acc:MGI:2445220]	UP
ENSMUSG00000040433	Zbtb38	zinc finger and BTB domain containing 38 [Source:MGI Symbol;Acc:MGI:2442866]	UP
ENSMUSG00000040446	Rprd1a	regulation of nuclear pre-mRNA domain containing 1A [Source:MGI Symbol;Acc:MGI:2385066]	UP
ENSMUSG00000040463	Mybbp1a	MYB binding protein (P160) 1a [Source:MGI Symbol;Acc:MGI:106181]	UP
ENSMUSG00000040550	Otud6b	OTU domain containing 6B [Source:MGI Symbol;Acc:MGI:1919451]	UP
ENSMUSG00000040640	Erc2	ELKS/RAB6-interacting/CAST family member 2 [Source:MGI Symbol;Acc:MGI:1098749]	UP
ENSMUSG00000040667	Nup88	nucleoporin 88 [Source:MGI Symbol;Acc:MGI:104900]	UP
ENSMUSG00000040720	1110037F02Rik	RIKEN cDNA 1110037F02 gene [Source:MGI Symbol;Acc:MGI:1913435]	UP
ENSMUSG00000040918	Slc19a2	solute carrier family 19 (thiamine transporter), member 2 [Source:MGI Symbol;Acc:MGI:1928761]	UP
ENSMUSG00000041096	Tspyl2	TSPY-like 2 [Source:MGI Symbol;Acc:MGI:106244]	UP
ENSMUSG00000041153	Osgin2	oxidative stress induced growth inhibitor family member 2 [Source:MGI Symbol;Acc:MGI:2384798]	UP
ENSMUSG00000041225	Arhgap12	Rho GTPase activating protein 12 [Source:MGI Symbol;Acc:MGI:1922665]	UP
ENSMUSG00000041247	Lamp3	lysosomal-associated membrane protein 3 [Source:MGI Symbol;Acc:MGI:2441659]	UP
ENSMUSG00000041264	Uspl1	ubiquitin specific peptidase like 1 [Source:MGI Symbol;Acc:MGI:2442342]	UP
ENSMUSG00000041415	Dicer1	dicer 1, ribonuclease type III [Source:MGI Symbol;Acc:MGI:2177178]	UP
ENSMUSG00000041476	Smpx	small muscle protein, X-linked [Source:MGI Symbol;Acc:MGI:1913356]	UP
ENSMUSG00000041548	Hspb8	heat shock protein 8 [Source:MGI Symbol;Acc:MGI:2135756]	UP
ENSMUSG00000041632	Mrps27	mitochondrial ribosomal protein S27 [Source:MGI Symbol;Acc:MGI:1919064]	UP
ENSMUSG00000041645	Ddx24	DEAD (Asp-Glu-Ala-Asp) box polypeptide 24 [Source:MGI Symbol;Acc:MGI:1351337]	UP
ENSMUSG00000041688	Amot	angiomotin [Source:MGI Symbol;Acc:MGI:108440]	UP
ENSMUSG00000041763	Tpp2	tripeptidyl peptidase II [Source:MGI Symbol;Acc:MGI:102724]	UP
ENSMUSG00000041797	Abca9	ATP-binding cassette, sub-family A (ABC1), member 9 [Source:MGI Symbol;Acc:MGI:2386796]	UP
ENSMUSG00000042045	Sln	sarcolipin [Source:MGI Symbol;Acc:MGI:1913652]	UP
ENSMUSG00000042167	Papd4	PAP associated domain containing 4 [Source:MGI Symbol;Acc:MGI:2140950]	UP
ENSMUSG00000042293	Gm5617	predicted gene 5617 [Source:MGI Symbol;Acc:MGI:3643566]	UP
ENSMUSG00000042350	Arel1	apoptosis resistant E3 ubiquitin protein ligase 1 [Source:MGI Symbol;Acc:MGI:1915747]	UP
ENSMUSG00000042363	Lgalsl	lectin, galactoside binding-like [Source:MGI Symbol;Acc:MGI:1916114]	UP
ENSMUSG00000042379	Esm1	endothelial cell-specific molecule 1 [Source:MGI Symbol;Acc:MGI:1918940]	UP
ENSMUSG00000042451	Mybph	myosin binding protein H [Source:MGI Symbol;Acc:MGI:1858196]	UP
ENSMUSG00000042485	Mustn1	musculoskeletal, embryonic nuclear protein 1 [Source:MGI Symbol;Acc:MGI:1913425]	UP
ENSMUSG00000042510	AA986860	expressed sequence AA986860 [Source:MGI Symbol;Acc:MGI:2138143]	UP
ENSMUSG00000042515	Mum1l1	melanoma associated antigen (mutated) 1-like 1 [Source:MGI Symbol;Acc:MGI:2445062]	UP
ENSMUSG00000042670	Immp1l	IMP1 inner mitochondrial membrane peptidase-like (S. cerevisiae) [Source:MGI Symbol;Acc:MGI:1913791]	UP
ENSMUSG00000042717	Ppp1r3a	protein phosphatase 1, regulatory (inhibitor) subunit 3A [Source:MGI Symbol;Acc:MGI:2153588]	UP
ENSMUSG00000042719	Naa25	N(alpha)-acetyltransferase 25, NatB auxiliary subunit [Source:MGI Symbol;Acc:MGI:2442563]	UP
ENSMUSG00000042734	Ttc9	tetratricopeptide repeat domain 9 [Source:MGI Symbol;Acc:MGI:1916730]	UP
ENSMUSG00000042895	Abra	actin-binding Rho activating protein [Source:MGI Symbol;Acc:MGI:2444891]	UP
ENSMUSG00000042918	Mamstr	MEF2 activating motif and SAP domain containing transcriptional regulator [Source:MGI Symbol;Acc:MGI:1921740]	UP
ENSMUSG00000042978	Sbk1	SH3-binding kinase 1 [Source:MGI Symbol;Acc:MGI:2135937]	UP
ENSMUSG00000043024	Gm16433	predicted gene 16433 [Source:MGI Symbol;Acc:MGI:3645626]	UP
ENSMUSG00000043085	Tmem82	transmembrane protein 82 [Source:MGI Symbol;Acc:MGI:2384869]	UP
ENSMUSG00000043088	Il17re	interleukin 17 receptor E [Source:MGI Symbol;Acc:MGI:1889371]	UP
ENSMUSG00000043154	Ppp2r3a	protein phosphatase 2, regulatory subunit B, alpha [Source:MGI Symbol;Acc:MGI:2442104]	UP
ENSMUSG00000043207	Zmpste24	zinc metallopeptidase, STE24 [Source:MGI Symbol;Acc:MGI:1890508]	UP
ENSMUSG00000043219	Hoxa6	homeobox A6 [Source:MGI Symbol;Acc:MGI:96178]	UP
ENSMUSG00000043639	Rbm20	RNA binding motif protein 20 [Source:MGI Symbol;Acc:MGI:1920963]	UP
ENSMUSG00000043923	Ccdc84	coiled-coil domain containing 84 [Source:MGI Symbol;Acc:MGI:2685960]	UP
ENSMUSG00000044060	A830010M20Rik	RIKEN cDNA A830010M20 gene [Source:MGI Symbol;Acc:MGI:2445097]	UP
ENSMUSG00000044712	Slc38a6	solute carrier family 38, member 6 [Source:MGI Symbol;Acc:MGI:3648156]	UP
ENSMUSG00000044734	Serpinb1a	serine (or cysteine) peptidase inhibitor, clade B, member 1a [Source:MGI Symbol;Acc:MGI:1913472]	UP
ENSMUSG00000044763	Trmt10c	tRNA methyltransferase 10C [Source:MGI Symbol;Acc:MGI:1196261]	UP
ENSMUSG00000045573	Penk	preproenkephalin [Source:MGI Symbol;Acc:MGI:104629]	UP
ENSMUSG00000045624	Esf1	ESF1 nucleolar pre-rRNA processing protein homolog [Source:MGI Symbol;Acc:MGI:1913830]	UP
ENSMUSG00000045975	C2cd2	C2 calcium-dependent domain containing 2 [Source:MGI Symbol;Acc:MGI:1891883]	UP
ENSMUSG00000046139	Patl1	protein associated with topoisomerase II homolog 1 (yeast) [Source:MGI Symbol;Acc:MGI:2147679]	UP
ENSMUSG00000046329	Slc25a23	solute carrier family 25 (mitochondrial carrier; phosphate carrier), member 23 [Source:MGI Symbol;Acc:MGI:1914222]	UP
ENSMUSG00000046351	Zfp322a	zinc finger protein 322A [Source:MGI Symbol;Acc:MGI:2442566]	UP
ENSMUSG00000046603	Tcaim	T cell activation inhibitor, mitochondrial [Source:MGI Symbol;Acc:MGI:1196217]	UP
ENSMUSG00000046699	Slitrk4	SLIT and NTRK-like family, member 4 [Source:MGI Symbol;Acc:MGI:2442509]	UP
ENSMUSG00000046785	Epm2aip1	EPM2A (laforin) interacting protein 1 [Source:MGI Symbol;Acc:MGI:1925031]	UP
ENSMUSG00000046862	Pramef8	PRAME family member 8 [Source:MGI Symbol;Acc:MGI:2140473]	UP
ENSMUSG00000046985	Tapt1	transmembrane anterior posterior transformation 1 [Source:MGI Symbol;Acc:MGI:2683537]	UP
ENSMUSG00000047084	Ngrn	neugrin, neurite outgrowth associated [Source:MGI Symbol;Acc:MGI:1933212]	UP
ENSMUSG00000047343	Mettl21c	methyltransferase like 21C [Source:MGI Symbol;Acc:MGI:3611450]	UP
ENSMUSG00000047388	Atmin	ATM interactor [Source:MGI Symbol;Acc:MGI:2682328]	UP
ENSMUSG00000047412	Zbtb44	zinc finger and BTB domain containing 44 [Source:MGI Symbol;Acc:MGI:1925123]	UP
ENSMUSG00000047509	Gm6776	predicted pseudogene 6776 [Source:MGI Symbol;Acc:MGI:3647201]	UP
ENSMUSG00000047554	Tmem41b	transmembrane protein 41B [Source:MGI Symbol;Acc:MGI:1289225]	UP
ENSMUSG00000047686	Zcchc5	zinc finger, CCHC domain containing 5 [Source:MGI Symbol;Acc:MGI:2685221]	UP
ENSMUSG00000047963	Stbd1	starch binding domain 1 [Source:MGI Symbol;Acc:MGI:1261768]	UP
ENSMUSG00000048222	Mfap1b	microfibrillar-associated protein 1B [Source:MGI Symbol;Acc:MGI:3694697]	UP
ENSMUSG00000048279	Sacs	sacsin [Source:MGI Symbol;Acc:MGI:1354724]	UP
ENSMUSG00000048388	Fam171b	family with sequence similarity 171, member B [Source:MGI Symbol;Acc:MGI:2444579]	UP
ENSMUSG00000048616	Nog	noggin [Source:MGI Symbol;Acc:MGI:104327]	UP
ENSMUSG00000049130	C5ar1	complement component 5a receptor 1 [Source:MGI Symbol;Acc:MGI:88232]	UP
ENSMUSG00000049235	Gm7324	predicted gene 7324 [Source:MGI Symbol;Acc:MGI:3646999]	UP
ENSMUSG00000049281	Scn3b	sodium channel, voltage-gated, type III, beta [Source:MGI Symbol;Acc:MGI:1918882]	UP
ENSMUSG00000049470	Aff4	AF4/FMR2 family, member 4 [Source:MGI Symbol;Acc:MGI:2136171]	UP
ENSMUSG00000049504	Proser1	proline and serine rich 1 [Source:MGI Symbol;Acc:MGI:1919933]	UP
ENSMUSG00000049537	Tecrl	trans-2,3-enoyl-CoA reductase-like [Source:MGI Symbol;Acc:MGI:2444966]	UP
ENSMUSG00000049641	Vgll2	vestigial like 2 homolog (Drosophila) [Source:MGI Symbol;Acc:MGI:2447460]	UP
ENSMUSG00000049878	Rlf	rearranged L-myc fusion sequence [Source:MGI Symbol;Acc:MGI:1924705]	UP
ENSMUSG00000049891	Gm7984	predicted gene 7984 [Source:MGI Symbol;Acc:MGI:3645839]	UP
ENSMUSG00000050243	Gm5446	predicted gene 5446 [Source:MGI Symbol;Acc:MGI:3644854]	UP
ENSMUSG00000050266	Olfr690	olfactory receptor 690 [Source:MGI Symbol;Acc:MGI:3030524]	UP
ENSMUSG00000050808	Muc15	mucin 15 [Source:MGI Symbol;Acc:MGI:2442110]	UP
ENSMUSG00000051316	Taf7	TAF7 RNA polymerase II, TATA box binding protein (TBP)-associated factor [Source:MGI Symbol;Acc:MGI:1346348]	UP
ENSMUSG00000051396	Hspa14	heat shock protein 14 [Source:MGI Symbol;Acc:MGI:1354164]	UP
ENSMUSG00000051451	Crebzf	CREB/ATF bZIP transcription factor [Source:MGI Symbol;Acc:MGI:2675296]	UP
ENSMUSG00000051456	Hspb3	heat shock protein 3 [Source:MGI Symbol;Acc:MGI:1928479]	UP
ENSMUSG00000051527	Usp29	ubiquitin specific peptidase 29 [Source:MGI Symbol;Acc:MGI:1888998]	UP
ENSMUSG00000052005	Gm9864	predicted gene 9864 [Source:MGI Symbol;Acc:MGI:3708663]	UP
ENSMUSG00000052241	A930035D04Rik	RIKEN cDNA A930035D04 gene [Source:MGI Symbol;Acc:MGI:2445106]	UP
ENSMUSG00000052293	Taf9	TAF9 RNA polymerase II, TATA box binding protein (TBP)-associated factor [Source:MGI Symbol;Acc:MGI:1888697]	UP
ENSMUSG00000052419	2610001J05Rik	RIKEN cDNA 2610001J05 gene [Source:MGI Symbol;Acc:MGI:1913770]	UP
ENSMUSG00000052430	Bmpr1b	bone morphogenetic protein receptor, type 1B [Source:MGI Symbol;Acc:MGI:107191]	UP
ENSMUSG00000052482	Gm8174	predicted gene 8174 [Source:MGI Symbol;Acc:MGI:3648322]	UP
ENSMUSG00000052488	Cherp	calcium homeostasis endoplasmic reticulum protein [Source:MGI Symbol;Acc:MGI:106417]	UP
ENSMUSG00000052854	Nrk	Nik related kinase [Source:MGI Symbol;Acc:MGI:1351326]	UP
ENSMUSG00000053091	Lins1	lines homolog (Drosophila) 1 [Source:MGI Symbol;Acc:MGI:1919885]	UP
ENSMUSG00000053110	Yap1	yes-associated protein 1 [Source:MGI Symbol;Acc:MGI:103262]	UP
ENSMUSG00000053192	Mllt11	myeloid/lymphoid or mixed-lineage leukemia (trithorax homolog, Drosophila); translocated to, 11 [Source:MGI Symbol;Acc:MGI:1929671]	UP
ENSMUSG00000053199	Arhgap20	Rho GTPase activating protein 20 [Source:MGI Symbol;Acc:MGI:2445175]	UP
ENSMUSG00000053279	Aldh1a1	aldehyde dehydrogenase family 1, subfamily A1 [Source:MGI Symbol;Acc:MGI:1353450]	UP
ENSMUSG00000053289	Ddx10	DEAD (Asp-Glu-Ala-Asp) box polypeptide 10 [Source:MGI Symbol;Acc:MGI:1924841]	UP
ENSMUSG00000053353	2310001K24Rik	RIKEN cDNA 2310001K24 gene [Source:MGI Symbol;Acc:MGI:1916767]	UP
ENSMUSG00000053536	Cstf2t	cleavage stimulation factor, 3 pre-RNA subunit 2, tau [Source:MGI Symbol;Acc:MGI:1932622]	UP
ENSMUSG00000053719	Klk1b26	kallikrein 1-related petidase b26 [Source:MGI Symbol;Acc:MGI:891981]	UP
ENSMUSG00000054034	Tceal5	transcription elongation factor A (SII)-like 5 [Source:MGI Symbol;Acc:MGI:3036236]	UP
ENSMUSG00000054079	Utp18	UTP18, small subunit (SSU) processome component, homolog (yeast) [Source:MGI Symbol;Acc:MGI:1923402]	UP
ENSMUSG00000054116	E130116L18Rik	RIKEN cDNA E130116L18 gene [Source:MGI Symbol;Acc:MGI:1925120]	UP
ENSMUSG00000054226	Tprkb	Tp53rk binding protein [Source:MGI Symbol;Acc:MGI:1917036]	UP
ENSMUSG00000054426	A930005H10Rik	RIKEN cDNA A930005H10 gene [Source:MGI Symbol;Acc:MGI:1915411]	UP
ENSMUSG00000054589	Gm9949	predicted gene 9949 [Source:MGI Symbol;Acc:MGI:3647947]	UP
ENSMUSG00000054612	Mgmt	O-6-methylguanine-DNA methyltransferase [Source:MGI Symbol;Acc:MGI:96977]	UP
ENSMUSG00000054945	Gm9958	predicted gene 9958 [Source:MGI Symbol;Acc:MGI:3641866]	UP
ENSMUSG00000054958	Nt5c1a	5-nucleotidase, cytosolic IA [Source:MGI Symbol;Acc:MGI:2155700]	UP
ENSMUSG00000055489	Ano5	anoctamin 5 [Source:MGI Symbol;Acc:MGI:3576659]	UP
ENSMUSG00000055775	Myh8	myosin, heavy polypeptide 8, skeletal muscle, perinatal [Source:MGI Symbol;Acc:MGI:1339712]	UP
ENSMUSG00000055943	Emc7	ER membrane protein complex subunit 7 [Source:MGI Symbol;Acc:MGI:1920274]	UP
ENSMUSG00000056153	Socs6	suppressor of cytokine signaling 6 [Source:MGI Symbol;Acc:MGI:1924885]	UP
ENSMUSG00000056211	R3hdm1	R3H domain containing 1 [Source:MGI Symbol;Acc:MGI:2448514]	UP
ENSMUSG00000056412	Gm12396	predicted gene 12396 [Source:MGI Symbol;Acc:MGI:3649201]	UP
ENSMUSG00000056579	Tug1	taurine upregulated gene 1 [Source:MGI Symbol;Acc:MGI:2144114]	UP
ENSMUSG00000056952	Tatdn2	TatD DNase domain containing 2 [Source:MGI Symbol;Acc:MGI:3576210]	UP
ENSMUSG00000056972	Magel2	melanoma antigen, family L, 2 [Source:MGI Symbol;Acc:MGI:1351648]	UP
ENSMUSG00000057047	1700010B08Rik	RIKEN cDNA 1700010B08 gene [Source:MGI Symbol;Acc:MGI:1922735]	UP
ENSMUSG00000057130	Txnl4a	thioredoxin-like 4A [Source:MGI Symbol;Acc:MGI:1351613]	UP
ENSMUSG00000057378	Ryr3	ryanodine receptor 3 [Source:MGI Symbol;Acc:MGI:99684]	UP
ENSMUSG00000057506	Bloc1s2	biogenesis of lysosomal organelles complex-1, subunit 2 [Source:MGI Symbol;Acc:MGI:1920939]	UP
ENSMUSG00000057604	Lmcd1	LIM and cysteine-rich domains 1 [Source:MGI Symbol;Acc:MGI:1353635]	UP
ENSMUSG00000057626	Gm5621	predicted gene 5621 [Source:MGI Symbol;Acc:MGI:3646701]	UP
ENSMUSG00000057719	Sh3rf2	SH3 domain containing ring finger 2 [Source:MGI Symbol;Acc:MGI:2444628]	UP
ENSMUSG00000057982	Zfp809	zinc finger protein 809 [Source:MGI Symbol;Acc:MGI:2143362]	UP
ENSMUSG00000058230	Arhgap35	Rho GTPase activating protein 35 [Source:MGI Symbol;Acc:MGI:1929494]	UP
ENSMUSG00000058267	Mrps14	mitochondrial ribosomal protein S14 [Source:MGI Symbol;Acc:MGI:1928141]	UP
ENSMUSG00000058355	Abce1	ATP-binding cassette, sub-family E (OABP), member 1 [Source:MGI Symbol;Acc:MGI:1195458]	UP
ENSMUSG00000058360	Gm10040	predicted gene 10040 [Source:MGI Symbol;Acc:MGI:3708676]	UP
ENSMUSG00000058669	Nkx2-9	NK2 homeobox 9 [Source:MGI Symbol;Acc:MGI:1270158]	UP
ENSMUSG00000058748	Zfp958	zinc finger protein 958 [Source:MGI Symbol;Acc:MGI:2385298]	UP
ENSMUSG00000058761	Rnf169	ring finger protein 169 [Source:MGI Symbol;Acc:MGI:1920257]	UP
ENSMUSG00000058809	Hspd1-ps3	heat shock protein 1 (chaperonin), pseudogene 3 [Source:MGI Symbol;Acc:MGI:3651246]	UP
ENSMUSG00000058925	1700011I03Rik	RIKEN cDNA 1700011I03 gene [Source:MGI Symbol;Acc:MGI:1922694]	UP
ENSMUSG00000058975	Kcnc1	potassium voltage gated channel, Shaw-related subfamily, member 1 [Source:MGI Symbol;Acc:MGI:96667]	UP
ENSMUSG00000059014	Gm5409	predicted pseudogene 5409 [Source:MGI Symbol;Acc:MGI:3643903]	UP
ENSMUSG00000059263	Usp47	ubiquitin specific peptidase 47 [Source:MGI Symbol;Acc:MGI:1922246]	UP
ENSMUSG00000059552	Trp53	transformation related protein 53 [Source:MGI Symbol;Acc:MGI:98834]	UP
ENSMUSG00000059742	Kcnh7	potassium voltage-gated channel, subfamily H (eag-related), member 7 [Source:MGI Symbol;Acc:MGI:2159566]	UP
ENSMUSG00000059920	4930453N24Rik	RIKEN cDNA 4930453N24 gene [Source:MGI Symbol;Acc:MGI:1914859]	UP
ENSMUSG00000060206	Zfp462	zinc finger protein 462 [Source:MGI Symbol;Acc:MGI:107690]	UP
ENSMUSG00000060639	Hist1h4i	histone cluster 1, H4i [Source:MGI Symbol;Acc:MGI:2448432]	UP
ENSMUSG00000061331	Gm17132	predicted gene 17132 [Source:MGI Symbol;Acc:MGI:4937959]	UP
ENSMUSG00000061474	Mrps36	mitochondrial ribosomal protein S36 [Source:MGI Symbol;Acc:MGI:1913378]	UP
ENSMUSG00000061875	Olfr1148	olfactory receptor 1148 [Source:MGI Symbol;Acc:MGI:3030982]	UP
ENSMUSG00000062040	Zfp27	zinc finger protein 27 [Source:MGI Symbol;Acc:MGI:99174]	UP
ENSMUSG00000062619	2310039H08Rik	RIKEN cDNA 2310039H08 gene [Source:MGI Symbol;Acc:MGI:1914351]	UP
ENSMUSG00000062694	Cav3	caveolin 3 [Source:MGI Symbol;Acc:MGI:107570]	UP
ENSMUSG00000062866	Phactr2	phosphatase and actin regulator 2 [Source:MGI Symbol;Acc:MGI:2446138]	UP
ENSMUSG00000063253	Scoc	short coiled-coil protein [Source:MGI Symbol;Acc:MGI:1927654]	UP
ENSMUSG00000063273	Naa15	N(alpha)-acetyltransferase 15, NatA auxiliary subunit [Source:MGI Symbol;Acc:MGI:1922088]	UP
ENSMUSG00000063334	Krr1	KRR1, small subunit (SSU) processome component, homolog (yeast) [Source:MGI Symbol;Acc:MGI:1289274]	UP
ENSMUSG00000063364	3300002I08Rik	RIKEN cDNA 3300002I08 gene [Source:MGI Symbol;Acc:MGI:1916527]	UP
ENSMUSG00000063388	BC023105	cDNA sequence BC023105 [Source:MGI Symbol;Acc:MGI:2384767]	UP
ENSMUSG00000063550	Nup98	nucleoporin 98 [Source:MGI Symbol;Acc:MGI:109404]	UP
ENSMUSG00000063558	Aox1	aldehyde oxidase 1 [Source:MGI Symbol;Acc:MGI:88035]	UP
ENSMUSG00000063656	Gm10135	predicted gene 10135 [Source:MGI Symbol;Acc:MGI:3710643]	UP
ENSMUSG00000063905	Gm10139	predicted gene 10139 [Source:MGI Symbol;Acc:MGI:3642815]	UP
ENSMUSG00000064145	Arih2	ariadne RBR E3 ubiquitin protein ligase 2 [Source:MGI Symbol;Acc:MGI:1344361]	UP
ENSMUSG00000064307	Lrrc51	leucine rich repeat containing 51 [Source:MGI Symbol;Acc:MGI:1916608]	UP
ENSMUSG00000064336	mt-Tf	mitochondrially encoded tRNA phenylalanine [Source:MGI Symbol;Acc:MGI:102487]	UP
ENSMUSG00000064343	mt-Tq	mitochondrially encoded tRNA glutamine [Source:MGI Symbol;Acc:MGI:102477]	UP
ENSMUSG00000064348	mt-Tn	mitochondrially encoded tRNA asparagine [Source:MGI Symbol;Acc:MGI:102479]	UP
ENSMUSG00000064359	mt-Tg	mitochondrially encoded tRNA glycine [Source:MGI Symbol;Acc:MGI:102486]	UP
ENSMUSG00000064364	mt-Th	mitochondrially encoded tRNA histidine [Source:MGI Symbol;Acc:MGI:102485]	UP
ENSMUSG00000064365	mt-Ts2	mitochondrially encoded tRNA serine 2 [Source:MGI Symbol;Acc:MGI:102474]	UP
ENSMUSG00000064366	mt-Tl2	mitochondrially encoded tRNA leucine 2 [Source:MGI Symbol;Acc:MGI:102481]	UP
ENSMUSG00000064372	mt-Tp	mitochondrially encoded tRNA proline [Source:MGI Symbol;Acc:MGI:102478]	UP
ENSMUSG00000064392	Gm23626	predicted gene, 23626 [Source:MGI Symbol;Acc:MGI:5453403]	UP
ENSMUSG00000064400	Gm23927	predicted gene, 23927 [Source:MGI Symbol;Acc:MGI:5453704]	UP
ENSMUSG00000064451	Snora23	small nucleolar RNA, H/ACA box 23 [Source:MGI Symbol;Acc:MGI:3819494]	UP
ENSMUSG00000064513	Gm22457	predicted gene, 22457 [Source:MGI Symbol;Acc:MGI:5452234]	UP
ENSMUSG00000064570	Gm25800	predicted gene, 25800 [Source:MGI Symbol;Acc:MGI:5455577]	UP
ENSMUSG00000064648	Gm23303	predicted gene, 23303 [Source:MGI Symbol;Acc:MGI:5453080]	UP
ENSMUSG00000064702	Gm24950	predicted gene, 24950 [Source:MGI Symbol;Acc:MGI:5454727]	UP
ENSMUSG00000064706	Gm22508	predicted gene, 22508 [Source:MGI Symbol;Acc:MGI:5452285]	UP
ENSMUSG00000064731	Snord45b	small nucleolar RNA, C/D box 45B [Source:MGI Symbol;Acc:MGI:3819535]	UP
ENSMUSG00000064796	Terc	telomerase RNA component [Source:MGI Symbol;Acc:MGI:109558]	UP
ENSMUSG00000064837	Snora75	small nucleolar RNA, H/ACA box 75 [Source:MGI Symbol;Acc:MGI:3819511]	UP
ENSMUSG00000064918	Gm22571	predicted gene, 22571 [Source:MGI Symbol;Acc:MGI:5452348]	UP
ENSMUSG00000065042	Gm24043	predicted gene, 24043 [Source:MGI Symbol;Acc:MGI:5453820]	UP
ENSMUSG00000065094	Snord1a	small nucleolar RNA, C/D box 1A [Source:MGI Symbol;Acc:MGI:3819525]	UP
ENSMUSG00000065105	Gm26130	predicted gene, 26130 [Source:MGI Symbol;Acc:MGI:5455907]	UP
ENSMUSG00000065226	Gm25791	predicted gene, 25791 [Source:MGI Symbol;Acc:MGI:5455568]	UP
ENSMUSG00000065282	Gm24455	predicted gene, 24455 [Source:MGI Symbol;Acc:MGI:5454232]	UP
ENSMUSG00000065399	Mir133a-1	microRNA 133a-1 [Source:MGI Symbol;Acc:MGI:2676818]	UP
ENSMUSG00000065463	Snord45c	small nucleolar RNA, C/D box 45C [Source:MGI Symbol;Acc:MGI:3819536]	UP
ENSMUSG00000065493	Mir34a	microRNA 34a [Source:MGI Symbol;Acc:MGI:3619363]	UP
ENSMUSG00000065604	Mir29b-1	microRNA 29b-1 [Source:MGI Symbol;Acc:MGI:2676905]	UP
ENSMUSG00000065629	Gm24826	predicted gene, 24826 [Source:MGI Symbol;Acc:MGI:5454603]	UP
ENSMUSG00000065640	Snord1c	small nucleolar RNA, C/D box 1C [Source:MGI Symbol;Acc:MGI:3819527]	UP
ENSMUSG00000065701	Rny1	RNA, Y1 small cytoplasmic, Ro-associated [Source:MGI Symbol;Acc:MGI:97995]	UP
ENSMUSG00000065870	Rnu3a	U3A small nuclear RNA [Source:MGI Symbol;Acc:MGI:97977]	UP
ENSMUSG00000065904	Gm26109	predicted gene, 26109 [Source:MGI Symbol;Acc:MGI:5455886]	UP
ENSMUSG00000065939	Snora2b	small nucleolar RNA, H/ACA box 2B [Source:MGI Symbol;Acc:MGI:3819497]	UP
ENSMUSG00000066057	Gm1976	predicted gene 1976 [Source:MGI Symbol;Acc:MGI:3780145]	UP
ENSMUSG00000066232	Ipo7	importin 7 [Source:MGI Symbol;Acc:MGI:2152414]	UP
ENSMUSG00000066270	Gm10157	predicted gene 10157 [Source:MGI Symbol;Acc:MGI:3642264]	UP
ENSMUSG00000066687	Zbtb16	zinc finger and BTB domain containing 16 [Source:MGI Symbol;Acc:MGI:103222]	UP
ENSMUSG00000066693	Gm7493	predicted gene 7493 [Source:MGI Symbol;Acc:MGI:3643471]	UP
ENSMUSG00000066892	Fbxl12	F-box and leucine-rich repeat protein 12 [Source:MGI Symbol;Acc:MGI:1354738]	UP
ENSMUSG00000067276	Capn6	calpain 6 [Source:MGI Symbol;Acc:MGI:1100850]	UP
ENSMUSG00000067331	Gm10205	predicted gene 10205 [Source:MGI Symbol;Acc:MGI:3708715]	UP
ENSMUSG00000067873	Htatsf1	HIV TAT specific factor 1 [Source:MGI Symbol;Acc:MGI:1919709]	UP
ENSMUSG00000067929	Gm10226	predicted gene 10226 [Source:MGI Symbol;Acc:MGI:3704470]	UP
ENSMUSG00000068039	Tcp1	t-complex protein 1 [Source:MGI Symbol;Acc:MGI:98535]	UP
ENSMUSG00000068122	Agtr2	angiotensin II receptor, type 2 [Source:MGI Symbol;Acc:MGI:87966]	UP
ENSMUSG00000068130	Zfp442	zinc finger protein 442 [Source:MGI Symbol;Acc:MGI:3651999]	UP
ENSMUSG00000068141	Gm10232	predicted pseudogene 10232 [Source:MGI Symbol;Acc:MGI:3641637]	UP
ENSMUSG00000068165	Gm10233	predicted pseudogene 10233 [Source:MGI Symbol;Acc:MGI:3704447]	UP
ENSMUSG00000068479	Mfap1a	microfibrillar-associated protein 1A [Source:MGI Symbol;Acc:MGI:1914782]	UP
ENSMUSG00000068744	Psrc1	proline/serine-rich coiled-coil 1 [Source:MGI Symbol;Acc:MGI:1913099]	UP
ENSMUSG00000068882	Ssb	Sjogren syndrome antigen B [Source:MGI Symbol;Acc:MGI:98423]	UP
ENSMUSG00000069255	Dusp22	dual specificity phosphatase 22 [Source:MGI Symbol;Acc:MGI:1915926]	UP
ENSMUSG00000069372	Ctxn3	cortexin 3 [Source:MGI Symbol;Acc:MGI:3642816]	UP
ENSMUSG00000069475	Gm6020	predicted gene 6020 [Source:MGI Symbol;Acc:MGI:3643428]	UP
ENSMUSG00000069622	Gm10273	predicted pseudogene 10273 [Source:MGI Symbol;Acc:MGI:3704362]	UP
ENSMUSG00000069678	Pcgf1	polycomb group ring finger 1 [Source:MGI Symbol;Acc:MGI:1917087]	UP
ENSMUSG00000069962	Gm5356	predicted pseudogene 5356 [Source:MGI Symbol;Acc:MGI:3643649]	UP
ENSMUSG00000070047	Fat1	FAT atypical cadherin 1 [Source:MGI Symbol;Acc:MGI:109168]	UP
ENSMUSG00000070056	Mfhas1	malignant fibrous histiocytoma amplified sequence 1 [Source:MGI Symbol;Acc:MGI:1098644]	UP
ENSMUSG00000070348	Ccnd1	cyclin D1 [Source:MGI Symbol;Acc:MGI:88313]	UP
ENSMUSG00000070385	Ampd1	adenosine monophosphate deaminase 1 [Source:MGI Symbol;Acc:MGI:88015]	UP
ENSMUSG00000070427	Il18bp	interleukin 18 binding protein [Source:MGI Symbol;Acc:MGI:1333800]	UP
ENSMUSG00000070572	Trmt112-ps2	tRNA methyltransferase 11-2, pseudogene 2 [Source:MGI Symbol;Acc:MGI:3651720]	UP
ENSMUSG00000071041	Gm15210	predicted gene 15210 [Source:MGI Symbol;Acc:MGI:3705743]	UP
ENSMUSG00000071267	Zfp942	zinc finger protein 942 [Source:MGI Symbol;Acc:MGI:1920483]	UP
ENSMUSG00000071302	2610044O15Rik8	RIKEN cDNA 2610044O15 gene [Source:MGI Symbol;Acc:MGI:1919389]	UP
ENSMUSG00000071540	3425401B19Rik	RIKEN cDNA 3425401B19 gene [Source:MGI Symbol;Acc:MGI:3588196]	UP
ENSMUSG00000071660	Ttc9c	tetratricopeptide repeat domain 9C [Source:MGI Symbol;Acc:MGI:1917637]	UP
ENSMUSG00000071793	2610005L07Rik	RIKEN cDNA 2610005L07 gene [Source:MGI Symbol;Acc:MGI:1914283]	UP
ENSMUSG00000072109	A530040E14Rik	RIKEN cDNA A530040E14 gene [Source:MGI Symbol;Acc:MGI:3612703]	UP
ENSMUSG00000072762	4930522L14Rik	RIKEN cDNA 4930522L14 gene [Source:MGI Symbol;Acc:MGI:1925270]	UP
ENSMUSG00000072825	Cep170b	centrosomal protein 170B [Source:MGI Symbol;Acc:MGI:2145043]	UP
ENSMUSG00000072844	G530011O06Rik	RIKEN cDNA G530011O06 gene [Source:MGI Symbol;Acc:MGI:3603513]	UP
ENSMUSG00000072898	Gm10434	predicted gene 10434 [Source:MGI Symbol;Acc:MGI:3708552]	UP
ENSMUSG00000073130	Gm1141	predicted gene 1141 [Source:MGI Symbol;Acc:MGI:2685987]	UP
ENSMUSG00000073290	Gm10490	predicted gene 10490 [Source:MGI Symbol;Acc:MGI:3642001]	UP
ENSMUSG00000073448	Gm10509	predicted gene 10509 [Source:MGI Symbol;Acc:MGI:3796835]	UP
ENSMUSG00000073542	Cep76	centrosomal protein 76 [Source:MGI Symbol;Acc:MGI:1923401]	UP
ENSMUSG00000073753	Gm10571	predicted gene 10571 [Source:MGI Symbol;Acc:MGI:3708701]	UP
ENSMUSG00000073775	Kti12	KTI12 homolog, chromatin associated [Source:MGI Symbol;Acc:MGI:1923547]	UP
ENSMUSG00000074011	Gm7682	predicted gene 7682 [Source:MGI Symbol;Acc:MGI:3779756]	UP
ENSMUSG00000074211	Sdhaf1	succinate dehydrogenase complex assembly factor 1 [Source:MGI Symbol;Acc:MGI:1915582]	UP
ENSMUSG00000074221	Zfp568	zinc finger protein 568 [Source:MGI Symbol;Acc:MGI:2142347]	UP
ENSMUSG00000074342	I830077J02Rik	RIKEN cDNA I830077J02 gene [Source:MGI Symbol;Acc:MGI:3588284]	UP
ENSMUSG00000074449	Gm15319	predicted gene 15319 [Source:MGI Symbol;Acc:MGI:3796981]	UP
ENSMUSG00000074479	Gm10704	predicted pseudogene 10704 [Source:MGI Symbol;Acc:MGI:3642446]	UP
ENSMUSG00000074529	C330013J21Rik	RIKEN cDNA C330013J21 gene [Source:MGI Symbol;Acc:MGI:1925953]	UP
ENSMUSG00000074564	Gm10720	predicted gene 10720 [Source:MGI Symbol;Acc:MGI:3641687]	UP
ENSMUSG00000074738	B930041F14Rik	RIKEN cDNA B930041F14 gene [Source:MGI Symbol;Acc:MGI:2444790]	UP
ENSMUSG00000074781	Ube2n	ubiquitin-conjugating enzyme E2N [Source:MGI Symbol;Acc:MGI:1934835]	UP
ENSMUSG00000074865	Zfp934	zinc finger protein 934 [Source:MGI Symbol;Acc:MGI:1924367]	UP
ENSMUSG00000074873	AI606181	expressed sequence AI606181 [Source:MGI Symbol;Acc:MGI:2147586]	UP
ENSMUSG00000074877	Gm10780	predicted gene 10780 [Source:MGI Symbol;Acc:MGI:3642422]	UP
ENSMUSG00000074973	Gm11382	predicted pseudogene 11382 [Source:MGI Symbol;Acc:MGI:3650578]	UP
ENSMUSG00000075014	Gm10800	predicted gene 10800 [Source:MGI Symbol;Acc:MGI:3641657]	UP
ENSMUSG00000075015	Gm10801	predicted gene 10801 [Source:MGI Symbol;Acc:MGI:3641656]	UP
ENSMUSG00000075122	Cd80	CD80 antigen [Source:MGI Symbol;Acc:MGI:101775]	UP
ENSMUSG00000075189	Olfr1055	olfactory receptor 1055 [Source:MGI Symbol;Acc:MGI:3030889]	UP
ENSMUSG00000075232	Amd1	S-adenosylmethionine decarboxylase 1 [Source:MGI Symbol;Acc:MGI:88004]	UP
ENSMUSG00000075288	Gm6913	predicted gene 6913 [Source:MGI Symbol;Acc:MGI:3648267]	UP
ENSMUSG00000075585	6330403L08Rik	RIKEN cDNA 6330403L08 gene [Source:MGI Symbol;Acc:MGI:1917994]	UP
ENSMUSG00000075705	Msrb1	methionine sulfoxide reductase B1 [Source:MGI Symbol;Acc:MGI:1351642]	UP
ENSMUSG00000076117	Mir680-2	microRNA 680-2 [Source:MGI Symbol;Acc:MGI:3629961]	UP
ENSMUSG00000076137	Gm26384	predicted gene, 26384 [Source:MGI Symbol;Acc:MGI:5456161]	UP
ENSMUSG00000076199	Gm23255	predicted gene, 23255 [Source:MGI Symbol;Acc:MGI:5453032]	UP
ENSMUSG00000076332	Gm24715	predicted gene, 24715 [Source:MGI Symbol;Acc:MGI:5454492]	UP
ENSMUSG00000077039	Gm25537	predicted gene, 25537 [Source:MGI Symbol;Acc:MGI:5455314]	UP
ENSMUSG00000077055	Gm24543	predicted gene, 24543 [Source:MGI Symbol;Acc:MGI:5454320]	UP
ENSMUSG00000077138	Gm23577	predicted gene, 23577 [Source:MGI Symbol;Acc:MGI:5453354]	UP
ENSMUSG00000077230	Gm25097	predicted gene, 25097 [Source:MGI Symbol;Acc:MGI:5454874]	UP
ENSMUSG00000077303	Gm22472	predicted gene, 22472 [Source:MGI Symbol;Acc:MGI:5452249]	UP
ENSMUSG00000077317	Gm25785	predicted gene, 25785 [Source:MGI Symbol;Acc:MGI:5455562]	UP
ENSMUSG00000077323	Rnu11	U11 small nuclear RNA [Source:MGI Symbol;Acc:MGI:2148804]	UP
ENSMUSG00000077604	Snord1b	small nucleolar RNA, C/D box 1B [Source:MGI Symbol;Acc:MGI:3819526]	UP
ENSMUSG00000077611	Gm23946	predicted gene, 23946 [Source:MGI Symbol;Acc:MGI:5453723]	UP
ENSMUSG00000077614	Gm25500	predicted gene, 25500 [Source:MGI Symbol;Acc:MGI:5455277]	UP
ENSMUSG00000077648	Gm24988	predicted gene, 24988 [Source:MGI Symbol;Acc:MGI:5454765]	UP
ENSMUSG00000078153	Psme2b	protease (prosome, macropain) activator subunit 2B [Source:MGI Symbol;Acc:MGI:1341073]	UP
ENSMUSG00000078213	Gm3750	predicted gene 3750 [Source:MGI Symbol;Acc:MGI:3781925]	UP
ENSMUSG00000078816	Prkcg	protein kinase C, gamma [Source:MGI Symbol;Acc:MGI:97597]	UP
ENSMUSG00000078868	Gm14412	predicted gene 14412 [Source:MGI Symbol;Acc:MGI:3652251]	UP
ENSMUSG00000078876	Gm14408	predicted gene 14408 [Source:MGI Symbol;Acc:MGI:3651910]	UP
ENSMUSG00000078902	Gm14443	predicted gene 14443 [Source:MGI Symbol;Acc:MGI:3652324]	UP
ENSMUSG00000078905	Gm14393	predicted gene 14393 [Source:MGI Symbol;Acc:MGI:3649576]	UP
ENSMUSG00000078915	Hsp25-ps1	heat shock protein 25, pseudogene 1 [Source:MGI Symbol;Acc:MGI:96241]	UP
ENSMUSG00000078941	Ak6	adenylate kinase 6 [Source:MGI Symbol;Acc:MGI:5510732]	UP
ENSMUSG00000079043	Fastkd5	FAST kinase domains 5 [Source:MGI Symbol;Acc:MGI:2139469]	UP
ENSMUSG00000079049	Serpinb1c	serine (or cysteine) peptidase inhibitor, clade B, member 1c [Source:MGI Symbol;Acc:MGI:2445363]	UP
ENSMUSG00000079164	Tlr5	toll-like receptor 5 [Source:MGI Symbol;Acc:MGI:1858171]	UP
ENSMUSG00000079286	Gm11084	predicted gene 11084 [Source:MGI Symbol;Acc:MGI:3779315]	UP
ENSMUSG00000079316	Rab9	RAB9, member RAS oncogene family [Source:MGI Symbol;Acc:MGI:1890695]	UP
ENSMUSG00000079339	Ifit1bl1	interferon induced protein with tetratricpeptide repeats 1B like 1 [Source:MGI Symbol;Acc:MGI:3650685]	UP
ENSMUSG00000079428	Tceal7	transcription elongation factor A (SII)-like 7 [Source:MGI Symbol;Acc:MGI:1915746]	UP
ENSMUSG00000079433	Gm11114	predicted gene 11114 [Source:MGI Symbol;Acc:MGI:3779366]	UP
ENSMUSG00000079467	Gm14966	predicted gene 14966 [Source:MGI Symbol;Acc:MGI:3705223]	UP
ENSMUSG00000079645	Gm17193	predicted gene 17193 [Source:MGI Symbol;Acc:MGI:4938020]	UP
ENSMUSG00000079669	Gm17396	predicted gene, 17396 [Source:MGI Symbol;Acc:MGI:4937030]	UP
ENSMUSG00000079710	Gm3448	predicted gene 3448 [Source:MGI Symbol;Acc:MGI:3809205]	UP
ENSMUSG00000079834	Tmlhe	trimethyllysine hydroxylase, epsilon [Source:MGI Symbol;Acc:MGI:2180203]	UP
ENSMUSG00000079890	Gm12106	predicted gene 12106 [Source:MGI Symbol;Acc:MGI:3651386]	UP
ENSMUSG00000079962	Gm12643	predicted gene 12643 [Source:MGI Symbol;Acc:MGI:3649676]	UP
ENSMUSG00000080078	Gm15583	predicted gene 15583 [Source:MGI Symbol;Acc:MGI:3783031]	UP
ENSMUSG00000080227	Gm13343	predicted gene 13343 [Source:MGI Symbol;Acc:MGI:3649694]	UP
ENSMUSG00000080716	Gm13503	predicted gene 13503 [Source:MGI Symbol;Acc:MGI:3649895]	UP
ENSMUSG00000080743	Gm7150	predicted gene 7150 [Source:MGI Symbol;Acc:MGI:3643652]	UP
ENSMUSG00000080789	Gm14007	predicted gene 14007 [Source:MGI Symbol;Acc:MGI:3652193]	UP
ENSMUSG00000080857	Gm12859	predicted gene 12859 [Source:MGI Symbol;Acc:MGI:3651649]	UP
ENSMUSG00000080904	Gm11966	predicted gene 11966 [Source:MGI Symbol;Acc:MGI:3649988]	UP
ENSMUSG00000080948	Gm14481	predicted gene 14481 [Source:MGI Symbol;Acc:MGI:3649872]	UP
ENSMUSG00000080969	Gm12372	predicted gene 12372 [Source:MGI Symbol;Acc:MGI:3650289]	UP
ENSMUSG00000081003	Gm14301	predicted gene 14301 [Source:MGI Symbol;Acc:MGI:3650436]	UP
ENSMUSG00000081043	Gm11512	predicted gene 11512 [Source:MGI Symbol;Acc:MGI:3649366]	UP
ENSMUSG00000081053	Mup-ps17	major urinary protein, pseudogene 17 [Source:MGI Symbol;Acc:MGI:3705843]	UP
ENSMUSG00000081067	Gm12912	predicted gene 12912 [Source:MGI Symbol;Acc:MGI:3649320]	UP
ENSMUSG00000081152	Gm12430	predicted gene 12430 [Source:MGI Symbol;Acc:MGI:3651061]	UP
ENSMUSG00000081160	Gm14897	predicted gene 14897 [Source:MGI Symbol;Acc:MGI:3705528]	UP
ENSMUSG00000081212	Gm6964	predicted gene 6964 [Source:MGI Symbol;Acc:MGI:3644958]	UP
ENSMUSG00000081254	Gm12112	predicted gene 12112 [Source:MGI Symbol;Acc:MGI:3650115]	UP
ENSMUSG00000081257	Gm13607	predicted gene 13607 [Source:MGI Symbol;Acc:MGI:3649691]	UP
ENSMUSG00000081258	Gm14013	predicted gene 14013 [Source:MGI Symbol;Acc:MGI:3649434]	UP
ENSMUSG00000081331	Gm15151	predicted gene 15151 [Source:MGI Symbol;Acc:MGI:3705644]	UP
ENSMUSG00000081359	Cox20-ps	COX20 Cox2 chaperone, pseudogene [Source:MGI Symbol;Acc:MGI:3783125]	UP
ENSMUSG00000081433	Serpinb1-ps1	serine (or cysteine) peptidase inhibitor, clade B, member 1, pseudogene [Source:MGI Symbol;Acc:MGI:2445366]	UP
ENSMUSG00000081447	Gm13870	predicted gene 13870 [Source:MGI Symbol;Acc:MGI:3650544]	UP
ENSMUSG00000081510	Gm12768	predicted gene 12768 [Source:MGI Symbol;Acc:MGI:3649642]	UP
ENSMUSG00000081519	Gm13331	predicted gene 13331 [Source:MGI Symbol;Acc:MGI:3649454]	UP
ENSMUSG00000081551	Gm14654	predicted gene 14654 [Source:MGI Symbol;Acc:MGI:3705680]	UP
ENSMUSG00000081574	Gm14429	predicted gene 14429 [Source:MGI Symbol;Acc:MGI:3649510]	UP
ENSMUSG00000081599	Gm14390	predicted gene 14390 [Source:MGI Symbol;Acc:MGI:3649570]	UP
ENSMUSG00000081629	Eif3s6-ps1	eukaryotic translation initiation factor 3, subunit 6, pseudogene 1 [Source:MGI Symbol;Acc:MGI:103203]	UP
ENSMUSG00000081648	Gm13423	predicted gene 13423 [Source:MGI Symbol;Acc:MGI:3650165]	UP
ENSMUSG00000081729	Hspa9-ps1	heat shock protein 9, pseudogene 1 [Source:MGI Symbol;Acc:MGI:96246]	UP
ENSMUSG00000081761	Gm6298	predicted gene 6298 [Source:MGI Symbol;Acc:MGI:3645163]	UP
ENSMUSG00000081774	Gm13866	predicted gene 13866 [Source:MGI Symbol;Acc:MGI:3650317]	UP
ENSMUSG00000081805	Gm14335	predicted gene 14335 [Source:MGI Symbol;Acc:MGI:3801741]	UP
ENSMUSG00000081847	Gm12142	predicted gene 12142 [Source:MGI Symbol;Acc:MGI:3652294]	UP
ENSMUSG00000081911	Mrps36-ps2	mitochondrial ribosomal protein S36, pseudogene 2 [Source:MGI Symbol;Acc:MGI:3704298]	UP
ENSMUSG00000081949	Gm14392	predicted gene 14392 [Source:MGI Symbol;Acc:MGI:3649574]	UP
ENSMUSG00000082000	Gm12488	predicted gene 12488 [Source:MGI Symbol;Acc:MGI:3650947]	UP
ENSMUSG00000082081	Gm14358	predicted gene 14358 [Source:MGI Symbol;Acc:MGI:3650959]	UP
ENSMUSG00000082113	Gm13915	predicted gene 13915 [Source:MGI Symbol;Acc:MGI:3651613]	UP
ENSMUSG00000082167	Gm14360	predicted gene 14360 [Source:MGI Symbol;Acc:MGI:3650347]	UP
ENSMUSG00000082194	Gm12444	predicted gene 12444 [Source:MGI Symbol;Acc:MGI:3650375]	UP
ENSMUSG00000082274	Gm14026	predicted gene 14026 [Source:MGI Symbol;Acc:MGI:3649712]	UP
ENSMUSG00000082294	Gm12072	predicted gene 12072 [Source:MGI Symbol;Acc:MGI:3650749]	UP
ENSMUSG00000082357	Gm13542	predicted gene 13542 [Source:MGI Symbol;Acc:MGI:3649446]	UP
ENSMUSG00000082376	Gm14442	predicted gene 14442 [Source:MGI Symbol;Acc:MGI:3652323]	UP
ENSMUSG00000082394	Gm4596	predicted gene 4596 [Source:MGI Symbol;Acc:MGI:3782779]	UP
ENSMUSG00000082563	Gm15026	predicted gene 15026 [Source:MGI Symbol;Acc:MGI:3705439]	UP
ENSMUSG00000082588	Gm15443	predicted gene 15443 [Source:MGI Symbol;Acc:MGI:3642525]	UP
ENSMUSG00000082593	Gm11331	predicted gene 11331 [Source:MGI Symbol;Acc:MGI:3649432]	UP
ENSMUSG00000082743	Gm12988	predicted gene 12988 [Source:MGI Symbol;Acc:MGI:3650876]	UP
ENSMUSG00000082794	Gm6806	predicted gene 6806 [Source:MGI Symbol;Acc:MGI:3649146]	UP
ENSMUSG00000082831	Gm12591	predicted gene 12591 [Source:MGI Symbol;Acc:MGI:3649887]	UP
ENSMUSG00000082884	Gm13339	predicted gene 13339 [Source:MGI Symbol;Acc:MGI:3650221]	UP
ENSMUSG00000082896	Gm5844	predicted gene 5844 [Source:MGI Symbol;Acc:MGI:3645252]	UP
ENSMUSG00000083019	Gm6222	predicted pseudogene 6222 [Source:MGI Symbol;Acc:MGI:3648722]	UP
ENSMUSG00000083060	Gm14533	predicted gene 14533 [Source:MGI Symbol;Acc:MGI:3801834]	UP
ENSMUSG00000083094	Gm4908	predicted gene 4908 [Source:MGI Symbol;Acc:MGI:3645476]	UP
ENSMUSG00000083260	Gm13460	predicted gene 13460 [Source:MGI Symbol;Acc:MGI:3650104]	UP
ENSMUSG00000083282	Ctsf	cathepsin F [Source:MGI Symbol;Acc:MGI:1861434]	UP
ENSMUSG00000083283	Gm15361	predicted pseudogene 15361 [Source:MGI Symbol;Acc:MGI:3642247]	UP
ENSMUSG00000083293	Mup-ps28	major urinary protein, pseudogene 28 [Source:MGI Symbol;Acc:MGI:3782925]	UP
ENSMUSG00000083306	Gm13868	predicted gene 13868 [Source:MGI Symbol;Acc:MGI:3651789]	UP
ENSMUSG00000083355	Gm11581	predicted gene 11581 [Source:MGI Symbol;Acc:MGI:3652083]	UP
ENSMUSG00000083410	Gm14300	predicted gene 14300 [Source:MGI Symbol;Acc:MGI:3650106]	UP
ENSMUSG00000083449	Gm13487	predicted gene 13487 [Source:MGI Symbol;Acc:MGI:3650141]	UP
ENSMUSG00000083564	Gm11929	predicted gene 11929 [Source:MGI Symbol;Acc:MGI:3651490]	UP
ENSMUSG00000083603	Gm14810	predicted gene 14810 [Source:MGI Symbol;Acc:MGI:3705403]	UP
ENSMUSG00000083676	Gm11367	predicted gene 11367 [Source:MGI Symbol;Acc:MGI:3652074]	UP
ENSMUSG00000083678	Gm12989	predicted gene 12989 [Source:MGI Symbol;Acc:MGI:3652245]	UP
ENSMUSG00000083702	Gm14428	predicted gene 14428 [Source:MGI Symbol;Acc:MGI:3649514]	UP
ENSMUSG00000083734	Gm16209	predicted gene 16209 [Source:MGI Symbol;Acc:MGI:3802095]	UP
ENSMUSG00000083807	Gm13466	predicted gene 13466 [Source:MGI Symbol;Acc:MGI:3649597]	UP
ENSMUSG00000083899	Gm12346	predicted gene 12346 [Source:MGI Symbol;Acc:MGI:3649810]	UP
ENSMUSG00000083913	Gm14219	predicted gene 14219 [Source:MGI Symbol;Acc:MGI:3651727]	UP
ENSMUSG00000083927	Gm14749	predicted gene 14749 [Source:MGI Symbol;Acc:MGI:3705610]	UP
ENSMUSG00000083937	Cct3-ps1	chaperonin containing Tcp1, subunit 3 (gamma) pseudogene 1 [Source:MGI Symbol;Acc:MGI:109293]	UP
ENSMUSG00000083971	Gm5943	predicted pseudogene 5943 [Source:MGI Symbol;Acc:MGI:3646004]	UP
ENSMUSG00000084060	Gm16412	predicted pseudogene 16412 [Source:MGI Symbol;Acc:MGI:3645317]	UP
ENSMUSG00000084145	Gm12263	predicted gene 12263 [Source:MGI Symbol;Acc:MGI:3650086]	UP
ENSMUSG00000084162	Gm11251	predicted gene 11251 [Source:MGI Symbol;Acc:MGI:3651054]	UP
ENSMUSG00000084191	Gm15167	predicted gene 15167 [Source:MGI Symbol;Acc:MGI:3705805]	UP
ENSMUSG00000084193	Gm6823	predicted gene 6823 [Source:MGI Symbol;Acc:MGI:3648161]	UP
ENSMUSG00000084203	Gm15593	predicted gene 15593 [Source:MGI Symbol;Acc:MGI:3783040]	UP
ENSMUSG00000084213	Hspe1-ps5	heat shock protein 1 (chaperonin 10), pseudogene 5 [Source:MGI Symbol;Acc:MGI:1935166]	UP
ENSMUSG00000084235	Gm15421	predicted gene 15421 [Source:MGI Symbol;Acc:MGI:3705475]	UP
ENSMUSG00000084272	Gm13224	predicted gene 13224 [Source:MGI Symbol;Acc:MGI:3652162]	UP
ENSMUSG00000084294	Gm13533	predicted gene 13533 [Source:MGI Symbol;Acc:MGI:3651248]	UP
ENSMUSG00000084313	Gm13809	predicted gene 13809 [Source:MGI Symbol;Acc:MGI:3649440]	UP
ENSMUSG00000084361	Gm8202	predicted gene 8202 [Source:MGI Symbol;Acc:MGI:3646496]	UP
ENSMUSG00000084401	Gm12586	predicted gene 12586 [Source:MGI Symbol;Acc:MGI:3649692]	UP
ENSMUSG00000084540	n-R5s84	nuclear encoded rRNA 5S 84 [Source:MGI Symbol;Acc:MGI:4421932]	UP
ENSMUSG00000084776	Gm14951	predicted gene 14951 [Source:MGI Symbol;Acc:MGI:3705251]	UP
ENSMUSG00000084822	Myadml2os	myeloid-associated differentiation marker-like 2, opposite strand [Source:MGI Symbol;Acc:MGI:3650756]	UP
ENSMUSG00000084848	4933408N05Rik	RIKEN cDNA 4933408N05 gene [Source:MGI Symbol;Acc:MGI:1918372]	UP
ENSMUSG00000084852	Gm16359	predicted gene 16359 [Source:MGI Symbol;Acc:MGI:3840119]	UP
ENSMUSG00000084858	Gm1980	predicted gene 1980 [Source:MGI Symbol;Acc:MGI:3780149]	UP
ENSMUSG00000084899	Gm15344	predicted gene 15344 [Source:MGI Symbol;Acc:MGI:3708098]	UP
ENSMUSG00000084991	Gm16260	predicted gene 16260 [Source:MGI Symbol;Acc:MGI:3826596]	UP
ENSMUSG00000084994	Gm16352	predicted gene 16352 [Source:MGI Symbol;Acc:MGI:3840134]	UP
ENSMUSG00000085037	4933421O10Rik	RIKEN cDNA 4933421O10 gene [Source:MGI Symbol;Acc:MGI:1918323]	UP
ENSMUSG00000085113	B130011K05Rik	RIKEN cDNA B130011K05 gene [Source:MGI Symbol;Acc:MGI:2443995]	UP
ENSMUSG00000085156	Gm11974	predicted gene 11974 [Source:MGI Symbol;Acc:MGI:3650059]	UP
ENSMUSG00000085277	Gm13943	predicted gene 13943 [Source:MGI Symbol;Acc:MGI:3650360]	UP
ENSMUSG00000085288	Gm16356	predicted gene 16356 [Source:MGI Symbol;Acc:MGI:3840122]	UP
ENSMUSG00000085328	Gm17131	predicted gene 17131 [Source:MGI Symbol;Acc:MGI:4937958]	UP
ENSMUSG00000085348	Gm12300	predicted gene 12300 [Source:MGI Symbol;Acc:MGI:3650429]	UP
ENSMUSG00000085366	Gm16358	predicted gene 16358 [Source:MGI Symbol;Acc:MGI:3840121]	UP
ENSMUSG00000085405	4930441J16Rik	RIKEN cDNA 4930441J16 gene [Source:MGI Symbol;Acc:MGI:1921212]	UP
ENSMUSG00000085411	Gm14319	predicted gene 14319 [Source:MGI Symbol;Acc:MGI:3649450]	UP
ENSMUSG00000085472	Gm15691	predicted gene 15691 [Source:MGI Symbol;Acc:MGI:3783132]	UP
ENSMUSG00000085477	Gm13335	predicted gene 13335 [Source:MGI Symbol;Acc:MGI:3651482]	UP
ENSMUSG00000085513	Gm16363	predicted gene 16363 [Source:MGI Symbol;Acc:MGI:3840139]	UP
ENSMUSG00000085699	Gm14298	predicted gene 14298 [Source:MGI Symbol;Acc:MGI:3650420]	UP
ENSMUSG00000085756	Gm15279	predicted gene 15279 [Source:MGI Symbol;Acc:MGI:3826582]	UP
ENSMUSG00000085760	Gm14302	predicted gene 14302 [Source:MGI Symbol;Acc:MGI:3701953]	UP
ENSMUSG00000086367	Gm6182	predicted gene 6182 [Source:MGI Symbol;Acc:MGI:3779567]	UP
ENSMUSG00000086460	Gm12236	predicted gene 12236 [Source:MGI Symbol;Acc:MGI:3651548]	UP
ENSMUSG00000086475	Platr13	pluripotency associated transcript 13 [Source:MGI Symbol;Acc:MGI:3651752]	UP
ENSMUSG00000086489	Gm16362	predicted gene 16362 [Source:MGI Symbol;Acc:MGI:3840151]	UP
ENSMUSG00000086610	Gm15408	predicted gene 15408 [Source:MGI Symbol;Acc:MGI:3705101]	UP
ENSMUSG00000086613	1700007M16Rik	RIKEN cDNA 1700007M16 gene [Source:MGI Symbol;Acc:MGI:1919487]	UP
ENSMUSG00000086652	Gm14029	predicted gene 14029 [Source:MGI Symbol;Acc:MGI:3650450]	UP
ENSMUSG00000086665	Gm13067	predicted gene 13067 [Source:MGI Symbol;Acc:MGI:3651968]	UP
ENSMUSG00000086684	Gm12590	predicted gene 12590 [Source:MGI Symbol;Acc:MGI:3650370]	UP
ENSMUSG00000086730	Platr12	pluripotency associated transcript 12 [Source:MGI Symbol;Acc:MGI:3651341]	UP
ENSMUSG00000086920	Gm12207	predicted gene 12207 [Source:MGI Symbol;Acc:MGI:3702399]	UP
ENSMUSG00000086997	Gm12981	predicted gene 12981 [Source:MGI Symbol;Acc:MGI:3651528]	UP
ENSMUSG00000087024	B230119M05Rik	RIKEN cDNA B230119M05 gene [Source:MGI Symbol;Acc:MGI:1925233]	UP
ENSMUSG00000087090	Nctc1	non-coding transcript 1 [Source:MGI Symbol;Acc:MGI:1306816]	UP
ENSMUSG00000087110	Gm11264	predicted gene 11264 [Source:MGI Symbol;Acc:MGI:3649480]	UP
ENSMUSG00000087153	Gm6483	predicted gene 6483 [Source:MGI Symbol;Acc:MGI:3644574]	UP
ENSMUSG00000087263	Gm15726	predicted gene 15726 [Source:MGI Symbol;Acc:MGI:3783169]	UP
ENSMUSG00000087298	Gm9392	predicted pseudogene 9392 [Source:MGI Symbol;Acc:MGI:3643262]	UP
ENSMUSG00000087413	Gm11266	predicted gene 11266 [Source:MGI Symbol;Acc:MGI:3649705]	UP
ENSMUSG00000087430	Gm13405	predicted gene 13405 [Source:MGI Symbol;Acc:MGI:3649515]	UP
ENSMUSG00000087467	Gm13601	predicted gene 13601 [Source:MGI Symbol;Acc:MGI:3649286]	UP
ENSMUSG00000087481	Gm15608	predicted gene 15608 [Source:MGI Symbol;Acc:MGI:3801804]	UP
ENSMUSG00000087542	Gm15878	predicted gene 15878 [Source:MGI Symbol;Acc:MGI:3801745]	UP
ENSMUSG00000087579	1500017E21Rik	RIKEN cDNA 1500017E21 gene [Source:MGI Symbol;Acc:MGI:1919243]	UP
ENSMUSG00000087886	Gm23599	predicted gene, 23599 [Source:MGI Symbol;Acc:MGI:5453376]	UP
ENSMUSG00000087991	Gm25057	predicted gene, 25057 [Source:MGI Symbol;Acc:MGI:5454834]	UP
ENSMUSG00000088132	Gm22586	predicted gene, 22586 [Source:MGI Symbol;Acc:MGI:5452363]	UP
ENSMUSG00000088144	Gm24559	predicted gene, 24559 [Source:MGI Symbol;Acc:MGI:5454336]	UP
ENSMUSG00000088252	Snord13	small nucleolar RNA, C/D box 13 [Source:MGI Symbol;Acc:MGI:3819521]	UP
ENSMUSG00000088314	Gm26186	predicted gene, 26186 [Source:MGI Symbol;Acc:MGI:5455963]	UP
ENSMUSG00000088323	Gm25663	predicted gene, 25663 [Source:MGI Symbol;Acc:MGI:5455440]	UP
ENSMUSG00000088518	Gm24438	predicted gene, 24438 [Source:MGI Symbol;Acc:MGI:5454215]	UP
ENSMUSG00000088929	Gm24299	predicted gene, 24299 [Source:MGI Symbol;Acc:MGI:5454076]	UP
ENSMUSG00000089075	Gm23820	predicted gene, 23820 [Source:MGI Symbol;Acc:MGI:5453597]	UP
ENSMUSG00000089094	Gm25659	predicted gene, 25659 [Source:MGI Symbol;Acc:MGI:5455436]	UP
ENSMUSG00000089506	Gm23476	predicted gene, 23476 [Source:MGI Symbol;Acc:MGI:5453253]	UP
ENSMUSG00000089517	Gm24899	predicted gene, 24899 [Source:MGI Symbol;Acc:MGI:5454676]	UP
ENSMUSG00000089667	Gm15914	predicted gene 15914 [Source:MGI Symbol;Acc:MGI:3801764]	UP
ENSMUSG00000089672	Lilr4b	leukocyte immunoglobulin-like receptor, subfamily B, member 4B [Source:MGI Symbol;Acc:MGI:102702]	UP
ENSMUSG00000089684	Gm14163	predicted gene 14163 [Source:MGI Symbol;Acc:MGI:3651972]	UP
ENSMUSG00000089718	2310075C17Rik	RIKEN cDNA 2310075C17 gene [Source:MGI Symbol;Acc:MGI:1917444]	UP
ENSMUSG00000089790	Gm16588	predicted gene 16588 [Source:MGI Symbol;Acc:MGI:4415008]	UP
ENSMUSG00000089798	1700028K03Rik	RIKEN cDNA 1700028K03 gene [Source:MGI Symbol;Acc:MGI:1923671]	UP
ENSMUSG00000089803	Gm10171	predicted gene 10171 [Source:MGI Symbol;Acc:MGI:3704203]	UP
ENSMUSG00000089808	Gm7241	predicted pseudogene 7241 [Source:MGI Symbol;Acc:MGI:3646637]	UP
ENSMUSG00000089855	Gm15662	predicted gene 15662 [Source:MGI Symbol;Acc:MGI:3783104]	UP
ENSMUSG00000089906	Gm6428	predicted pseudogene 6428 [Source:MGI Symbol;Acc:MGI:3649065]	UP
ENSMUSG00000089948	Far2os1	fatty acyl CoA reductase 2, opposite strand 1 [Source:MGI Symbol;Acc:MGI:4415003]	UP
ENSMUSG00000090004	Gm16125	predicted gene 16125 [Source:MGI Symbol;Acc:MGI:3802000]	UP
ENSMUSG00000090031	4732440D04Rik	RIKEN cDNA 4732440D04 gene [Source:MGI Symbol;Acc:MGI:3604103]	UP
ENSMUSG00000090033	Gm16243	predicted gene 16243 [Source:MGI Symbol;Acc:MGI:3801905]	UP
ENSMUSG00000090047	Gm16297	predicted gene 16297 [Source:MGI Symbol;Acc:MGI:3826589]	UP
ENSMUSG00000090084	Srpx	sushi-repeat-containing protein [Source:MGI Symbol;Acc:MGI:1858306]	UP
ENSMUSG00000090088	Gm15934	predicted gene 15934 [Source:MGI Symbol;Acc:MGI:3801896]	UP
ENSMUSG00000090120	A730090N16Rik	RIKEN cDNA A730090N16 gene [Source:MGI Symbol;Acc:MGI:2442748]	UP
ENSMUSG00000090126	4930519F09Rik	RIKEN cDNA 4930519F09 gene [Source:MGI Symbol;Acc:MGI:2149783]	UP
ENSMUSG00000090252	Gm16028	predicted gene 16028 [Source:MGI Symbol;Acc:MGI:3801982]	UP
ENSMUSG00000090284	Gm17613	predicted gene, 17613 [Source:MGI Symbol;Acc:MGI:4937247]	UP
ENSMUSG00000090551	A730015C16Rik	RIKEN cDNA A730015C16 gene [Source:MGI Symbol;Acc:MGI:3704235]	UP
ENSMUSG00000090570	Gm17041	predicted gene 17041 [Source:MGI Symbol;Acc:MGI:4937868]	UP
ENSMUSG00000090627	Gm8356	predicted gene 8356 [Source:MGI Symbol;Acc:MGI:3779798]	UP
ENSMUSG00000090643	Gm3453	predicted gene 3453 [Source:MGI Symbol;Acc:MGI:3781629]	UP
ENSMUSG00000090673	Gm340	predicted gene 340 [Source:MGI Symbol;Acc:MGI:2685186]	UP
ENSMUSG00000090704	Trp53-ps	transformation related protein 53, pseudogene [Source:MGI Symbol;Acc:MGI:98835]	UP
ENSMUSG00000090853	Gm17364	predicted gene, 17364 [Source:MGI Symbol;Acc:MGI:4936998]	UP
ENSMUSG00000090942	F830016B08Rik	RIKEN cDNA F830016B08 gene [Source:MGI Symbol;Acc:MGI:3588218]	UP
ENSMUSG00000091028	Gm10722	predicted gene 10722 [Source:MGI Symbol;Acc:MGI:3642024]	UP
ENSMUSG00000091045	Vmn2r55	vomeronasal 2, receptor 55 [Source:MGI Symbol;Acc:MGI:3757950]	UP
ENSMUSG00000091058	Gm17538	predicted gene, 17538 [Source:MGI Symbol;Acc:MGI:4937172]	UP
ENSMUSG00000091195	Gm17332	predicted gene, 17332 [Source:MGI Symbol;Acc:MGI:4936966]	UP
ENSMUSG00000091336	Gm17157	predicted gene 17157 [Source:MGI Symbol;Acc:MGI:4937984]	UP
ENSMUSG00000091337	Eid1	EP300 interacting inhibitor of differentiation 1 [Source:MGI Symbol;Acc:MGI:1889651]	UP
ENSMUSG00000091368	Gm17085	predicted gene 17085 [Source:MGI Symbol;Acc:MGI:4937912]	UP
ENSMUSG00000091400	Gm6356	predicted gene 6356 [Source:MGI Symbol;Acc:MGI:3646390]	UP
ENSMUSG00000091474	2610021A01Rik	RIKEN cDNA 2610021A01 gene [Source:MGI Symbol;Acc:MGI:1922662]	UP
ENSMUSG00000091697	Eif3s6-ps2	eukaryotic translation initiation factor 3, subunit 6, pseudogene 2 [Source:MGI Symbol;Acc:MGI:103204]	UP
ENSMUSG00000091779	Gm21293	predicted gene, 21293 [Source:MGI Symbol;Acc:MGI:5434648]	UP
ENSMUSG00000092035	Peg10	paternally expressed 10 [Source:MGI Symbol;Acc:MGI:2157785]	UP
ENSMUSG00000092056	Gm7289	predicted gene 7289 [Source:MGI Symbol;Acc:MGI:3644187]	UP
ENSMUSG00000092231	Lgals1-ps1	lectin, galactose binding, soluble 1, pseudogene 1 [Source:MGI Symbol;Acc:MGI:3780020]	UP
ENSMUSG00000092302	Gm20524	predicted gene 20524 [Source:MGI Symbol;Acc:MGI:5141989]	UP
ENSMUSG00000092418	Gm20406	predicted gene 20406 [Source:MGI Symbol;Acc:MGI:5141871]	UP
ENSMUSG00000092462	Vmn1r-ps83	vomeronasal 1 receptor, pseudogene 83 [Source:MGI Symbol;Acc:MGI:3647939]	UP
ENSMUSG00000092607	Scnm1	sodium channel modifier 1 [Source:MGI Symbol;Acc:MGI:1341284]	UP
ENSMUSG00000092659	Mir3100	microRNA 3100 [Source:MGI Symbol;Acc:MGI:4834314]	UP
ENSMUSG00000092686	Gm25745	predicted gene, 25745 [Source:MGI Symbol;Acc:MGI:5455522]	UP
ENSMUSG00000092909	Gm25732	predicted gene, 25732 [Source:MGI Symbol;Acc:MGI:5455509]	UP
ENSMUSG00000092915	Gm24083	predicted gene, 24083 [Source:MGI Symbol;Acc:MGI:5453860]	UP
ENSMUSG00000092917	Mir3472	microRNA 3472 [Source:MGI Symbol;Acc:MGI:4441439]	UP
ENSMUSG00000092935	Gm22697	predicted gene, 22697 [Source:MGI Symbol;Acc:MGI:5452474]	UP
ENSMUSG00000093061	Mir5098	microRNA 5098 [Source:MGI Symbol;Acc:MGI:4950415]	UP
ENSMUSG00000093087	Mir3473d	microRNA 3473d [Source:MGI Symbol;Acc:MGI:4950390]	UP
ENSMUSG00000093206	Gm22413	predicted gene, 22413 [Source:MGI Symbol;Acc:MGI:5452190]	UP
ENSMUSG00000093231	Gm25297	predicted gene, 25297 [Source:MGI Symbol;Acc:MGI:5455074]	UP
ENSMUSG00000093243	Gm24575	predicted gene, 24575 [Source:MGI Symbol;Acc:MGI:5454352]	UP
ENSMUSG00000093413	Snora15	small nucleolar RNA, H/ACA box 15 [Source:MGI Symbol;Acc:MGI:3819490]	UP
ENSMUSG00000093545	Gm5871	predicted gene 5871 [Source:MGI Symbol;Acc:MGI:3644058]	UP
ENSMUSG00000093760	Gm20678	predicted gene 20678 [Source:MGI Symbol;Acc:MGI:5313125]	UP
ENSMUSG00000093762	Gm25591	predicted gene, 25591 [Source:MGI Symbol;Acc:MGI:5455368]	UP
ENSMUSG00000093802	Gm23619	predicted gene, 23619 [Source:MGI Symbol;Acc:MGI:5453396]	UP
ENSMUSG00000093869	Gm22631	predicted gene, 22631 [Source:MGI Symbol;Acc:MGI:5452408]	UP
ENSMUSG00000093929	Gm23862	predicted gene, 23862 [Source:MGI Symbol;Acc:MGI:5453639]	UP
ENSMUSG00000093943	Gm22834	predicted gene, 22834 [Source:MGI Symbol;Acc:MGI:5452611]	UP
ENSMUSG00000093971	Gm23359	predicted gene, 23359 [Source:MGI Symbol;Acc:MGI:5453136]	UP
ENSMUSG00000093974	Gm23357	predicted gene, 23357 [Source:MGI Symbol;Acc:MGI:5453134]	UP
ENSMUSG00000094030	Gm21833	predicted gene, 21833 [Source:MGI Symbol;Acc:MGI:5433997]	UP
ENSMUSG00000094039	Gm24658	predicted gene, 24658 [Source:MGI Symbol;Acc:MGI:5454435]	UP
ENSMUSG00000094059	Gm23471	predicted gene, 23471 [Source:MGI Symbol;Acc:MGI:5453248]	UP
ENSMUSG00000094060	Gm25157	predicted gene, 25157 [Source:MGI Symbol;Acc:MGI:5454934]	UP
ENSMUSG00000094069	Gm25155	predicted gene, 25155 [Source:MGI Symbol;Acc:MGI:5454932]	UP
ENSMUSG00000094093	Gm25647	predicted gene, 25647 [Source:MGI Symbol;Acc:MGI:5455424]	UP
ENSMUSG00000094099	Gm25823	predicted gene, 25823 [Source:MGI Symbol;Acc:MGI:5455600]	UP
ENSMUSG00000094128	Gm23943	predicted gene, 23943 [Source:MGI Symbol;Acc:MGI:5453720]	UP
ENSMUSG00000094131	Gm22265	predicted gene, 22265 [Source:MGI Symbol;Acc:MGI:5452042]	UP
ENSMUSG00000094144	Gm21312	predicted gene, 21312 [Source:MGI Symbol;Acc:MGI:5434667]	UP
ENSMUSG00000094150	Gm23265	predicted gene, 23265 [Source:MGI Symbol;Acc:MGI:5453042]	UP
ENSMUSG00000094213	Gm23449	predicted gene, 23449 [Source:MGI Symbol;Acc:MGI:5453226]	UP
ENSMUSG00000094218	Gm23446	predicted gene, 23446 [Source:MGI Symbol;Acc:MGI:5453223]	UP
ENSMUSG00000094236	Gm24609	predicted gene, 24609 [Source:MGI Symbol;Acc:MGI:5454386]	UP
ENSMUSG00000094274	Gm22289	predicted gene, 22289 [Source:MGI Symbol;Acc:MGI:5452066]	UP
ENSMUSG00000094276	Gm15068	predicted gene 15068 [Source:MGI Symbol;Acc:MGI:3705724]	UP
ENSMUSG00000094286	Gm12424	predicted gene 12424 [Source:MGI Symbol;Acc:MGI:3650991]	UP
ENSMUSG00000094287	Gm26433	predicted gene, 26433 [Source:MGI Symbol;Acc:MGI:5456210]	UP
ENSMUSG00000094360	Gm14307	predicted gene 14307 [Source:MGI Symbol;Acc:MGI:3782920]	UP
ENSMUSG00000094381	Gm25068	predicted gene, 25068 [Source:MGI Symbol;Acc:MGI:5454845]	UP
ENSMUSG00000094389	Gm22188	predicted gene, 22188 [Source:MGI Symbol;Acc:MGI:5451965]	UP
ENSMUSG00000094421	Gm20946	predicted gene, 20946 [Source:MGI Symbol;Acc:MGI:5434301]	UP
ENSMUSG00000094472	Gm21897	predicted gene, 21897 [Source:MGI Symbol;Acc:MGI:5434061]	UP
ENSMUSG00000094474	AC123873.2		UP
ENSMUSG00000094548	Gm25221	predicted gene, 25221 [Source:MGI Symbol;Acc:MGI:5454998]	UP
ENSMUSG00000094571	Gm23551	predicted gene, 23551 [Source:MGI Symbol;Acc:MGI:5453328]	UP
ENSMUSG00000094573	Gm23549	predicted gene, 23549 [Source:MGI Symbol;Acc:MGI:5453326]	UP
ENSMUSG00000094599	Gm24742	predicted gene, 24742 [Source:MGI Symbol;Acc:MGI:5454519]	UP
ENSMUSG00000094610	Gm23076	predicted gene, 23076 [Source:MGI Symbol;Acc:MGI:5452853]	UP
ENSMUSG00000094631	Gm24220	predicted gene, 24220 [Source:MGI Symbol;Acc:MGI:5453997]	UP
ENSMUSG00000094642	Gm23696	predicted gene, 23696 [Source:MGI Symbol;Acc:MGI:5453473]	UP
ENSMUSG00000094694	Ighv1-9	immunoglobulin heavy variable V1-9 [Source:MGI Symbol;Acc:MGI:4439621]	UP
ENSMUSG00000094722	AC125178.1		UP
ENSMUSG00000094740	Gm17449	predicted gene, 17449 [Source:MGI Symbol;Acc:MGI:4937083]	UP
ENSMUSG00000094831	Gm25474	predicted gene, 25474 [Source:MGI Symbol;Acc:MGI:5455251]	UP
ENSMUSG00000094837	Gm25471	predicted gene, 25471 [Source:MGI Symbol;Acc:MGI:5455248]	UP
ENSMUSG00000094852	Gm9034	predicted pseudogene 9034 [Source:MGI Symbol;Acc:MGI:3643526]	UP
ENSMUSG00000094856	Gm21962	predicted gene, 21962 [Source:MGI Symbol;Acc:MGI:5439431]	UP
ENSMUSG00000094866	Gm25947	predicted gene, 25947 [Source:MGI Symbol;Acc:MGI:5455724]	UP
ENSMUSG00000094901	Gm23576	predicted gene, 23576 [Source:MGI Symbol;Acc:MGI:5453353]	UP
ENSMUSG00000094917	Gm26390	predicted gene, 26390 [Source:MGI Symbol;Acc:MGI:5456167]	UP
ENSMUSG00000094923	Gm24760	predicted gene, 24760 [Source:MGI Symbol;Acc:MGI:5454537]	UP
ENSMUSG00000094960	Gm22417	predicted gene, 22417 [Source:MGI Symbol;Acc:MGI:5452194]	UP
ENSMUSG00000094971	Gm25255	predicted gene, 25255 [Source:MGI Symbol;Acc:MGI:5455032]	UP
ENSMUSG00000094973	Gm8994	predicted gene 8994 [Source:MGI Symbol;Acc:MGI:3644226]	UP
ENSMUSG00000094987	Gm23724	predicted gene, 23724 [Source:MGI Symbol;Acc:MGI:5453501]	UP
ENSMUSG00000094994	Gm22046	predicted gene, 22046 [Source:MGI Symbol;Acc:MGI:5451823]	UP
ENSMUSG00000094997	Gm22047	predicted gene, 22047 [Source:MGI Symbol;Acc:MGI:5451824]	UP
ENSMUSG00000095022	Gm20765	predicted gene, 20765 [Source:MGI Symbol;Acc:MGI:5434121]	UP
ENSMUSG00000095027	Gm24017	predicted gene, 24017 [Source:MGI Symbol;Acc:MGI:5453794]	UP
ENSMUSG00000095060	Gm26188	predicted gene, 26188 [Source:MGI Symbol;Acc:MGI:5455965]	UP
ENSMUSG00000095100	Gm22128	predicted gene, 22128 [Source:MGI Symbol;Acc:MGI:5451905]	UP
ENSMUSG00000095133	Gm24897	predicted gene, 24897 [Source:MGI Symbol;Acc:MGI:5454674]	UP
ENSMUSG00000095155	Gm26032	predicted gene, 26032 [Source:MGI Symbol;Acc:MGI:5455809]	UP
ENSMUSG00000095186	Gm10718	predicted gene 10718 [Source:MGI Symbol;Acc:MGI:3642028]	UP
ENSMUSG00000095206	Gm17404	predicted gene, 17404 [Source:MGI Symbol;Acc:MGI:4937038]	UP
ENSMUSG00000095231	Gm14297	predicted gene 14297 [Source:MGI Symbol;Acc:MGI:3650219]	UP
ENSMUSG00000095280	Gm21738	predicted gene, 21738 [Source:MGI Symbol;Acc:MGI:5433902]	UP
ENSMUSG00000095285	Ighv5-9	immunoglobulin heavy variable 5-9 [Source:MGI Symbol;Acc:MGI:4439873]	UP
ENSMUSG00000095294	Gm21119	predicted gene, 21119 [Source:MGI Symbol;Acc:MGI:5434474]	UP
ENSMUSG00000095307	Gm12573	predicted gene 12573 [Source:MGI Symbol;Acc:MGI:3649353]	UP
ENSMUSG00000095366	Gm21860	predicted gene, 21860 [Source:MGI Symbol;Acc:MGI:5434024]	UP
ENSMUSG00000095367	Gm20784	predicted gene, 20784 [Source:MGI Symbol;Acc:MGI:5434140]	UP
ENSMUSG00000095374	Gm22110	predicted gene, 22110 [Source:MGI Symbol;Acc:MGI:5451887]	UP
ENSMUSG00000095380	Gm23952	predicted gene, 23952 [Source:MGI Symbol;Acc:MGI:5453729]	UP
ENSMUSG00000095382	Gm24466	predicted gene, 24466 [Source:MGI Symbol;Acc:MGI:5454243]	UP
ENSMUSG00000095389	Gm23953	predicted gene, 23953 [Source:MGI Symbol;Acc:MGI:5453730]	UP
ENSMUSG00000095428	Gm24418	predicted gene, 24418 [Source:MGI Symbol;Acc:MGI:5454195]	UP
ENSMUSG00000095438	Gm21747	predicted gene, 21747 [Source:MGI Symbol;Acc:MGI:5433911]	UP
ENSMUSG00000095458	Gm26223	predicted gene, 26223 [Source:MGI Symbol;Acc:MGI:5456000]	UP
ENSMUSG00000095476	Gm25077	predicted gene, 25077 [Source:MGI Symbol;Acc:MGI:5454854]	UP
ENSMUSG00000095523	AC124606.1		UP
ENSMUSG00000095542	Gm24618	predicted gene, 24618 [Source:MGI Symbol;Acc:MGI:5454395]	UP
ENSMUSG00000095547	Gm10719	predicted gene 10719 [Source:MGI Symbol;Acc:MGI:3641690]	UP
ENSMUSG00000095618	Gm26246	predicted gene, 26246 [Source:MGI Symbol;Acc:MGI:5456023]	UP
ENSMUSG00000095639	Gm22941	predicted gene, 22941 [Source:MGI Symbol;Acc:MGI:5452718]	UP
ENSMUSG00000095691	Gm26094	predicted gene, 26094 [Source:MGI Symbol;Acc:MGI:5455871]	UP
ENSMUSG00000095709	Gm21378	predicted gene, 21378 [Source:MGI Symbol;Acc:MGI:5434733]	UP
ENSMUSG00000095734	Gm23767	predicted gene, 23767 [Source:MGI Symbol;Acc:MGI:5453544]	UP
ENSMUSG00000095757	Gm24180	predicted gene, 24180 [Source:MGI Symbol;Acc:MGI:5453957]	UP
ENSMUSG00000095762	Gm16378	predicted gene 16378 [Source:MGI Symbol;Acc:MGI:3646886]	UP
ENSMUSG00000095798	Gm26298	predicted gene, 26298 [Source:MGI Symbol;Acc:MGI:5456075]	UP
ENSMUSG00000095836	Gm21960	predicted gene, 21960 [Source:MGI Symbol;Acc:MGI:5439429]	UP
ENSMUSG00000095849	Gm24300	predicted gene, 24300 [Source:MGI Symbol;Acc:MGI:5454077]	UP
ENSMUSG00000095885	Gm26432	predicted gene, 26432 [Source:MGI Symbol;Acc:MGI:5456209]	UP
ENSMUSG00000095891	Gm10717	predicted gene 10717 [Source:MGI Symbol;Acc:MGI:3642031]	UP
ENSMUSG00000095892	Rnu5g	RNA, U5G small nuclear [Source:MGI Symbol;Acc:MGI:2157900]	UP
ENSMUSG00000095909	Gm10324	predicted gene 10324 [Source:MGI Symbol;Acc:MGI:3642406]	UP
ENSMUSG00000095910	Olfr469	olfactory receptor 469 [Source:MGI Symbol;Acc:MGI:3030303]	UP
ENSMUSG00000095954	Gm3183	predicted gene 3183 [Source:MGI Symbol;Acc:MGI:3781362]	UP
ENSMUSG00000095990	Zfp97	zinc finger protein 97 [Source:MGI Symbol;Acc:MGI:105921]	UP
ENSMUSG00000096017	Gm26502	predicted gene, 26502 [Source:MGI Symbol;Acc:MGI:5456279]	UP
ENSMUSG00000096019	Gm26504	predicted gene, 26504 [Source:MGI Symbol;Acc:MGI:5456281]	UP
ENSMUSG00000096021	Gm25985	predicted gene, 25985 [Source:MGI Symbol;Acc:MGI:5455762]	UP
ENSMUSG00000096023	Gm3542	predicted gene 3542 [Source:MGI Symbol;Acc:MGI:3781719]	UP
ENSMUSG00000096035	Gm1045	predicted gene 1045 [Source:MGI Symbol;Acc:MGI:2685891]	UP
ENSMUSG00000096044	Gm16427	predicted gene 16427 [Source:MGI Symbol;Acc:MGI:3704103]	UP
ENSMUSG00000096048	Gm22510	predicted gene, 22510 [Source:MGI Symbol;Acc:MGI:5452287]	UP
ENSMUSG00000096070	Gm25350	predicted gene, 25350 [Source:MGI Symbol;Acc:MGI:5455127]	UP
ENSMUSG00000096082	Gm24711	predicted gene, 24711 [Source:MGI Symbol;Acc:MGI:5454488]	UP
ENSMUSG00000096095	Gm26332	predicted gene, 26332 [Source:MGI Symbol;Acc:MGI:5456109]	UP
ENSMUSG00000096110	Gm26270	predicted gene, 26270 [Source:MGI Symbol;Acc:MGI:5456047]	UP
ENSMUSG00000096130	Gm25144	predicted gene, 25144 [Source:MGI Symbol;Acc:MGI:5454921]	UP
ENSMUSG00000096142	Gm25817	predicted gene, 25817 [Source:MGI Symbol;Acc:MGI:5455594]	UP
ENSMUSG00000096148	Gm25816	predicted gene, 25816 [Source:MGI Symbol;Acc:MGI:5455593]	UP
ENSMUSG00000096159	Gm24153	predicted gene, 24153 [Source:MGI Symbol;Acc:MGI:5453930]	UP
ENSMUSG00000096161	Gm24639	predicted gene, 24639 [Source:MGI Symbol;Acc:MGI:5454416]	UP
ENSMUSG00000096190	Gm26136	predicted gene, 26136 [Source:MGI Symbol;Acc:MGI:5455913]	UP
ENSMUSG00000096201	Gm10715	predicted gene 10715 [Source:MGI Symbol;Acc:MGI:3642376]	UP
ENSMUSG00000096248	Gm24264	predicted gene, 24264 [Source:MGI Symbol;Acc:MGI:5454041]	UP
ENSMUSG00000096265	4930467E23Rik	RIKEN cDNA 4930467E23 gene [Source:MGI Symbol;Acc:MGI:1923056]	UP
ENSMUSG00000096274	Gm24766	predicted gene, 24766 [Source:MGI Symbol;Acc:MGI:5454543]	UP
ENSMUSG00000096285	Gm22253	predicted gene, 22253 [Source:MGI Symbol;Acc:MGI:5452030]	UP
ENSMUSG00000096287	Gm22252	predicted gene, 22252 [Source:MGI Symbol;Acc:MGI:5452029]	UP
ENSMUSG00000096302	Gm25210	predicted gene, 25210 [Source:MGI Symbol;Acc:MGI:5454987]	UP
ENSMUSG00000096313	Gm23524	predicted gene, 23524 [Source:MGI Symbol;Acc:MGI:5453301]	UP
ENSMUSG00000096324	Gm26336	predicted gene, 26336 [Source:MGI Symbol;Acc:MGI:5456113]	UP
ENSMUSG00000096384	Gm25352	predicted gene, 25352 [Source:MGI Symbol;Acc:MGI:5455129]	UP
ENSMUSG00000096385	Gm11168	predicted gene 11168 [Source:MGI Symbol;Acc:MGI:3779420]	UP
ENSMUSG00000096387	Gm26488	predicted gene, 26488 [Source:MGI Symbol;Acc:MGI:5456265]	UP
ENSMUSG00000096431	Gm22131	predicted gene, 22131 [Source:MGI Symbol;Acc:MGI:5451908]	UP
ENSMUSG00000096462	Gm22812	predicted gene, 22812 [Source:MGI Symbol;Acc:MGI:5452589]	UP
ENSMUSG00000096463	Gm21750	predicted gene, 21750 [Source:MGI Symbol;Acc:MGI:5433914]	UP
ENSMUSG00000096470	Gm9603	predicted gene 9603 [Source:MGI Symbol;Acc:MGI:3780011]	UP
ENSMUSG00000096475	Snord116l1	small nucleolar RNA, C/D box 116-like 1 [Source:MGI Symbol;Acc:MGI:1927532]	UP
ENSMUSG00000096496	Gm25646	predicted gene, 25646 [Source:MGI Symbol;Acc:MGI:5455423]	UP
ENSMUSG00000096502	Gm23089	predicted gene, 23089 [Source:MGI Symbol;Acc:MGI:5452866]	UP
ENSMUSG00000096519	Gm10721	predicted gene 10721 [Source:MGI Symbol;Acc:MGI:3641688]	UP
ENSMUSG00000096557	Gm7258	predicted gene 7258 [Source:MGI Symbol;Acc:MGI:3644893]	UP
ENSMUSG00000096585	Gm22917	predicted gene, 22917 [Source:MGI Symbol;Acc:MGI:5452694]	UP
ENSMUSG00000096604	Gm26201	predicted gene, 26201 [Source:MGI Symbol;Acc:MGI:5455978]	UP
ENSMUSG00000096634	Gm22173	predicted gene, 22173 [Source:MGI Symbol;Acc:MGI:5451950]	UP
ENSMUSG00000096647	Gm6223	predicted gene 6223 [Source:MGI Symbol;Acc:MGI:3646615]	UP
ENSMUSG00000096660	Gm22863	predicted gene, 22863 [Source:MGI Symbol;Acc:MGI:5452640]	UP
ENSMUSG00000096661	Gm15069	predicted gene 15069 [Source:MGI Symbol;Acc:MGI:3705554]	UP
ENSMUSG00000096683	Gm25988	predicted gene, 25988 [Source:MGI Symbol;Acc:MGI:5455765]	UP
ENSMUSG00000096696	Zfp960	zinc finger protein 960 [Source:MGI Symbol;Acc:MGI:3052731]	UP
ENSMUSG00000096736	Gm17535	predicted gene, 17535 [Source:MGI Symbol;Acc:MGI:4937169]	UP
ENSMUSG00000096756	AC165294.3		UP
ENSMUSG00000096759	Snord116l2	small nucleolar RNA, C/D box 116-like 2 [Source:MGI Symbol;Acc:MGI:1927533]	UP
ENSMUSG00000096845	Gm25597	predicted gene, 25597 [Source:MGI Symbol;Acc:MGI:5455374]	UP
ENSMUSG00000096850	Gm21748	predicted gene, 21748 [Source:MGI Symbol;Acc:MGI:5433912]	UP
ENSMUSG00000096865	Gm23313	predicted gene, 23313 [Source:MGI Symbol;Acc:MGI:5453090]	UP
ENSMUSG00000096868	Gm22258	predicted gene, 22258 [Source:MGI Symbol;Acc:MGI:5452035]	UP
ENSMUSG00000096870	Gm21816	predicted gene, 21816 [Source:MGI Symbol;Acc:MGI:5433980]	UP
ENSMUSG00000097009	Gm26861	predicted gene, 26861 [Source:MGI Symbol;Acc:MGI:5477355]	UP
ENSMUSG00000097039	Pvt1	plasmacytoma variant translocation 1 [Source:MGI Symbol;Acc:MGI:97824]	UP
ENSMUSG00000097055	Gm4419	predicted gene 4419 [Source:MGI Symbol;Acc:MGI:3782604]	UP
ENSMUSG00000097062	Gm17586	predicted gene, 17586 [Source:MGI Symbol;Acc:MGI:4937220]	UP
ENSMUSG00000097108	Gm26581	predicted gene, 26581 [Source:MGI Symbol;Acc:MGI:5477075]	UP
ENSMUSG00000097140	Gm26779	predicted gene, 26779 [Source:MGI Symbol;Acc:MGI:5477273]	UP
ENSMUSG00000097145	9230114K14Rik	RIKEN cDNA 9230114K14 gene [Source:MGI Symbol;Acc:MGI:3041212]	UP
ENSMUSG00000097312	Gm26870	predicted gene, 26870 [Source:MGI Symbol;Acc:MGI:5477364]	UP
ENSMUSG00000097354	2310001H17Rik	RIKEN cDNA 2310001H17 gene [Source:MGI Symbol;Acc:MGI:1923682]	UP
ENSMUSG00000097427	Gm6763	predicted gene 6763 [Source:MGI Symbol;Acc:MGI:3643573]	UP
ENSMUSG00000097550	Gm21304	predicted gene, 21304 [Source:MGI Symbol;Acc:MGI:5434659]	UP
ENSMUSG00000097554	Gm26825	predicted gene, 26825 [Source:MGI Symbol;Acc:MGI:5477319]	UP
ENSMUSG00000097586	Gm26528	predicted gene, 26528 [Source:MGI Symbol;Acc:MGI:5477022]	UP
ENSMUSG00000097612	Gm26509	predicted gene, 26509 [Source:MGI Symbol;Acc:MGI:5477003]	UP
ENSMUSG00000097624	Gm5091	predicted gene 5091 [Source:MGI Symbol;Acc:MGI:3779456]	UP
ENSMUSG00000097873	Gm26867	predicted gene, 26867 [Source:MGI Symbol;Acc:MGI:5477361]	UP
ENSMUSG00000097878	Gm8764	predicted gene 8764 [Source:MGI Symbol;Acc:MGI:3643666]	UP
ENSMUSG00000097879	Gm26869	predicted gene, 26869 [Source:MGI Symbol;Acc:MGI:5477363]	UP
ENSMUSG00000097993	Ptprv	protein tyrosine phosphatase, receptor type, V [Source:MGI Symbol;Acc:MGI:108027]	UP
ENSMUSG00000097998	Gm27019	predicted gene, 27019 [Source:MGI Symbol;Acc:MGI:5504134]	UP
ENSMUSG00000098002	Gm9658	predicted gene 9658 [Source:MGI Symbol;Acc:MGI:3780066]	UP
ENSMUSG00000098012	Gm8907	predicted gene 8907 [Source:MGI Symbol;Acc:MGI:3643311]	UP
ENSMUSG00000098013	Gm9135	predicted gene 9135 [Source:MGI Symbol;Acc:MGI:3645182]	UP
ENSMUSG00000098016	Gm9211	predicted gene 9211 [Source:MGI Symbol;Acc:MGI:3648971]	UP
ENSMUSG00000098021	Gm9522	predicted gene 9522 [Source:MGI Symbol;Acc:MGI:3779931]	UP
ENSMUSG00000098035	Gm5335	predicted gene 5335 [Source:MGI Symbol;Acc:MGI:3647920]	UP
ENSMUSG00000098039	Gm26925	predicted gene, 26925 [Source:MGI Symbol;Acc:MGI:5504040]	UP
ENSMUSG00000098043	Gm26980	predicted gene, 26980 [Source:MGI Symbol;Acc:MGI:5504095]	UP
ENSMUSG00000098061	Gm26945	predicted gene, 26945 [Source:MGI Symbol;Acc:MGI:5504060]	UP
ENSMUSG00000098092	Gm2076	predicted gene 2076 [Source:MGI Symbol;Acc:MGI:3780243]	UP
ENSMUSG00000098203	Gm9568	predicted gene 9568 [Source:MGI Symbol;Acc:MGI:3779978]	UP
ENSMUSG00000098219	Gm7481	predicted gene 7481 [Source:MGI Symbol;Acc:MGI:3648575]	UP
ENSMUSG00000098223	Gm4891	predicted gene 4891 [Source:MGI Symbol;Acc:MGI:3645744]	UP
ENSMUSG00000098227	Gm4812	predicted gene 4812 [Source:MGI Symbol;Acc:MGI:3779437]	UP
[truncated: 13 more rows]

## Sheet: Pip6a-scrambled vs WT Proteins
ensembl_gene_id	external_gene_name	description	Direction
ENSMUSG00000000359	Rem1	rad and gem related GTP binding protein 1 [Source:MGI Symbol;Acc:MGI:1097696]	DOWN
ENSMUSG00000000915	Hip1r	huntingtin interacting protein 1 related [Source:MGI Symbol;Acc:MGI:1352504]	DOWN
ENSMUSG00000001053	N4bp3	NEDD4 binding protein 3 [Source:MGI Symbol;Acc:MGI:2442218]	DOWN
ENSMUSG00000001123	Lgals9	lectin, galactose binding, soluble 9 [Source:MGI Symbol;Acc:MGI:109496]	DOWN
ENSMUSG00000001158	Snrnp27	small nuclear ribonucleoprotein 27 (U4/U6.U5) [Source:MGI Symbol;Acc:MGI:1913868]	DOWN
ENSMUSG00000001627	Ifrd1	interferon-related developmental regulator 1 [Source:MGI Symbol;Acc:MGI:1316717]	DOWN
ENSMUSG00000001663	Gstt1	glutathione S-transferase, theta 1 [Source:MGI Symbol;Acc:MGI:107379]	DOWN
ENSMUSG00000001741	Il16	interleukin 16 [Source:MGI Symbol;Acc:MGI:1270855]	DOWN
ENSMUSG00000001864	Aif1l	allograft inflammatory factor 1-like [Source:MGI Symbol;Acc:MGI:1919598]	DOWN
ENSMUSG00000001946	Esam	endothelial cell-specific adhesion molecule [Source:MGI Symbol;Acc:MGI:1916774]	DOWN
ENSMUSG00000002228	Ppm1j	protein phosphatase 1J [Source:MGI Symbol;Acc:MGI:1919137]	DOWN
ENSMUSG00000002329	Mdp1	magnesium-dependent phosphatase 1 [Source:MGI Symbol;Acc:MGI:1915131]	DOWN
ENSMUSG00000002409	Dyrk1b	dual-specificity tyrosine-(Y)-phosphorylation regulated kinase 1b [Source:MGI Symbol;Acc:MGI:1330302]	DOWN
ENSMUSG00000002413	Braf	Braf transforming gene [Source:MGI Symbol;Acc:MGI:88190]	DOWN
ENSMUSG00000002455	Prpf6	PRP6 pre-mRNA splicing factor 6 homolog (yeast) [Source:MGI Symbol;Acc:MGI:1922946]	DOWN
ENSMUSG00000002500	Rpl3l	ribosomal protein L3-like [Source:MGI Symbol;Acc:MGI:1913461]	DOWN
ENSMUSG00000002504	Slc9a3r2	solute carrier family 9 (sodium/hydrogen exchanger), member 3 regulator 2 [Source:MGI Symbol;Acc:MGI:1890662]	DOWN
ENSMUSG00000003228	Grk5	G protein-coupled receptor kinase 5 [Source:MGI Symbol;Acc:MGI:109161]	DOWN
ENSMUSG00000003500	Impdh1	inosine 5-phosphate dehydrogenase 1 [Source:MGI Symbol;Acc:MGI:96567]	DOWN
ENSMUSG00000003518	Dusp3	dual specificity phosphatase 3 (vaccinia virus phosphatase VH1-related) [Source:MGI Symbol;Acc:MGI:1919599]	DOWN
ENSMUSG00000003559	As3mt	arsenic (+3 oxidation state) methyltransferase [Source:MGI Symbol;Acc:MGI:1929882]	DOWN
ENSMUSG00000003573	Homer3	homer scaffolding protein 3 [Source:MGI Symbol;Acc:MGI:1347359]	DOWN
ENSMUSG00000003585	Sec14l2	SEC14-like lipid binding 2 [Source:MGI Symbol;Acc:MGI:1915065]	DOWN
ENSMUSG00000003604	Aven	apoptosis, caspase activation inhibitor [Source:MGI Symbol;Acc:MGI:1921518]	DOWN
ENSMUSG00000004565	Pnpla6	patatin-like phospholipase domain containing 6 [Source:MGI Symbol;Acc:MGI:1354723]	DOWN
ENSMUSG00000004880	Lbr	lamin B receptor [Source:MGI Symbol;Acc:MGI:2138281]	DOWN
ENSMUSG00000005233	Spc25	SPC25, NDC80 kinetochore complex component, homolog (S. cerevisiae) [Source:MGI Symbol;Acc:MGI:1913692]	DOWN
ENSMUSG00000005611	Mrvi1	MRV integration site 1 [Source:MGI Symbol;Acc:MGI:1338023]	DOWN
ENSMUSG00000005774	Rfx5	regulatory factor X, 5 (influences HLA class II expression) [Source:MGI Symbol;Acc:MGI:1858421]	DOWN
ENSMUSG00000005803	Sqrdl	sulfide quinone reductase-like (yeast) [Source:MGI Symbol;Acc:MGI:1929899]	DOWN
ENSMUSG00000006058	Snf8	SNF8, ESCRT-II complex subunit, homolog (S. cerevisiae) [Source:MGI Symbol;Acc:MGI:1343161]	DOWN
ENSMUSG00000006127	Inpp5k	inositol polyphosphate 5-phosphatase K [Source:MGI Symbol;Acc:MGI:1194899]	DOWN
ENSMUSG00000006219	Fblim1	filamin binding LIM protein 1 [Source:MGI Symbol;Acc:MGI:1921452]	DOWN
ENSMUSG00000006289	Osgep	O-sialoglycoprotein endopeptidase [Source:MGI Symbol;Acc:MGI:1913496]	DOWN
ENSMUSG00000006301	Tmbim1	transmembrane BAX inhibitor motif containing 1 [Source:MGI Symbol;Acc:MGI:1916910]	DOWN
ENSMUSG00000006386	Tek	endothelial-specific receptor tyrosine kinase [Source:MGI Symbol;Acc:MGI:98664]	DOWN
ENSMUSG00000006457	Actn3	actinin alpha 3 [Source:MGI Symbol;Acc:MGI:99678]	DOWN
ENSMUSG00000006574	Slc4a1	solute carrier family 4 (anion exchanger), member 1 [Source:MGI Symbol;Acc:MGI:109393]	DOWN
ENSMUSG00000007655	Cav1	caveolin 1, caveolae protein [Source:MGI Symbol;Acc:MGI:102709]	DOWN
ENSMUSG00000007833	Aldh16a1	aldehyde dehydrogenase 16 family, member A1 [Source:MGI Symbol;Acc:MGI:1916998]	DOWN
ENSMUSG00000008373	Prpf31	PRP31 pre-mRNA processing factor 31 homolog (yeast) [Source:MGI Symbol;Acc:MGI:1916238]	DOWN
ENSMUSG00000009876	Cox4i2	cytochrome c oxidase subunit IV isoform 2 [Source:MGI Symbol;Acc:MGI:2135755]	DOWN
ENSMUSG00000010358	Ifi35	interferon-induced protein 35 [Source:MGI Symbol;Acc:MGI:1917360]	DOWN
ENSMUSG00000010936	Vac14	Vac14 homolog (S. cerevisiae) [Source:MGI Symbol;Acc:MGI:2157980]	DOWN
ENSMUSG00000011831	Evi5	ecotropic viral integration site 5 [Source:MGI Symbol;Acc:MGI:104736]	DOWN
ENSMUSG00000012428	Steap4	STEAP family member 4 [Source:MGI Symbol;Acc:MGI:1923560]	DOWN
ENSMUSG00000012519	Mlkl	mixed lineage kinase domain-like [Source:MGI Symbol;Acc:MGI:1921818]	DOWN
ENSMUSG00000013495	Tmem175	transmembrane protein 175 [Source:MGI Symbol;Acc:MGI:1919642]	DOWN
ENSMUSG00000013698	Pea15a	phosphoprotein enriched in astrocytes 15A [Source:MGI Symbol;Acc:MGI:104799]	DOWN
ENSMUSG00000013858	Tmem259	transmembrane protein 259 [Source:MGI Symbol;Acc:MGI:2177957]	DOWN
ENSMUSG00000014850	Msh3	mutS homolog 3 (E. coli) [Source:MGI Symbol;Acc:MGI:109519]	DOWN
ENSMUSG00000015126	Tsr3	TSR3 20S rRNA accumulation [Source:MGI Symbol;Acc:MGI:1915577]	DOWN
ENSMUSG00000015134	Aldh1a3	aldehyde dehydrogenase family 1, subfamily A3 [Source:MGI Symbol;Acc:MGI:1861722]	DOWN
ENSMUSG00000015149	Sirt2	sirtuin 2 [Source:MGI Symbol;Acc:MGI:1927664]	DOWN
ENSMUSG00000015568	Lpl	lipoprotein lipase [Source:MGI Symbol;Acc:MGI:96820]	DOWN
ENSMUSG00000015714	Cers2	ceramide synthase 2 [Source:MGI Symbol;Acc:MGI:1924143]	DOWN
ENSMUSG00000017188	Coa3	cytochrome C oxidase assembly factor 3 [Source:MGI Symbol;Acc:MGI:1098757]	DOWN
ENSMUSG00000017204	Gsdma	gasdermin A [Source:MGI Symbol;Acc:MGI:1889509]	DOWN
ENSMUSG00000017309	Cd300lg	CD300 antigen like family member G [Source:MGI Symbol;Acc:MGI:1289168]	DOWN
ENSMUSG00000017754	Pltp	phospholipid transfer protein [Source:MGI Symbol;Acc:MGI:103151]	DOWN
ENSMUSG00000018339	Gpx3	glutathione peroxidase 3 [Source:MGI Symbol;Acc:MGI:105102]	DOWN
ENSMUSG00000018417	Myo1b	myosin IB [Source:MGI Symbol;Acc:MGI:107752]	DOWN
ENSMUSG00000018830	Myh11	myosin, heavy polypeptide 11, smooth muscle [Source:MGI Symbol;Acc:MGI:102643]	DOWN
ENSMUSG00000019139	Isyna1	myo-inositol 1-phosphate synthase A1 [Source:MGI Symbol;Acc:MGI:1919030]	DOWN
ENSMUSG00000019188	H13	histocompatibility 13 [Source:MGI Symbol;Acc:MGI:95886]	DOWN
ENSMUSG00000019194	Scn1b	sodium channel, voltage-gated, type I, beta [Source:MGI Symbol;Acc:MGI:98247]	DOWN
ENSMUSG00000019326	Aoc3	amine oxidase, copper containing 3 [Source:MGI Symbol;Acc:MGI:1306797]	DOWN
ENSMUSG00000019478	Rab4a	RAB4A, member RAS oncogene family [Source:MGI Symbol;Acc:MGI:105069]	DOWN
ENSMUSG00000019487	Trip10	thyroid hormone receptor interactor 10 [Source:MGI Symbol;Acc:MGI:2146901]	DOWN
ENSMUSG00000019647	Sema6a	sema domain, transmembrane domain (TM), and cytoplasmic domain, (semaphorin) 6A [Source:MGI Symbol;Acc:MGI:1203727]	DOWN
ENSMUSG00000019791	Hint3	histidine triad nucleotide binding protein 3 [Source:MGI Symbol;Acc:MGI:1914097]	DOWN
ENSMUSG00000019823	Mical1	microtubule associated monooxygenase, calponin and LIM domain containing 1 [Source:MGI Symbol;Acc:MGI:2385847]	DOWN
ENSMUSG00000019917	Sept10	septin 10 [Source:MGI Symbol;Acc:MGI:1918110]	DOWN
ENSMUSG00000019989	Enpp3	ectonucleotide pyrophosphatase/phosphodiesterase 3 [Source:MGI Symbol;Acc:MGI:2143702]	DOWN
ENSMUSG00000020015	Cdk17	cyclin-dependent kinase 17 [Source:MGI Symbol;Acc:MGI:97517]	DOWN
ENSMUSG00000020092	Pald1	phosphatase domain containing, paladin 1 [Source:MGI Symbol;Acc:MGI:1351623]	DOWN
ENSMUSG00000020262	Adarb1	adenosine deaminase, RNA-specific, B1 [Source:MGI Symbol;Acc:MGI:891999]	DOWN
ENSMUSG00000020272	Stk10	serine/threonine kinase 10 [Source:MGI Symbol;Acc:MGI:1099439]	DOWN
ENSMUSG00000020289	Nprl3	nitrogen permease regulator-like 3 [Source:MGI Symbol;Acc:MGI:109258]	DOWN
ENSMUSG00000020309	Chac2	ChaC, cation transport regulator 2 [Source:MGI Symbol;Acc:MGI:1915294]	DOWN
ENSMUSG00000020333	Acsl6	acyl-CoA synthetase long-chain family member 6 [Source:MGI Symbol;Acc:MGI:894291]	DOWN
ENSMUSG00000020359	Phykpl	5-phosphohydroxy-L-lysine phospholyase [Source:MGI Symbol;Acc:MGI:1920197]	DOWN
ENSMUSG00000020486	Sept4	septin 4 [Source:MGI Symbol;Acc:MGI:1270156]	DOWN
ENSMUSG00000020573	Pik3cg	phosphoinositide-3-kinase, catalytic, gamma polypeptide [Source:MGI Symbol;Acc:MGI:1353576]	DOWN
ENSMUSG00000020687	Cdc27	cell division cycle 27 [Source:MGI Symbol;Acc:MGI:102685]	DOWN
ENSMUSG00000020717	Pecam1	platelet/endothelial cell adhesion molecule 1 [Source:MGI Symbol;Acc:MGI:97537]	DOWN
ENSMUSG00000020736	Nt5c	5,3-nucleotidase, cytosolic [Source:MGI Symbol;Acc:MGI:1354954]	DOWN
ENSMUSG00000020781	Tsen54	tRNA splicing endonuclease 54 homolog (S. cerevisiae) [Source:MGI Symbol;Acc:MGI:1923515]	DOWN
ENSMUSG00000020788	Atp2a3	ATPase, Ca++ transporting, ubiquitous [Source:MGI Symbol;Acc:MGI:1194503]	DOWN
ENSMUSG00000020810	Cygb	cytoglobin [Source:MGI Symbol;Acc:MGI:2149481]	DOWN
ENSMUSG00000020821	Kif1c	kinesin family member 1C [Source:MGI Symbol;Acc:MGI:1098260]	DOWN
ENSMUSG00000020841	Cpd	carboxypeptidase D [Source:MGI Symbol;Acc:MGI:107265]	DOWN
ENSMUSG00000020846	Fam101b	family with sequence similarity 101, member B [Source:MGI Symbol;Acc:MGI:1923816]	DOWN
ENSMUSG00000020916	Krt36	keratin 36 [Source:MGI Symbol;Acc:MGI:109364]	DOWN
ENSMUSG00000021027	Ralgapa1	Ral GTPase activating protein, alpha subunit 1 [Source:MGI Symbol;Acc:MGI:1931050]	DOWN
ENSMUSG00000021057	Akap5	A kinase (PRKA) anchor protein 5 [Source:MGI Symbol;Acc:MGI:2685104]	DOWN
ENSMUSG00000021262	Evl	Ena-vasodilator stimulated phosphoprotein [Source:MGI Symbol;Acc:MGI:1194884]	DOWN
ENSMUSG00000021285	Ppp1r13b	protein phosphatase 1, regulatory (inhibitor) subunit 13B [Source:MGI Symbol;Acc:MGI:1336199]	DOWN
ENSMUSG00000021482	Aaed1	AhpC/TSA antioxidant enzyme domain containing 1 [Source:MGI Symbol;Acc:MGI:1913379]	DOWN
ENSMUSG00000021573	Tppp	tubulin polymerization promoting protein [Source:MGI Symbol;Acc:MGI:1920198]	DOWN
ENSMUSG00000021583	Erap1	endoplasmic reticulum aminopeptidase 1 [Source:MGI Symbol;Acc:MGI:1933403]	DOWN
ENSMUSG00000021645	Smn1	survival motor neuron 1 [Source:MGI Symbol;Acc:MGI:109257]	DOWN
ENSMUSG00000021646	Mccc2	methylcrotonoyl-Coenzyme A carboxylase 2 (beta) [Source:MGI Symbol;Acc:MGI:1925288]	DOWN
ENSMUSG00000021794	Glud1	glutamate dehydrogenase 1 [Source:MGI Symbol;Acc:MGI:95753]	DOWN
ENSMUSG00000021871	Pnp	purine-nucleoside phosphorylase [Source:MGI Symbol;Acc:MGI:97365]	DOWN
ENSMUSG00000021950	Anxa8	annexin A8 [Source:MGI Symbol;Acc:MGI:1201374]	DOWN
ENSMUSG00000022008	Gpalpp1	GPALPP motifs containing 1 [Source:MGI Symbol;Acc:MGI:1914717]	DOWN
ENSMUSG00000022032	Scara5	scavenger receptor class A, member 5 (putative) [Source:MGI Symbol;Acc:MGI:1918395]	DOWN
ENSMUSG00000022099	Dmtn	dematin actin binding protein [Source:MGI Symbol;Acc:MGI:99670]	DOWN
ENSMUSG00000022111	Uchl3	ubiquitin carboxyl-terminal esterase L3 (ubiquitin thiolesterase) [Source:MGI Symbol;Acc:MGI:1355274]	DOWN
ENSMUSG00000022149	C9	complement component 9 [Source:MGI Symbol;Acc:MGI:1098282]	DOWN
ENSMUSG00000022220	Adcy4	adenylate cyclase 4 [Source:MGI Symbol;Acc:MGI:99674]	DOWN
ENSMUSG00000022323	Hrsp12	heat-responsive protein 12 [Source:MGI Symbol;Acc:MGI:1095401]	DOWN
ENSMUSG00000022443	Myh9	myosin, heavy polypeptide 9, non-muscle [Source:MGI Symbol;Acc:MGI:107717]	DOWN
ENSMUSG00000022451	Twf1	twinfilin, actin-binding protein, homolog 1 (Drosophila) [Source:MGI Symbol;Acc:MGI:1100520]	DOWN
ENSMUSG00000022471	Xrcc6	X-ray repair complementing defective repair in Chinese hamster cells 6 [Source:MGI Symbol;Acc:MGI:95606]	DOWN
ENSMUSG00000022558	Mroh1	maestro heat-like repeat family member 1 [Source:MGI Symbol;Acc:MGI:2442558]	DOWN
ENSMUSG00000022579	Gpihbp1	GPI-anchored HDL-binding protein 1 [Source:MGI Symbol;Acc:MGI:1915703]	DOWN
ENSMUSG00000022607	Ptk2	PTK2 protein tyrosine kinase 2 [Source:MGI Symbol;Acc:MGI:95481]	DOWN
ENSMUSG00000022623	Shank3	SH3/ankyrin domain gene 3 [Source:MGI Symbol;Acc:MGI:1930016]	DOWN
ENSMUSG00000022672	Prkdc	protein kinase, DNA activated, catalytic polypeptide [Source:MGI Symbol;Acc:MGI:104779]	DOWN
ENSMUSG00000022797	Tfrc	transferrin receptor [Source:MGI Symbol;Acc:MGI:98822]	DOWN
ENSMUSG00000022799	Arhgap31	Rho GTPase activating protein 31 [Source:MGI Symbol;Acc:MGI:1333857]	DOWN
ENSMUSG00000022822	Abcc5	ATP-binding cassette, sub-family C (CFTR/MRP), member 5 [Source:MGI Symbol;Acc:MGI:1351644]	DOWN
ENSMUSG00000022836	Mylk	myosin, light polypeptide kinase [Source:MGI Symbol;Acc:MGI:894806]	DOWN
ENSMUSG00000022906	Parp9	poly (ADP-ribose) polymerase family, member 9 [Source:MGI Symbol;Acc:MGI:1933117]	DOWN
ENSMUSG00000023019	Gpd1	glycerol-3-phosphate dehydrogenase 1 (soluble) [Source:MGI Symbol;Acc:MGI:95679]	DOWN
ENSMUSG00000023088	Abcc1	ATP-binding cassette, sub-family C (CFTR/MRP), member 1 [Source:MGI Symbol;Acc:MGI:102676]	DOWN
ENSMUSG00000023150	Ivns1abp	influenza virus NS1A binding protein [Source:MGI Symbol;Acc:MGI:2152389]	DOWN
ENSMUSG00000023809	Rps6ka2	ribosomal protein S6 kinase, polypeptide 2 [Source:MGI Symbol;Acc:MGI:1342290]	DOWN
ENSMUSG00000023952	Gtpbp2	GTP binding protein 2 [Source:MGI Symbol;Acc:MGI:1860138]	DOWN
ENSMUSG00000024194	Cuta	cutA divalent cation tolerance homolog [Source:MGI Symbol;Acc:MGI:1914925]	DOWN
ENSMUSG00000024308	Tapbp	TAP binding protein [Source:MGI Symbol;Acc:MGI:1201689]	DOWN
ENSMUSG00000024338	Psmb8	proteasome (prosome, macropain) subunit, beta type 8 (large multifunctional peptidase 7) [Source:MGI Symbol;Acc:MGI:1346527]	DOWN
ENSMUSG00000024349	Tmem173	transmembrane protein 173 [Source:MGI Symbol;Acc:MGI:1919762]	DOWN
ENSMUSG00000024410	3110002H16Rik	RIKEN cDNA 3110002H16 gene [Source:MGI Symbol;Acc:MGI:1916528]	DOWN
ENSMUSG00000024451	Arap3	ArfGAP with RhoGAP domain, ankyrin repeat and PH domain 3 [Source:MGI Symbol;Acc:MGI:2147274]	DOWN
ENSMUSG00000024614	Tmx3	thioredoxin-related transmembrane protein 3 [Source:MGI Symbol;Acc:MGI:2442418]	DOWN
ENSMUSG00000024620	Pdgfrb	platelet derived growth factor receptor, beta polypeptide [Source:MGI Symbol;Acc:MGI:97531]	DOWN
ENSMUSG00000024668	Sdhaf2	succinate dehydrogenase complex assembly factor 2 [Source:MGI Symbol;Acc:MGI:1913322]	DOWN
ENSMUSG00000024773	Atg2a	autophagy related 2A [Source:MGI Symbol;Acc:MGI:1916291]	DOWN
ENSMUSG00000024776	Stambpl1	STAM binding protein like 1 [Source:MGI Symbol;Acc:MGI:1923880]	DOWN
ENSMUSG00000024866	Acy3	aspartoacylase (aminoacylase) 3 [Source:MGI Symbol;Acc:MGI:1918920]	DOWN
ENSMUSG00000024906	Mus81	MUS81 endonuclease homolog (yeast) [Source:MGI Symbol;Acc:MGI:1918961]	DOWN
ENSMUSG00000024925	Rnaseh2c	ribonuclease H2, subunit C [Source:MGI Symbol;Acc:MGI:1915459]	DOWN
ENSMUSG00000024960	Plcb3	phospholipase C, beta 3 [Source:MGI Symbol;Acc:MGI:104778]	DOWN
ENSMUSG00000024963	Dnajc4	DnaJ heat shock protein family (Hsp40) member C4 [Source:MGI Symbol;Acc:MGI:1927346]	DOWN
ENSMUSG00000024982	Zdhhc6	zinc finger, DHHC domain containing 6 [Source:MGI Symbol;Acc:MGI:1914230]	DOWN
ENSMUSG00000024983	Vti1a	vesicle transport through interaction with t-SNAREs 1A [Source:MGI Symbol;Acc:MGI:1855699]	DOWN
ENSMUSG00000025076	Casp7	caspase 7 [Source:MGI Symbol;Acc:MGI:109383]	DOWN
ENSMUSG00000025268	Maged2	melanoma antigen, family D, 2 [Source:MGI Symbol;Acc:MGI:1933391]	DOWN
ENSMUSG00000025357	Dgka	diacylglycerol kinase, alpha [Source:MGI Symbol;Acc:MGI:102952]	DOWN
ENSMUSG00000025417	Pip4k2c	phosphatidylinositol-5-phosphate 4-kinase, type II, gamma [Source:MGI Symbol;Acc:MGI:2152214]	DOWN
ENSMUSG00000025481	Urah	urate (5-hydroxyiso-) hydrolase [Source:MGI Symbol;Acc:MGI:1916142]	DOWN
ENSMUSG00000025537	Phkg1	phosphorylase kinase gamma 1 [Source:MGI Symbol;Acc:MGI:97579]	DOWN
ENSMUSG00000025558	Dock9	dedicator of cytokinesis 9 [Source:MGI Symbol;Acc:MGI:106321]	DOWN
ENSMUSG00000025608	Podxl	podocalyxin-like [Source:MGI Symbol;Acc:MGI:1351317]	DOWN
ENSMUSG00000026029	Casp8	caspase 8 [Source:MGI Symbol;Acc:MGI:1261423]	DOWN
ENSMUSG00000026102	Inpp1	inositol polyphosphate-1-phosphatase [Source:MGI Symbol;Acc:MGI:104848]	DOWN
ENSMUSG00000026104	Stat1	signal transducer and activator of transcription 1 [Source:MGI Symbol;Acc:MGI:103063]	DOWN
ENSMUSG00000026134	Prim2	DNA primase, p58 subunit [Source:MGI Symbol;Acc:MGI:97758]	DOWN
ENSMUSG00000026173	Plcd4	phospholipase C, delta 4 [Source:MGI Symbol;Acc:MGI:107469]	DOWN
ENSMUSG00000026187	Xrcc5	X-ray repair complementing defective repair in Chinese hamster cells 5 [Source:MGI Symbol;Acc:MGI:104517]	DOWN
ENSMUSG00000026211	Obsl1	obscurin-like 1 [Source:MGI Symbol;Acc:MGI:2138628]	DOWN
ENSMUSG00000026238	Ptma	prothymosin alpha [Source:MGI Symbol;Acc:MGI:97803]	DOWN
ENSMUSG00000026255	Efhd1	EF hand domain containing 1 [Source:MGI Symbol;Acc:MGI:1921607]	DOWN
ENSMUSG00000026277	Stk25	serine/threonine kinase 25 (yeast) [Source:MGI Symbol;Acc:MGI:1891699]	DOWN
ENSMUSG00000026278	Bok	BCL2-related ovarian killer [Source:MGI Symbol;Acc:MGI:1858494]	DOWN
ENSMUSG00000026280	Atg4b	autophagy related 4B, cysteine peptidase [Source:MGI Symbol;Acc:MGI:1913865]	DOWN
ENSMUSG00000026307	Scly	selenocysteine lyase [Source:MGI Symbol;Acc:MGI:1355310]	DOWN
ENSMUSG00000026404	Ddx59	DEAD (Asp-Glu-Ala-Asp) box polypeptide 59 [Source:MGI Symbol;Acc:MGI:1915247]	DOWN
ENSMUSG00000026447	Pik3c2b	phosphoinositide-3-kinase, class 2, beta polypeptide [Source:MGI Symbol;Acc:MGI:2685045]	DOWN
ENSMUSG00000026482	Rgl1	ral guanine nucleotide dissociation stimulator,-like 1 [Source:MGI Symbol;Acc:MGI:107484]	DOWN
ENSMUSG00000026547	Tagln2	transgelin 2 [Source:MGI Symbol;Acc:MGI:1312985]	DOWN
ENSMUSG00000026656	Fcgr2b	Fc receptor, IgG, low affinity IIb [Source:MGI Symbol;Acc:MGI:95499]	DOWN
ENSMUSG00000026657	Frmd4a	FERM domain containing 4A [Source:MGI Symbol;Acc:MGI:1919850]	DOWN
ENSMUSG00000026670	Uap1	UDP-N-acetylglucosamine pyrophosphorylase 1 [Source:MGI Symbol;Acc:MGI:1334459]	DOWN
ENSMUSG00000026753	Ppp6c	protein phosphatase 6, catalytic subunit [Source:MGI Symbol;Acc:MGI:1915107]	DOWN
ENSMUSG00000026782	Abi2	abl-interactor 2 [Source:MGI Symbol;Acc:MGI:106913]	DOWN
ENSMUSG00000026792	Lrsam1	leucine rich repeat and sterile alpha motif containing 1 [Source:MGI Symbol;Acc:MGI:2684789]	DOWN
ENSMUSG00000026796	Fam129b	family with sequence similarity 129, member B [Source:MGI Symbol;Acc:MGI:2442910]	DOWN
ENSMUSG00000026896	Ifih1	interferon induced with helicase C domain 1 [Source:MGI Symbol;Acc:MGI:1918836]	DOWN
ENSMUSG00000026946	Nmi	N-myc (and STAT) interactor [Source:MGI Symbol;Acc:MGI:1928368]	DOWN
ENSMUSG00000027004	Frzb	frizzled-related protein [Source:MGI Symbol;Acc:MGI:892032]	DOWN
ENSMUSG00000027007	Ssfa2	sperm specific antigen 2 [Source:MGI Symbol;Acc:MGI:1917849]	DOWN
ENSMUSG00000027217	Tspan18	tetraspanin 18 [Source:MGI Symbol;Acc:MGI:1917186]	DOWN
ENSMUSG00000027291	Vps39	vacuolar protein sorting 39 (yeast) [Source:MGI Symbol;Acc:MGI:2443189]	DOWN
ENSMUSG00000027366	Sppl2a	signal peptide peptidase like 2A [Source:MGI Symbol;Acc:MGI:1913802]	DOWN
ENSMUSG00000027412	Lpin3	lipin 3 [Source:MGI Symbol;Acc:MGI:1891342]	DOWN
ENSMUSG00000027435	Cd93	CD93 antigen [Source:MGI Symbol;Acc:MGI:106664]	DOWN
ENSMUSG00000027500	Stmn2	stathmin-like 2 [Source:MGI Symbol;Acc:MGI:98241]	DOWN
ENSMUSG00000027533	Fabp5	fatty acid binding protein 5, epidermal [Source:MGI Symbol;Acc:MGI:101790]	DOWN
ENSMUSG00000027589	Pcmtd2	protein-L-isoaspartate (D-aspartate) O-methyltransferase domain containing 2 [Source:MGI Symbol;Acc:MGI:1923927]	DOWN
ENSMUSG00000027669	Gnb4	guanine nucleotide binding protein (G protein), beta 4 [Source:MGI Symbol;Acc:MGI:104581]	DOWN
ENSMUSG00000028005	Gucy1b3	guanylate cyclase 1, soluble, beta 3 [Source:MGI Symbol;Acc:MGI:1860604]	DOWN
ENSMUSG00000028024	Enpep	glutamyl aminopeptidase [Source:MGI Symbol;Acc:MGI:106645]	DOWN
ENSMUSG00000028062	Lamtor2	late endosomal/lysosomal adaptor, MAPK and MTOR activator 2 [Source:MGI Symbol;Acc:MGI:1932697]	DOWN
ENSMUSG00000028229	Rmdn1	regulator of microtubule dynamics 1 [Source:MGI Symbol;Acc:MGI:1913552]	DOWN
ENSMUSG00000028245	Nsmaf	neutral sphingomyelinase (N-SMase) activation associated factor [Source:MGI Symbol;Acc:MGI:1341864]	DOWN
ENSMUSG00000028268	Gbp3	guanylate binding protein 3 [Source:MGI Symbol;Acc:MGI:1926263]	DOWN
ENSMUSG00000028270	Gbp2	guanylate binding protein 2 [Source:MGI Symbol;Acc:MGI:102772]	DOWN
ENSMUSG00000028295	Smim8	small integral membrane protein 8 [Source:MGI Symbol;Acc:MGI:1913541]	DOWN
ENSMUSG00000028525	Pde4b	phosphodiesterase 4B, cAMP specific [Source:MGI Symbol;Acc:MGI:99557]	DOWN
ENSMUSG00000028657	Ppt1	palmitoyl-protein thioesterase 1 [Source:MGI Symbol;Acc:MGI:1298204]	DOWN
ENSMUSG00000028669	Pithd1	PITH (C-terminal proteasome-interacting domain of thioredoxin-like) domain containing 1 [Source:MGI Symbol;Acc:MGI:1913443]	DOWN
ENSMUSG00000028684	Urod	uroporphyrinogen decarboxylase [Source:MGI Symbol;Acc:MGI:98916]	DOWN
ENSMUSG00000028760	Eif4g3	eukaryotic translation initiation factor 4 gamma, 3 [Source:MGI Symbol;Acc:MGI:1923935]	DOWN
ENSMUSG00000028788	Ptp4a2	protein tyrosine phosphatase 4a2 [Source:MGI Symbol;Acc:MGI:1277117]	DOWN
ENSMUSG00000028834	Trim63	tripartite motif-containing 63 [Source:MGI Symbol;Acc:MGI:2447992]	DOWN
ENSMUSG00000028838	Extl1	exostoses (multiple)-like 1 [Source:MGI Symbol;Acc:MGI:1888742]	DOWN
ENSMUSG00000028883	Sema3a	sema domain, immunoglobulin domain (Ig), short basic domain, secreted, (semaphorin) 3A [Source:MGI Symbol;Acc:MGI:107558]	DOWN
ENSMUSG00000028894	Inpp5b	inositol polyphosphate-5-phosphatase B [Source:MGI Symbol;Acc:MGI:103257]	DOWN
ENSMUSG00000028906	Epb41	erythrocyte membrane protein band 4.1 [Source:MGI Symbol;Acc:MGI:95401]	DOWN
ENSMUSG00000028978	Nos3	nitric oxide synthase 3, endothelial cell [Source:MGI Symbol;Acc:MGI:97362]	DOWN
ENSMUSG00000028996	Rbp7	retinol binding protein 7, cellular [Source:MGI Symbol;Acc:MGI:1890409]	DOWN
ENSMUSG00000029084	Cd38	CD38 antigen [Source:MGI Symbol;Acc:MGI:107474]	DOWN
ENSMUSG00000029086	Prom1	prominin 1 [Source:MGI Symbol;Acc:MGI:1100886]	DOWN
ENSMUSG00000029298	Gbp9	guanylate-binding protein 9 [Source:MGI Symbol;Acc:MGI:3605620]	DOWN
ENSMUSG00000029309	Sparcl1	SPARC-like 1 [Source:MGI Symbol;Acc:MGI:108110]	DOWN
ENSMUSG00000029414	Kntc1	kinetochore associated 1 [Source:MGI Symbol;Acc:MGI:2673709]	DOWN
ENSMUSG00000029427	Zcchc8	zinc finger, CCHC domain containing 8 [Source:MGI Symbol;Acc:MGI:1917900]	DOWN
ENSMUSG00000029474	Rnf34	ring finger protein 34 [Source:MGI Symbol;Acc:MGI:2153340]	DOWN
ENSMUSG00000029484	Anxa3	annexin A3 [Source:MGI Symbol;Acc:MGI:1201378]	DOWN
ENSMUSG00000029552	Tes	testis derived transcript [Source:MGI Symbol;Acc:MGI:105081]	DOWN
ENSMUSG00000029655	N4bp2l2	NEDD4 binding protein 2-like 2 [Source:MGI Symbol;Acc:MGI:2687207]	DOWN
ENSMUSG00000029710	Ephb4	Eph receptor B4 [Source:MGI Symbol;Acc:MGI:104757]	DOWN
ENSMUSG00000029826	Zc3hav1	zinc finger CCCH type, antiviral 1 [Source:MGI Symbol;Acc:MGI:1926031]	DOWN
ENSMUSG00000029862	Clcn1	chloride channel, voltage-sensitive 1 [Source:MGI Symbol;Acc:MGI:88417]	DOWN
ENSMUSG00000030047	Arhgap25	Rho GTPase activating protein 25 [Source:MGI Symbol;Acc:MGI:2443687]	DOWN
ENSMUSG00000030083	Abtb1	ankyrin repeat and BTB (POZ) domain containing 1 [Source:MGI Symbol;Acc:MGI:1933148]	DOWN
ENSMUSG00000030089	Slc41a3	solute carrier family 41, member 3 [Source:MGI Symbol;Acc:MGI:1918949]	DOWN
ENSMUSG00000030091	Nup210	nucleoporin 210 [Source:MGI Symbol;Acc:MGI:1859555]	DOWN
ENSMUSG00000030123	Plxnd1	plexin D1 [Source:MGI Symbol;Acc:MGI:2154244]	DOWN
ENSMUSG00000030157	Clec2d	C-type lectin domain family 2, member d [Source:MGI Symbol;Acc:MGI:2135589]	DOWN
ENSMUSG00000030225	Dera	deoxyribose-phosphate aldolase (putative) [Source:MGI Symbol;Acc:MGI:1913762]	DOWN
ENSMUSG00000030249	Abcc9	ATP-binding cassette, sub-family C (CFTR/MRP), member 9 [Source:MGI Symbol;Acc:MGI:1352630]	DOWN
ENSMUSG00000030287	Itpr2	inositol 1,4,5-triphosphate receptor 2 [Source:MGI Symbol;Acc:MGI:99418]	DOWN
ENSMUSG00000030309	Caprin2	caprin family member 2 [Source:MGI Symbol;Acc:MGI:2448541]	DOWN
ENSMUSG00000030403	Vasp	vasodilator-stimulated phosphoprotein [Source:MGI Symbol;Acc:MGI:109268]	DOWN
ENSMUSG00000030411	Nova2	neuro-oncological ventral antigen 2 [Source:MGI Symbol;Acc:MGI:104296]	DOWN
ENSMUSG00000030451	Herc2	HECT and RLD domain containing E3 ubiquitin protein ligase 2 [Source:MGI Symbol;Acc:MGI:103234]	DOWN
ENSMUSG00000030505	Prmt3	protein arginine N-methyltransferase 3 [Source:MGI Symbol;Acc:MGI:1919224]	DOWN
ENSMUSG00000030516	Tjp1	tight junction protein 1 [Source:MGI Symbol;Acc:MGI:98759]	DOWN
ENSMUSG00000030546	Plin1	perilipin 1 [Source:MGI Symbol;Acc:MGI:1890505]	DOWN
ENSMUSG00000030583	Sipa1l3	signal-induced proliferation-associated 1 like 3 [Source:MGI Symbol;Acc:MGI:1921456]	DOWN
ENSMUSG00000030590	Fam98c	family with sequence similarity 98, member C [Source:MGI Symbol;Acc:MGI:1921083]	DOWN
ENSMUSG00000030653	Pde2a	phosphodiesterase 2A, cGMP-stimulated [Source:MGI Symbol;Acc:MGI:2446107]	DOWN
ENSMUSG00000030737	Slco2b1	solute carrier organic anion transporter family, member 2b1 [Source:MGI Symbol;Acc:MGI:1351872]	DOWN
ENSMUSG00000030782	Tgfb1i1	transforming growth factor beta 1 induced transcript 1 [Source:MGI Symbol;Acc:MGI:102784]	DOWN
ENSMUSG00000031075	Ano1	anoctamin 1, calcium activated chloride channel [Source:MGI Symbol;Acc:MGI:2142149]	DOWN
ENSMUSG00000031174	Rpgr	retinitis pigmentosa GTPase regulator [Source:MGI Symbol;Acc:MGI:1344037]	DOWN
ENSMUSG00000031207	Msn	moesin [Source:MGI Symbol;Acc:MGI:97167]	DOWN
ENSMUSG00000031209	Heph	hephaestin [Source:MGI Symbol;Acc:MGI:1332240]	DOWN
ENSMUSG00000031312	Itgb1bp2	integrin beta 1 binding protein 2 [Source:MGI Symbol;Acc:MGI:1353420]	DOWN
ENSMUSG00000031442	Mcf2l	mcf.2 transforming sequence-like [Source:MGI Symbol;Acc:MGI:103263]	DOWN
ENSMUSG00000031486	Adgra2	adhesion G protein-coupled receptor A2 [Source:MGI Symbol;Acc:MGI:1925810]	DOWN
ENSMUSG00000031505	Carkd	carbohydrate kinase domain containing [Source:MGI Symbol;Acc:MGI:1913353]	DOWN
ENSMUSG00000031537	Ikbkb	inhibitor of kappaB kinase beta [Source:MGI Symbol;Acc:MGI:1338071]	DOWN
ENSMUSG00000031540	Kat6a	K(lysine) acetyltransferase 6A [Source:MGI Symbol;Acc:MGI:2442415]	DOWN
ENSMUSG00000031543	Ank1	ankyrin 1, erythroid [Source:MGI Symbol;Acc:MGI:88024]	DOWN
ENSMUSG00000031586	Rbpms	RNA binding protein gene with multiple splicing [Source:MGI Symbol;Acc:MGI:1334446]	DOWN
ENSMUSG00000031826	Usp10	ubiquitin specific peptidase 10 [Source:MGI Symbol;Acc:MGI:894652]	DOWN
ENSMUSG00000031871	Cdh5	cadherin 5 [Source:MGI Symbol;Acc:MGI:105057]	DOWN
ENSMUSG00000031897	Psmb10	proteasome (prosome, macropain) subunit, beta type 10 [Source:MGI Symbol;Acc:MGI:1096380]	DOWN
ENSMUSG00000031922	Cep57	centrosomal protein 57 [Source:MGI Symbol;Acc:MGI:1915551]	DOWN
ENSMUSG00000031971	Ccsap	centriole, cilia and spindle associated protein [Source:MGI Symbol;Acc:MGI:1920670]	DOWN
ENSMUSG00000031993	Snx19	sorting nexin 19 [Source:MGI Symbol;Acc:MGI:1921581]	DOWN
ENSMUSG00000032026	Rexo2	REX2, RNA exonuclease 2 homolog (S. cerevisiae) [Source:MGI Symbol;Acc:MGI:1888981]	DOWN
ENSMUSG00000032103	Pus3	pseudouridine synthase 3 [Source:MGI Symbol;Acc:MGI:1914299]	DOWN
ENSMUSG00000032114	Slc37a4	solute carrier family 37 (glucose-6-phosphate transporter), member 4 [Source:MGI Symbol;Acc:MGI:1316650]	DOWN
ENSMUSG00000032135	Mcam	melanoma cell adhesion molecule [Source:MGI Symbol;Acc:MGI:1933966]	DOWN
ENSMUSG00000032185	Carm1	coactivator-associated arginine methyltransferase 1 [Source:MGI Symbol;Acc:MGI:1913208]	DOWN
ENSMUSG00000032198	Dock6	dedicator of cytokinesis 6 [Source:MGI Symbol;Acc:MGI:1914789]	DOWN
ENSMUSG00000032220	Myo1e	myosin IE [Source:MGI Symbol;Acc:MGI:106621]	DOWN
ENSMUSG00000032267	Usp28	ubiquitin specific peptidase 28 [Source:MGI Symbol;Acc:MGI:2442293]	DOWN
ENSMUSG00000032410	Xrn1	5-3 exoribonuclease 1 [Source:MGI Symbol;Acc:MGI:891964]	DOWN
ENSMUSG00000032462	Pik3cb	phosphatidylinositol 3-kinase, catalytic, beta polypeptide [Source:MGI Symbol;Acc:MGI:1922019]	DOWN
ENSMUSG00000032512	Wdr48	WD repeat domain 48 [Source:MGI Symbol;Acc:MGI:1914811]	DOWN
ENSMUSG00000032596	Uba7	ubiquitin-like modifier activating enzyme 7 [Source:MGI Symbol;Acc:MGI:1349462]	DOWN
ENSMUSG00000032735	Ablim3	actin binding LIM protein family, member 3 [Source:MGI Symbol;Acc:MGI:2442582]	DOWN
ENSMUSG00000032849	Abcc4	ATP-binding cassette, sub-family C (CFTR/MRP), member 4 [Source:MGI Symbol;Acc:MGI:2443111]	DOWN
ENSMUSG00000032942	Ucp3	uncoupling protein 3 (mitochondrial, proton carrier) [Source:MGI Symbol;Acc:MGI:1099787]	DOWN
ENSMUSG00000033222	Ttf2	transcription termination factor, RNA polymerase II [Source:MGI Symbol;Acc:MGI:1921294]	DOWN
ENSMUSG00000033577	Myo6	myosin VI [Source:MGI Symbol;Acc:MGI:104785]	DOWN
ENSMUSG00000033715	Akr1c14	aldo-keto reductase family 1, member C14 [Source:MGI Symbol;Acc:MGI:2145458]	DOWN
ENSMUSG00000033910	Gucy1a3	guanylate cyclase 1, soluble, alpha 3 [Source:MGI Symbol;Acc:MGI:1926562]	DOWN
ENSMUSG00000033960	9430020K01Rik	RIKEN cDNA 9430020K01 gene [Source:MGI Symbol;Acc:MGI:2685174]	DOWN
ENSMUSG00000034037	Fgd5	FYVE, RhoGEF and PH domain containing 5 [Source:MGI Symbol;Acc:MGI:2443369]	DOWN
ENSMUSG00000034108	Ccs	copper chaperone for superoxide dismutase [Source:MGI Symbol;Acc:MGI:1333783]	DOWN
ENSMUSG00000034163	Zfc3h1	zinc finger, C3H1-type containing [Source:MGI Symbol;Acc:MGI:2446143]	DOWN
ENSMUSG00000034255	Arhgap27	Rho GTPase activating protein 27 [Source:MGI Symbol;Acc:MGI:1916903]	DOWN
ENSMUSG00000034327	Kctd9	potassium channel tetramerisation domain containing 9 [Source:MGI Symbol;Acc:MGI:2145579]	DOWN
ENSMUSG00000034422	Parp14	poly (ADP-ribose) polymerase family, member 14 [Source:MGI Symbol;Acc:MGI:1919489]	DOWN
ENSMUSG00000034480	Diaph2	diaphanous related formin 2 [Source:MGI Symbol;Acc:MGI:1858500]	DOWN
ENSMUSG00000034518	Hmgxb4	HMG box domain containing 4 [Source:MGI Symbol;Acc:MGI:1918073]	DOWN
ENSMUSG00000034738	Nostrin	nitric oxide synthase trafficker [Source:MGI Symbol;Acc:MGI:3606242]	DOWN
ENSMUSG00000034744	Nagk	N-acetylglucosamine kinase [Source:MGI Symbol;Acc:MGI:1860418]	DOWN
ENSMUSG00000034768	Asb16	ankyrin repeat and SOCS box-containing 16 [Source:MGI Symbol;Acc:MGI:2654437]	DOWN
ENSMUSG00000034911	Ushbp1	Usher syndrome 1C binding protein 1 [Source:MGI Symbol;Acc:MGI:1922920]	DOWN
ENSMUSG00000035086	Becn1	beclin 1, autophagy related [Source:MGI Symbol;Acc:MGI:1891828]	DOWN
ENSMUSG00000035248	Zcchc6	zinc finger, CCHC domain containing 6 [Source:MGI Symbol;Acc:MGI:2387179]	DOWN
ENSMUSG00000035284	Vps13c	vacuolar protein sorting 13C (yeast) [Source:MGI Symbol;Acc:MGI:2444207]	DOWN
ENSMUSG00000035517	Tdrd7	tudor domain containing 7 [Source:MGI Symbol;Acc:MGI:2140279]	DOWN
ENSMUSG00000035725	Prkx	protein kinase, X-linked [Source:MGI Symbol;Acc:MGI:1309999]	DOWN
ENSMUSG00000035873	Pawr	PRKC, apoptosis, WT1, regulator [Source:MGI Symbol;Acc:MGI:2149961]	DOWN
ENSMUSG00000035954	Dock4	dedicator of cytokinesis 4 [Source:MGI Symbol;Acc:MGI:1918006]	DOWN
ENSMUSG00000036026	Tmem63b	transmembrane protein 63b [Source:MGI Symbol;Acc:MGI:2387609]	DOWN
ENSMUSG00000036061	Smug1	single-strand selective monofunctional uracil DNA glycosylase [Source:MGI Symbol;Acc:MGI:1918976]	DOWN
ENSMUSG00000036112	Metap2	methionine aminopeptidase 2 [Source:MGI Symbol;Acc:MGI:1929701]	DOWN
ENSMUSG00000036206	Sh3bp4	SH3-domain binding protein 4 [Source:MGI Symbol;Acc:MGI:2138297]	DOWN
ENSMUSG00000036352	Ubac1	ubiquitin associated domain containing 1 [Source:MGI Symbol;Acc:MGI:1920995]	DOWN
ENSMUSG00000036368	Rmdn2	regulator of microtubule dynamics 2 [Source:MGI Symbol;Acc:MGI:2147043]	DOWN
ENSMUSG00000036403	Cep135	centrosomal protein 135 [Source:MGI Symbol;Acc:MGI:2681869]	DOWN
ENSMUSG00000036452	Arhgap26	Rho GTPase activating protein 26 [Source:MGI Symbol;Acc:MGI:1918552]	DOWN
ENSMUSG00000036636	Clcn7	chloride channel, voltage-sensitive 7 [Source:MGI Symbol;Acc:MGI:1347048]	DOWN
ENSMUSG00000036752	Tubb4b	tubulin, beta 4B class IVB [Source:MGI Symbol;Acc:MGI:1915472]	DOWN
ENSMUSG00000037210	Fam193a	family with sequence similarity 193, member A [Source:MGI Symbol;Acc:MGI:2447768]	DOWN
ENSMUSG00000037315	Jade3	jade family PHD finger 3 [Source:MGI Symbol;Acc:MGI:2148019]	DOWN
ENSMUSG00000037321	Tap1	transporter 1, ATP-binding cassette, sub-family B (MDR/TAP) [Source:MGI Symbol;Acc:MGI:98483]	DOWN
ENSMUSG00000037426	Depdc5	DEP domain containing 5 [Source:MGI Symbol;Acc:MGI:2141101]	DOWN
ENSMUSG00000037664	Cdkn1c	cyclin-dependent kinase inhibitor 1C (P57) [Source:MGI Symbol;Acc:MGI:104564]	DOWN
ENSMUSG00000037731	Themis2	thymocyte selection associated family member 2 [Source:MGI Symbol;Acc:MGI:2446213]	DOWN
ENSMUSG00000037815	Ctnna1	catenin (cadherin associated protein), alpha 1 [Source:MGI Symbol;Acc:MGI:88274]	DOWN
ENSMUSG00000038005	2700029M09Rik	RIKEN cDNA 2700029M09 gene [Source:MGI Symbol;Acc:MGI:1919862]	DOWN
ENSMUSG00000038145	Snrk	SNF related kinase [Source:MGI Symbol;Acc:MGI:108104]	DOWN
ENSMUSG00000038188	Scarf1	scavenger receptor class F, member 1 [Source:MGI Symbol;Acc:MGI:2449455]	DOWN
ENSMUSG00000038195	Rilp	Rab interacting lysosomal protein [Source:MGI Symbol;Acc:MGI:2144271]	DOWN
ENSMUSG00000038235	F11r	F11 receptor [Source:MGI Symbol;Acc:MGI:1321398]	DOWN
ENSMUSG00000038260	Trpm4	transient receptor potential cation channel, subfamily M, member 4 [Source:MGI Symbol;Acc:MGI:1915917]	DOWN
ENSMUSG00000038264	Sema7a	sema domain, immunoglobulin domain (Ig), and GPI membrane anchor, (semaphorin) 7A [Source:MGI Symbol;Acc:MGI:1306826]	DOWN
ENSMUSG00000038366	Lasp1	LIM and SH3 protein 1 [Source:MGI Symbol;Acc:MGI:109656]	DOWN
ENSMUSG00000038368	Focad	focadhesin [Source:MGI Symbol;Acc:MGI:2676921]	DOWN
ENSMUSG00000038507	Parp12	poly (ADP-ribose) polymerase family, member 12 [Source:MGI Symbol;Acc:MGI:2143990]	DOWN
ENSMUSG00000038604	Fam65a	family with sequence similarity 65, member A [Source:MGI Symbol;Acc:MGI:1922937]	DOWN
ENSMUSG00000038664	Herc1	HECT and RLD domain containing E3 ubiquitin protein ligase family member 1 [Source:MGI Symbol;Acc:MGI:2384589]	DOWN
ENSMUSG00000038762	Abcf1	ATP-binding cassette, sub-family F (GCN20), member 1 [Source:MGI Symbol;Acc:MGI:1351658]	DOWN
ENSMUSG00000038766	Gabpb2	GA repeat binding protein, beta 2 [Source:MGI Symbol;Acc:MGI:95612]	DOWN
ENSMUSG00000039018	Mtg1	mitochondrial GTPase 1 homolog (S. cerevisiae) [Source:MGI Symbol;Acc:MGI:2685015]	DOWN
ENSMUSG00000039031	Arhgap18	Rho GTPase activating protein 18 [Source:MGI Symbol;Acc:MGI:1921160]	DOWN
ENSMUSG00000039148	Sart1	squamous cell carcinoma antigen recognized by T cells 1 [Source:MGI Symbol;Acc:MGI:1309453]	DOWN
ENSMUSG00000039221	Rpl22l1	ribosomal protein L22 like 1 [Source:MGI Symbol;Acc:MGI:1915278]	DOWN
ENSMUSG00000039230	Tbcd	tubulin-specific chaperone d [Source:MGI Symbol;Acc:MGI:1919686]	DOWN
ENSMUSG00000039233	Tbce	tubulin-specific chaperone E [Source:MGI Symbol;Acc:MGI:1917680]	DOWN
ENSMUSG00000039298	Cdk5rap2	CDK5 regulatory subunit associated protein 2 [Source:MGI Symbol;Acc:MGI:2384875]	DOWN
ENSMUSG00000039307	Hexdc	hexosaminidase (glycosyl hydrolase family 20, catalytic domain) containing [Source:MGI Symbol;Acc:MGI:3605542]	DOWN
ENSMUSG00000039395	Mreg	melanoregulin [Source:MGI Symbol;Acc:MGI:2151839]	DOWN
ENSMUSG00000039463	Slc9a8	solute carrier family 9 (sodium/hydrogen exchanger), member 8 [Source:MGI Symbol;Acc:MGI:1924281]	DOWN
ENSMUSG00000039478	Micu3	mitochondrial calcium uptake family, member 3 [Source:MGI Symbol;Acc:MGI:1925756]	DOWN
ENSMUSG00000039623	Ap5z1	adaptor-related protein complex 5, zeta 1 subunit [Source:MGI Symbol;Acc:MGI:1924908]	DOWN
ENSMUSG00000039735	Fnbp1l	formin binding protein 1-like [Source:MGI Symbol;Acc:MGI:1925642]	DOWN
ENSMUSG00000039835	Nhsl1	NHS-like 1 [Source:MGI Symbol;Acc:MGI:106390]	DOWN
ENSMUSG00000039873	Neurl2	neuralized E3 ubiquitin protein ligase 2 [Source:MGI Symbol;Acc:MGI:3043305]	DOWN
ENSMUSG00000039943	Plcb4	phospholipase C, beta 4 [Source:MGI Symbol;Acc:MGI:107464]	DOWN
ENSMUSG00000039997	Ifi203	interferon activated gene 203 [Source:MGI Symbol;Acc:MGI:96428]	DOWN
ENSMUSG00000040253	Gbp7	guanylate binding protein 7 [Source:MGI Symbol;Acc:MGI:2444421]	DOWN
ENSMUSG00000040268	Plekha1	pleckstrin homology domain containing, family A (phosphoinositide binding specific) member 1 [Source:MGI Symbol;Acc:MGI:2442213]	DOWN
ENSMUSG00000040296	Ddx58	DEAD (Asp-Glu-Ala-Asp) box polypeptide 58 [Source:MGI Symbol;Acc:MGI:2442858]	DOWN
ENSMUSG00000040472	Rabggta	Rab geranylgeranyl transferase, a subunit [Source:MGI Symbol;Acc:MGI:1860443]	DOWN
ENSMUSG00000040479	Dgkz	diacylglycerol kinase zeta [Source:MGI Symbol;Acc:MGI:1278339]	DOWN
ENSMUSG00000040584	Abcb1a	ATP-binding cassette, sub-family B (MDR/TAP), member 1A [Source:MGI Symbol;Acc:MGI:97570]	DOWN
ENSMUSG00000040586	Ofd1	oral-facial-digital syndrome 1 gene homolog (human) [Source:MGI Symbol;Acc:MGI:1350328]	DOWN
ENSMUSG00000040860	Crocc	ciliary rootlet coiled-coil, rootletin [Source:MGI Symbol;Acc:MGI:3529431]	DOWN
ENSMUSG00000040883	Tmem205	transmembrane protein 205 [Source:MGI Symbol;Acc:MGI:3045495]	DOWN
ENSMUSG00000040913	Fbxw4	F-box and WD-40 domain protein 4 [Source:MGI Symbol;Acc:MGI:1354698]	DOWN
ENSMUSG00000040940	Arhgef1	Rho guanine nucleotide exchange factor (GEF) 1 [Source:MGI Symbol;Acc:MGI:1353510]	DOWN
ENSMUSG00000041187	Prkd2	protein kinase D2 [Source:MGI Symbol;Acc:MGI:2141917]	DOWN
ENSMUSG00000041231	Ublcp1	ubiquitin-like domain containing CTD phosphatase 1 [Source:MGI Symbol;Acc:MGI:1933105]	DOWN
ENSMUSG00000041341	Atg2b	autophagy related 2B [Source:MGI Symbol;Acc:MGI:1923809]	DOWN
ENSMUSG00000041354	Rgl2	ral guanine nucleotide dissociation stimulator-like 2 [Source:MGI Symbol;Acc:MGI:107483]	DOWN
ENSMUSG00000041378	Cldn5	claudin 5 [Source:MGI Symbol;Acc:MGI:1276112]	DOWN
ENSMUSG00000041624	Gucy1a2	guanylate cyclase 1, soluble, alpha 2 [Source:MGI Symbol;Acc:MGI:2660877]	DOWN
ENSMUSG00000041936	Agrn	agrin [Source:MGI Symbol;Acc:MGI:87961]	DOWN
ENSMUSG00000042099	Kank3	KN motif and ankyrin repeat domains 3 [Source:MGI Symbol;Acc:MGI:1098615]	DOWN
ENSMUSG00000042284	Itga1	integrin alpha 1 [Source:MGI Symbol;Acc:MGI:96599]	DOWN
ENSMUSG00000042396	Rbm7	RNA binding motif protein 7 [Source:MGI Symbol;Acc:MGI:1914260]	DOWN
ENSMUSG00000042426	Dhx29	DEAH (Asp-Glu-Ala-His) box polypeptide 29 [Source:MGI Symbol;Acc:MGI:2145374]	DOWN
ENSMUSG00000042444	Fam63b	family with sequence similarity 63, member B [Source:MGI Symbol;Acc:MGI:2443086]	DOWN
ENSMUSG00000042535	Gtpbp1	GTP binding protein 1 [Source:MGI Symbol;Acc:MGI:109443]	DOWN
ENSMUSG00000042606	Hirip3	HIRA interacting protein 3 [Source:MGI Symbol;Acc:MGI:2142364]	DOWN
ENSMUSG00000042607	Asb4	ankyrin repeat and SOCS box-containing 4 [Source:MGI Symbol;Acc:MGI:1929751]	DOWN
ENSMUSG00000042660	Wdr55	WD repeat domain 55 [Source:MGI Symbol;Acc:MGI:1915186]	DOWN
ENSMUSG00000042744	Gm15800	predicted gene 15800 [Source:MGI Symbol;Acc:MGI:3647820]	DOWN
ENSMUSG00000042831	Alkbh6	alkB homolog 6 [Source:MGI Symbol;Acc:MGI:2142037]	DOWN
ENSMUSG00000043190	Rfesd	Rieske (Fe-S) domain containing [Source:MGI Symbol;Acc:MGI:2145198]	DOWN
ENSMUSG00000043505	Gimap5	GTPase, IMAP family member 5 [Source:MGI Symbol;Acc:MGI:2442232]	DOWN
ENSMUSG00000043943	Naalad2	N-acetylated alpha-linked acidic dipeptidase 2 [Source:MGI Symbol;Acc:MGI:1919810]	DOWN
ENSMUSG00000044294	Krt84	keratin 84 [Source:MGI Symbol;Acc:MGI:96700]	DOWN
ENSMUSG00000044469	Tnfaip8l1	tumor necrosis factor, alpha-induced protein 8-like 1 [Source:MGI Symbol;Acc:MGI:1913693]	DOWN
ENSMUSG00000044562	Rasip1	Ras interacting protein 1 [Source:MGI Symbol;Acc:MGI:1917153]	DOWN
ENSMUSG00000044938	Klhl31	kelch-like 31 [Source:MGI Symbol;Acc:MGI:3045305]	DOWN
ENSMUSG00000045092	S1pr1	sphingosine-1-phosphate receptor 1 [Source:MGI Symbol;Acc:MGI:1096355]	DOWN
ENSMUSG00000045827	Serpinb9	serine (or cysteine) peptidase inhibitor, clade B, member 9 [Source:MGI Symbol;Acc:MGI:106603]	DOWN
ENSMUSG00000045954	Sdpr	serum deprivation response [Source:MGI Symbol;Acc:MGI:99513]	DOWN
ENSMUSG00000046027	Stard5	StAR-related lipid transfer (START) domain containing 5 [Source:MGI Symbol;Acc:MGI:2156765]	DOWN
ENSMUSG00000046230	Vps13a	vacuolar protein sorting 13A (yeast) [Source:MGI Symbol;Acc:MGI:2444304]	DOWN
ENSMUSG00000046605	B3gntl1	UDP-GlcNAc:betaGal beta-1,3-N-acetylglucosaminyltransferase-like 1 [Source:MGI Symbol;Acc:MGI:2441705]	DOWN
ENSMUSG00000047221	Fam185a	family with sequence similarity 185, member A [Source:MGI Symbol;Acc:MGI:2140983]	DOWN
ENSMUSG00000047250	Ptgs1	prostaglandin-endoperoxide synthase 1 [Source:MGI Symbol;Acc:MGI:97797]	DOWN
ENSMUSG00000047721	Bola2	bolA-like 2 (E. coli) [Source:MGI Symbol;Acc:MGI:1913412]	DOWN
ENSMUSG00000047735	Samd9l	sterile alpha motif domain containing 9-like [Source:MGI Symbol;Acc:MGI:1343184]	DOWN
ENSMUSG00000048096	Lmod1	leiomodin 1 (smooth muscle) [Source:MGI Symbol;Acc:MGI:2135671]	DOWN
ENSMUSG00000048371	Pdp2	pyruvate dehyrogenase phosphatase catalytic subunit 2 [Source:MGI Symbol;Acc:MGI:1918878]	DOWN
ENSMUSG00000048799	Cep120	centrosomal protein 120 [Source:MGI Symbol;Acc:MGI:2147298]	DOWN
ENSMUSG00000048960	Prex2	phosphatidylinositol-3,4,5-trisphosphate-dependent Rac exchange factor 2 [Source:MGI Symbol;Acc:MGI:1923385]	DOWN
ENSMUSG00000049173	Myoz3	myozenin 3 [Source:MGI Symbol;Acc:MGI:2179296]	DOWN
ENSMUSG00000049502	Dtx3l	deltex 3-like, E3 ubiquitin ligase [Source:MGI Symbol;Acc:MGI:2656973]	DOWN
ENSMUSG00000050192	Eif5a2	eukaryotic translation initiation factor 5A2 [Source:MGI Symbol;Acc:MGI:1933735]	DOWN
ENSMUSG00000050463	Krt78	keratin 78 [Source:MGI Symbol;Acc:MGI:1917529]	DOWN
ENSMUSG00000050812	AI314180	expressed sequence AI314180 [Source:MGI Symbol;Acc:MGI:2140220]	DOWN
ENSMUSG00000051124	Gimap9	GTPase, IMAP family member 9 [Source:MGI Symbol;Acc:MGI:3511744]	DOWN
ENSMUSG00000051285	Pcmtd1	protein-L-isoaspartate (D-aspartate) O-methyltransferase domain containing 1 [Source:MGI Symbol;Acc:MGI:2441773]	DOWN
ENSMUSG00000051375	Pcdh1	protocadherin 1 [Source:MGI Symbol;Acc:MGI:104692]	DOWN
ENSMUSG00000051627	Hist1h1e	histone cluster 1, H1e [Source:MGI Symbol;Acc:MGI:1931527]	DOWN
ENSMUSG00000051730	Mettl5	methyltransferase like 5 [Source:MGI Symbol;Acc:MGI:1922672]	DOWN
ENSMUSG00000052373	Mpp3	membrane protein, palmitoylated 3 (MAGUK p55 subfamily member 3) [Source:MGI Symbol;Acc:MGI:1328354]	DOWN
ENSMUSG00000052632	Asap2	ArfGAP with SH3 domain, ankyrin repeat and PH domain 2 [Source:MGI Symbol;Acc:MGI:2685438]	DOWN
ENSMUSG00000052727	Map1b	microtubule-associated protein 1B [Source:MGI Symbol;Acc:MGI:1306778]	DOWN
ENSMUSG00000052921	Arhgef15	Rho guanine nucleotide exchange factor (GEF) 15 [Source:MGI Symbol;Acc:MGI:3045246]	DOWN
ENSMUSG00000052928	Ctif	CBP80/20-dependent translation initiation factor [Source:MGI Symbol;Acc:MGI:2685518]	DOWN
ENSMUSG00000053825	Ppfia2	protein tyrosine phosphatase, receptor type, f polypeptide (PTPRF), interacting protein (liprin), alpha 2 [Source:MGI Symbol;Acc:MGI:2443834]	DOWN
ENSMUSG00000054072	Iigp1	interferon inducible GTPase 1 [Source:MGI Symbol;Acc:MGI:1926259]	DOWN
ENSMUSG00000054404	Slfn5	schlafen 5 [Source:MGI Symbol;Acc:MGI:1329004]	DOWN
ENSMUSG00000054405	Dnajc8	DnaJ heat shock protein family (Hsp40) member C8 [Source:MGI Symbol;Acc:MGI:1915848]	DOWN
ENSMUSG00000054435	Gimap4	GTPase, IMAP family member 4 [Source:MGI Symbol;Acc:MGI:1349656]	DOWN
ENSMUSG00000054752	Fsd1l	fibronectin type III and SPRY domain containing 1-like [Source:MGI Symbol;Acc:MGI:2442443]	DOWN
ENSMUSG00000055022	Cntn1	contactin 1 [Source:MGI Symbol;Acc:MGI:105980]	DOWN
ENSMUSG00000055639	Dach1	dachshund 1 (Drosophila) [Source:MGI Symbol;Acc:MGI:1277991]	DOWN
ENSMUSG00000055760	Gemin6	gem (nuclear organelle) associated protein 6 [Source:MGI Symbol;Acc:MGI:1914492]	DOWN
ENSMUSG00000055805	Fmnl1	formin-like 1 [Source:MGI Symbol;Acc:MGI:1888994]	DOWN
ENSMUSG00000056228	Cars2	cysteinyl-tRNA synthetase 2 (mitochondrial)(putative) [Source:MGI Symbol;Acc:MGI:1919191]	DOWN
ENSMUSG00000056492	Adgrf5	adhesion G protein-coupled receptor F5 [Source:MGI Symbol;Acc:MGI:2182928]	DOWN
ENSMUSG00000056900	Usp13	ubiquitin specific peptidase 13 (isopeptidase T-3) [Source:MGI Symbol;Acc:MGI:1919857]	DOWN
ENSMUSG00000056917	Sipa1	signal-induced proliferation associated gene 1 [Source:MGI Symbol;Acc:MGI:107576]	DOWN
ENSMUSG00000057003	Myh4	myosin, heavy polypeptide 4, skeletal muscle [Source:MGI Symbol;Acc:MGI:1339713]	DOWN
ENSMUSG00000057367	Birc2	baculoviral IAP repeat-containing 2 [Source:MGI Symbol;Acc:MGI:1197009]	DOWN
ENSMUSG00000057440	Mpp7	membrane protein, palmitoylated 7 (MAGUK p55 subfamily member 7) [Source:MGI Symbol;Acc:MGI:1922989]	DOWN
ENSMUSG00000058240	Cryzl1	crystallin, zeta (quinone reductase)-like 1 [Source:MGI Symbol;Acc:MGI:1913859]	DOWN
ENSMUSG00000058587	Tmod3	tropomodulin 3 [Source:MGI Symbol;Acc:MGI:1355315]	DOWN
ENSMUSG00000058624	Gda	guanine deaminase [Source:MGI Symbol;Acc:MGI:95678]	DOWN
ENSMUSG00000058833	2810428I15Rik	RIKEN cDNA 2810428I15 gene [Source:MGI Symbol;Acc:MGI:1913712]	DOWN
ENSMUSG00000059173	Pde1a	phosphodiesterase 1A, calmodulin-dependent [Source:MGI Symbol;Acc:MGI:1201792]	DOWN
ENSMUSG00000059956	Serpinb12	serine (or cysteine) peptidase inhibitor, clade B (ovalbumin), member 12 [Source:MGI Symbol;Acc:MGI:1919119]	DOWN
ENSMUSG00000060121	Gemin2	gem (nuclear organelle) associated protein 2 [Source:MGI Symbol;Acc:MGI:1913853]	DOWN
ENSMUSG00000060579	Fhit	fragile histidine triad gene [Source:MGI Symbol;Acc:MGI:1277947]	DOWN
ENSMUSG00000060791	Gmfg	glia maturation factor, gamma [Source:MGI Symbol;Acc:MGI:1927135]	DOWN
ENSMUSG00000060807	Serpina6	serine (or cysteine) peptidase inhibitor, clade A, member 6 [Source:MGI Symbol;Acc:MGI:88278]	DOWN
ENSMUSG00000060913	Trim55	tripartite motif-containing 55 [Source:MGI Symbol;Acc:MGI:3036269]	DOWN
ENSMUSG00000061119	Prcp	prolylcarboxypeptidase (angiotensinase C) [Source:MGI Symbol;Acc:MGI:1919711]	DOWN
ENSMUSG00000061207	Stk19	serine/threonine kinase 19 [Source:MGI Symbol;Acc:MGI:1860085]	DOWN
ENSMUSG00000061232	H2-K1	histocompatibility 2, K1, K region [Source:MGI Symbol;Acc:MGI:95904]	DOWN
ENSMUSG00000061313	Ddhd2	DDHD domain containing 2 [Source:MGI Symbol;Acc:MGI:1919358]	DOWN
ENSMUSG00000062248	Cks2	CDC28 protein kinase regulatory subunit 2 [Source:MGI Symbol;Acc:MGI:1913447]	DOWN
ENSMUSG00000062515	Fabp4	fatty acid binding protein 4, adipocyte [Source:MGI Symbol;Acc:MGI:88038]	DOWN
ENSMUSG00000062591	Tubb4a	tubulin, beta 4A class IVA [Source:MGI Symbol;Acc:MGI:107848]	DOWN
ENSMUSG00000062646	Ganc	glucosidase, alpha; neutral C [Source:MGI Symbol;Acc:MGI:1923301]	DOWN
ENSMUSG00000063065	Mapk3	mitogen-activated protein kinase 3 [Source:MGI Symbol;Acc:MGI:1346859]	DOWN
ENSMUSG00000063450	Syne2	spectrin repeat containing, nuclear envelope 2 [Source:MGI Symbol;Acc:MGI:2449316]	DOWN
ENSMUSG00000063821	Dupd1	dual specificity phosphatase and pro isomerase domain containing 1 [Source:MGI Symbol;Acc:MGI:3647127]	DOWN
ENSMUSG00000063873	Slc24a3	solute carrier family 24 (sodium/potassium/calcium exchanger), member 3 [Source:MGI Symbol;Acc:MGI:2137513]	DOWN
ENSMUSG00000064120	Mocs1	molybdenum cofactor synthesis 1 [Source:MGI Symbol;Acc:MGI:1928904]	DOWN
ENSMUSG00000064262	Gimap8	GTPase, IMAP family member 8 [Source:MGI Symbol;Acc:MGI:2685303]	DOWN
ENSMUSG00000066621	Tecpr1	tectonin beta-propeller repeat containing 1 [Source:MGI Symbol;Acc:MGI:1917631]	DOWN
ENSMUSG00000067006	Serpinb5	serine (or cysteine) peptidase inhibitor, clade B, member 5 [Source:MGI Symbol;Acc:MGI:109579]	DOWN
ENSMUSG00000067594	Krt77	keratin 77 [Source:MGI Symbol;Acc:MGI:3588209]	DOWN
ENSMUSG00000067818	Myl9	myosin, light polypeptide 9, regulatory [Source:MGI Symbol;Acc:MGI:2138915]	DOWN
ENSMUSG00000068036	Mllt4	myeloid/lymphoid or mixed-lineage leukemia (trithorax homolog, Drosophila); translocated to, 4 [Source:MGI Symbol;Acc:MGI:1314653]	DOWN
ENSMUSG00000068078	2310034C09Rik	RIKEN cDNA 2310034C09 gene [Source:MGI Symbol;Acc:MGI:2152338]	DOWN
ENSMUSG00000068245	Phf11d	PHD finger protein 11D [Source:MGI Symbol;Acc:MGI:1277133]	DOWN
ENSMUSG00000068747	Sort1	sortilin 1 [Source:MGI Symbol;Acc:MGI:1338015]	DOWN
ENSMUSG00000069793	Slfn9	schlafen 9 [Source:MGI Symbol;Acc:MGI:2445121]	DOWN
ENSMUSG00000070327	Rnf213	ring finger protein 213 [Source:MGI Symbol;Acc:MGI:1289196]	DOWN
ENSMUSG00000070565	Rasal2	RAS protein activator like 2 [Source:MGI Symbol;Acc:MGI:2443881]	DOWN
ENSMUSG00000070733	Fryl	FRY like transcription coactivator [Source:MGI Symbol;Acc:MGI:1919563]	DOWN
ENSMUSG00000071369	Map3k5	mitogen-activated protein kinase kinase kinase 5 [Source:MGI Symbol;Acc:MGI:1346876]	DOWN
ENSMUSG00000072772	Grcc10	gene rich cluster, C10 gene [Source:MGI Symbol;Acc:MGI:1315201]	DOWN
ENSMUSG00000073411	H2-D1	histocompatibility 2, D region locus 1 [Source:MGI Symbol;Acc:MGI:95896]	DOWN
ENSMUSG00000073599	Ecscr	endothelial cell surface expressed chemotaxis and apoptosis regulator [Source:MGI Symbol;Acc:MGI:1915795]	DOWN
ENSMUSG00000073987	Ggh	gamma-glutamyl hydrolase [Source:MGI Symbol;Acc:MGI:1329035]	DOWN
ENSMUSG00000074364	Ehd2	EH-domain containing 2 [Source:MGI Symbol;Acc:MGI:2154274]	DOWN
ENSMUSG00000074793	Hspa12b	heat shock protein 12B [Source:MGI Symbol;Acc:MGI:1919880]	DOWN
ENSMUSG00000074994	Qser1	glutamine and serine rich 1 [Source:MGI Symbol;Acc:MGI:2138986]	DOWN
ENSMUSG00000075528	Aarsd1	alanyl-tRNA synthetase domain containing 1 [Source:MGI Symbol;Acc:MGI:1916934]	DOWN
ENSMUSG00000075704	Txnrd2	thioredoxin reductase 2 [Source:MGI Symbol;Acc:MGI:1347023]	DOWN
ENSMUSG00000076569	Igkv5-39	immunoglobulin kappa variable 5-39 [Source:MGI Symbol;Acc:MGI:2686255]	DOWN
ENSMUSG00000076609	Igkc	immunoglobulin kappa constant [Source:MGI Symbol;Acc:MGI:96495]	DOWN
ENSMUSG00000076614	Ighg1	immunoglobulin heavy constant gamma 1 (G1m marker) [Source:MGI Symbol;Acc:MGI:96446]	DOWN
ENSMUSG00000076670	Ighv3-5	immunoglobulin heavy variable 3-5 [Source:MGI Symbol;Acc:MGI:3648045]	DOWN
ENSMUSG00000076731	Ighv8-12	immunoglobulin heavy variable V8-12 [Source:MGI Symbol;Acc:MGI:3642873]	DOWN
ENSMUSG00000076937	Iglc2	immunoglobulin lambda constant 2 [Source:MGI Symbol;Acc:MGI:99547]	DOWN
ENSMUSG00000078584	AU022252	expressed sequence AU022252 [Source:MGI Symbol;Acc:MGI:2140466]	DOWN
ENSMUSG00000078786	BC024978	cDNA sequence BC024978 [Source:MGI Symbol;Acc:MGI:3041247]	DOWN
ENSMUSG00000078920	Ifi47	interferon gamma inducible protein 47 [Source:MGI Symbol;Acc:MGI:99448]	DOWN
ENSMUSG00000079110	Capn3	calpain 3 [Source:MGI Symbol;Acc:MGI:107437]	DOWN
ENSMUSG00000079481	Nhsl2	NHS-like 2 [Source:MGI Symbol;Acc:MGI:3645090]	DOWN
ENSMUSG00000079484	Phyhd1	phytanoyl-CoA dioxygenase domain containing 1 [Source:MGI Symbol;Acc:MGI:3612860]	DOWN
ENSMUSG00000090019	Gimap1	GTPase, IMAP family member 1 [Source:MGI Symbol;Acc:MGI:109368]	DOWN
ENSMUSG00000090290	Gm17296	predicted gene, 17296 [Source:MGI Symbol;Acc:MGI:4936930]	DOWN
ENSMUSG00000094356	Igkv8-28	immunoglobulin kappa variable 8-28 [Source:MGI Symbol;Acc:MGI:3642251]	DOWN
ENSMUSG00000095753	Igkv4-53	immunoglobulin kappa variable 4-53 [Source:MGI Symbol;Acc:MGI:2686266]	DOWN
ENSMUSG00000096407	Ighv6-5	immunoglobulin heavy variable V6-5 [Source:MGI Symbol;Acc:MGI:3647134]	DOWN
ENSMUSG00000096594	Igkv8-19	immunoglobulin kappa variable 8-19 [Source:MGI Symbol;Acc:MGI:1330844]	DOWN
ENSMUSG00000096632	Igkv9-124	immunoglobulin kappa chain variable 9-124 [Source:MGI Symbol;Acc:MGI:3646892]	DOWN
ENSMUSG00000096727	Psmb9	proteasome (prosome, macropain) subunit, beta type 9 (large multifunctional peptidase 2) [Source:MGI Symbol;Acc:MGI:1346526]	DOWN
ENSMUSG00000097771	Coro1b	coronin, actin binding protein 1B [Source:MGI Symbol;Acc:MGI:1345963]	DOWN
ENSMUSG00000099104	Gm17087	predicted gene 17087 [Source:MGI Symbol;Acc:MGI:4937914]	DOWN
ENSMUSG00000103777;ENSMUSG00000081977	Flg	filaggrin [Source:MGI Symbol;Acc:MGI:95553]	DOWN
ENSMUSG00000104250	Usp39	ubiquitin specific peptidase 39 [Source:MGI Symbol;Acc:MGI:107622]	DOWN
ENSMUSG00000106685	Rasgrp2	RAS, guanyl releasing protein 2 [Source:MGI Symbol;Acc:MGI:1333849]	DOWN
ENSMUSG00000106877	Pygm	muscle glycogen phosphorylase [Source:MGI Symbol;Acc:MGI:97830]	DOWN
ENSMUSG00000000120	Ngfr	nerve growth factor receptor (TNFR superfamily, member 16) [Source:MGI Symbol;Acc:MGI:97323]	UP
ENSMUSG00000000325	Arvcf	armadillo repeat gene deleted in velo-cardio-facial syndrome [Source:MGI Symbol;Acc:MGI:109620]	UP
ENSMUSG00000001472	Tcf25	transcription factor 25 (basic helix-loop-helix) [Source:MGI Symbol;Acc:MGI:1914105]	UP
ENSMUSG00000001569	Nom1	nucleolar protein with MIF4G domain 1 [Source:MGI Symbol;Acc:MGI:1861749]	UP
ENSMUSG00000002265	Peg3	paternally expressed 3 [Source:MGI Symbol;Acc:MGI:104748]	UP
ENSMUSG00000002266	Zim1	zinc finger, imprinted 1 [Source:MGI Symbol;Acc:MGI:1341879]	UP
ENSMUSG00000002280	Narfl	nuclear prelamin A recognition factor-like [Source:MGI Symbol;Acc:MGI:1914813]	UP
ENSMUSG00000002608	Ccdc97	coiled-coil domain containing 97 [Source:MGI Symbol;Acc:MGI:1196455]	UP
ENSMUSG00000002625	Akap8l	A kinase (PRKA) anchor protein 8-like [Source:MGI Symbol;Acc:MGI:1860606]	UP
ENSMUSG00000003546	Klc4	kinesin light chain 4 [Source:MGI Symbol;Acc:MGI:1922014]	UP
ENSMUSG00000003923	Tfam	transcription factor A, mitochondrial [Source:MGI Symbol;Acc:MGI:107810]	UP
ENSMUSG00000004415	Col26a1	collagen, type XXVI, alpha 1 [Source:MGI Symbol;Acc:MGI:2155345]	UP
ENSMUSG00000004939	Nmrk2	nicotinamide riboside kinase 2 [Source:MGI Symbol;Acc:MGI:1916814]	UP
ENSMUSG00000004951	Hspb1	heat shock protein 1 [Source:MGI Symbol;Acc:MGI:96240]	UP
ENSMUSG00000006522	Itih3	inter-alpha trypsin inhibitor, heavy chain 3 [Source:MGI Symbol;Acc:MGI:96620]	UP
ENSMUSG00000006673	Qrich1	glutamine-rich 1 [Source:MGI Symbol;Acc:MGI:1916482]	UP
ENSMUSG00000007033	Hspa1l	heat shock protein 1-like [Source:MGI Symbol;Acc:MGI:96231]	UP
ENSMUSG00000007877	Tcap	titin-cap [Source:MGI Symbol;Acc:MGI:1330233]	UP
ENSMUSG00000008301	Phax	phosphorylated adaptor for RNA export [Source:MGI Symbol;Acc:MGI:1891839]	UP
ENSMUSG00000009647	Mcu	mitochondrial calcium uniporter [Source:MGI Symbol;Acc:MGI:3026965]	UP
ENSMUSG00000010554	Mettl16	methyltransferase like 16 [Source:MGI Symbol;Acc:MGI:1914743]	UP
ENSMUSG00000013584	Aldh1a2	aldehyde dehydrogenase family 1, subfamily A2 [Source:MGI Symbol;Acc:MGI:107928]	UP
ENSMUSG00000015711	Prune	prune homolog (Drosophila) [Source:MGI Symbol;Acc:MGI:1925152]	UP
ENSMUSG00000015748	Prpf3	PRP3 pre-mRNA processing factor 3 homolog (yeast) [Source:MGI Symbol;Acc:MGI:1918017]	UP
ENSMUSG00000017713	Tha1	threonine aldolase 1 [Source:MGI Symbol;Acc:MGI:1919026]	UP
ENSMUSG00000019278	Dpep1	dipeptidase 1 (renal) [Source:MGI Symbol;Acc:MGI:94917]	UP
ENSMUSG00000019774	Mtrf1l	mitochondrial translational release factor 1-like [Source:MGI Symbol;Acc:MGI:1918830]	UP
ENSMUSG00000019899	Lama2	laminin, alpha 2 [Source:MGI Symbol;Acc:MGI:99912]	UP
ENSMUSG00000020111	Micu1	mitochondrial calcium uptake 1 [Source:MGI Symbol;Acc:MGI:2384909]	UP
ENSMUSG00000020182	Ddc	dopa decarboxylase [Source:MGI Symbol;Acc:MGI:94876]	UP
ENSMUSG00000020219	Timm13	translocase of inner mitochondrial membrane 13 [Source:MGI Symbol;Acc:MGI:1353432]	UP
ENSMUSG00000020722	Cacng1	calcium channel, voltage-dependent, gamma subunit 1 [Source:MGI Symbol;Acc:MGI:1206582]	UP
ENSMUSG00000020777	Acox1	acyl-Coenzyme A oxidase 1, palmitoyl [Source:MGI Symbol;Acc:MGI:1330812]	UP
ENSMUSG00000020863	Luc7l3	LUC7-like 3 (S. cerevisiae) [Source:MGI Symbol;Acc:MGI:1914934]	UP
ENSMUSG00000020908	Myh3	myosin, heavy polypeptide 3, skeletal muscle, embryonic [Source:MGI Symbol;Acc:MGI:1339709]	UP
ENSMUSG00000020988	L2hgdh	L-2-hydroxyglutarate dehydrogenase [Source:MGI Symbol;Acc:MGI:2384968]	UP
ENSMUSG00000021185	9030617O03Rik	RIKEN cDNA 9030617O03 gene [Source:MGI Symbol;Acc:MGI:2444813]	UP
ENSMUSG00000021226	Acot2	acyl-CoA thioesterase 2 [Source:MGI Symbol;Acc:MGI:2159605]	UP
ENSMUSG00000021681	Aggf1	angiogenic factor with G patch and FHA domains 1 [Source:MGI Symbol;Acc:MGI:1913799]	UP
ENSMUSG00000021759	Plpp1	phospholipid phosphatase 1 [Source:MGI Symbol;Acc:MGI:108412]	UP
ENSMUSG00000021765	Fst	follistatin [Source:MGI Symbol;Acc:MGI:95586]	UP
ENSMUSG00000021810	Ecd	ecdysoneless homolog (Drosophila) [Source:MGI Symbol;Acc:MGI:1917851]	UP
ENSMUSG00000021973	Micu2	mitochondrial calcium uptake 2 [Source:MGI Symbol;Acc:MGI:1915764]	UP
ENSMUSG00000022020	Naa16	N(alpha)-acetyltransferase 16, NatA auxiliary subunit [Source:MGI Symbol;Acc:MGI:1914147]	UP
ENSMUSG00000022206	Npr3	natriuretic peptide receptor 3 [Source:MGI Symbol;Acc:MGI:97373]	UP
ENSMUSG00000022401	Xpnpep3	X-prolyl aminopeptidase (aminopeptidase P) 3, putative [Source:MGI Symbol;Acc:MGI:2445217]	UP
ENSMUSG00000022403	St13	suppression of tumorigenicity 13 [Source:MGI Symbol;Acc:MGI:1917606]	UP
ENSMUSG00000022464	Slc38a4	solute carrier family 38, member 4 [Source:MGI Symbol;Acc:MGI:1916604]	UP
ENSMUSG00000022577	Ly6h	lymphocyte antigen 6 complex, locus H [Source:MGI Symbol;Acc:MGI:1346030]	UP
ENSMUSG00000022762	Ncam2	neural cell adhesion molecule 2 [Source:MGI Symbol;Acc:MGI:97282]	UP
ENSMUSG00000022860	Chodl	chondrolectin [Source:MGI Symbol;Acc:MGI:2179069]	UP
ENSMUSG00000022961	Son	Son DNA binding protein [Source:MGI Symbol;Acc:MGI:98353]	UP
ENSMUSG00000022982	Sod1	superoxide dismutase 1, soluble [Source:MGI Symbol;Acc:MGI:98351]	UP
ENSMUSG00000023067	Cdkn1a	cyclin-dependent kinase inhibitor 1A (P21) [Source:MGI Symbol;Acc:MGI:104556]	UP
ENSMUSG00000023087	Noct	nocturnin [Source:MGI Symbol;Acc:MGI:109382]	UP
ENSMUSG00000023921	Mut	methylmalonyl-Coenzyme A mutase [Source:MGI Symbol;Acc:MGI:97239]	UP
ENSMUSG00000024044	Epb41l3	erythrocyte membrane protein band 4.1 like 3 [Source:MGI Symbol;Acc:MGI:103008]	UP
ENSMUSG00000024053	Emilin2	elastin microfibril interfacer 2 [Source:MGI Symbol;Acc:MGI:2389136]	UP
ENSMUSG00000024213	Nudt3	nudix (nucleotide diphosphate linked moiety X)-type motif 3 [Source:MGI Symbol;Acc:MGI:1928484]	UP
ENSMUSG00000024222	Fkbp5	FK506 binding protein 5 [Source:MGI Symbol;Acc:MGI:104670]	UP
ENSMUSG00000024359	Hspa9	heat shock protein 9 [Source:MGI Symbol;Acc:MGI:96245]	UP
ENSMUSG00000024392	Bag6	BCL2-associated athanogene 6 [Source:MGI Symbol;Acc:MGI:1919439]	UP
ENSMUSG00000024598	Fbn2	fibrillin 2 [Source:MGI Symbol;Acc:MGI:95490]	UP
ENSMUSG00000024758	Rtn3	reticulon 3 [Source:MGI Symbol;Acc:MGI:1339970]	UP
ENSMUSG00000024799	Tm7sf2	transmembrane 7 superfamily member 2 [Source:MGI Symbol;Acc:MGI:1920416]	UP
ENSMUSG00000024803	Ankrd1	ankyrin repeat domain 1 (cardiac muscle) [Source:MGI Symbol;Acc:MGI:1097717]	UP
ENSMUSG00000024869	Nudt8	nudix (nucleoside diphosphate linked moiety X)-type motif 8 [Source:MGI Symbol;Acc:MGI:1913637]	UP
ENSMUSG00000024937	Ehbp1l1	EH domain binding protein 1-like 1 [Source:MGI Symbol;Acc:MGI:3612340]	UP
ENSMUSG00000024966	Stip1	stress-induced phosphoprotein 1 [Source:MGI Symbol;Acc:MGI:109130]	UP
ENSMUSG00000025006	Sorbs1	sorbin and SH3 domain containing 1 [Source:MGI Symbol;Acc:MGI:700014]	UP
ENSMUSG00000025041	Nt5c2	5-nucleotidase, cytosolic II [Source:MGI Symbol;Acc:MGI:2178563]	UP
ENSMUSG00000025044	Msr1	macrophage scavenger receptor 1 [Source:MGI Symbol;Acc:MGI:98257]	UP
ENSMUSG00000025078	Nhlrc2	NHL repeat containing 2 [Source:MGI Symbol;Acc:MGI:1914116]	UP
ENSMUSG00000025326	Ube3a	ubiquitin protein ligase E3A [Source:MGI Symbol;Acc:MGI:105098]	UP
ENSMUSG00000025402	Nab2	Ngfi-A binding protein 2 [Source:MGI Symbol;Acc:MGI:107563]	UP
ENSMUSG00000025630	Hprt	hypoxanthine guanine phosphoribosyl transferase [Source:MGI Symbol;Acc:MGI:96217]	UP
ENSMUSG00000025971	9430016H08Rik	RIKEN cDNA 9430016H08 gene [Source:MGI Symbol;Acc:MGI:1915365]	UP
ENSMUSG00000025980	Hspd1	heat shock protein 1 (chaperonin) [Source:MGI Symbol;Acc:MGI:96242]	UP
ENSMUSG00000026189	Pecr	peroxisomal trans-2-enoyl-CoA reductase [Source:MGI Symbol;Acc:MGI:2148199]	UP
ENSMUSG00000026203	Dnajb2	DnaJ heat shock protein family (Hsp40) member B2 [Source:MGI Symbol;Acc:MGI:1928739]	UP
ENSMUSG00000026208	Des	desmin [Source:MGI Symbol;Acc:MGI:94885]	UP
ENSMUSG00000026273	Mterf4	mitochondrial transcription termination factor 4 [Source:MGI Symbol;Acc:MGI:1918355]	UP
ENSMUSG00000026414	Tnnt2	troponin T2, cardiac [Source:MGI Symbol;Acc:MGI:104597]	UP
ENSMUSG00000026418	Tnni1	troponin I, skeletal, slow 1 [Source:MGI Symbol;Acc:MGI:105073]	UP
ENSMUSG00000026542	Apcs	serum amyloid P-component [Source:MGI Symbol;Acc:MGI:98229]	UP
ENSMUSG00000026638	Irf6	interferon regulatory factor 6 [Source:MGI Symbol;Acc:MGI:1859211]	UP
ENSMUSG00000026688	Mgst3	microsomal glutathione S-transferase 3 [Source:MGI Symbol;Acc:MGI:1913697]	UP
ENSMUSG00000027022	Xirp2	xin actin-binding repeat containing 2 [Source:MGI Symbol;Acc:MGI:2685198]	UP
ENSMUSG00000027076	Timm10	translocase of inner mitochondrial membrane 10 [Source:MGI Symbol;Acc:MGI:1353429]	UP
ENSMUSG00000027394	Ttl	tubulin tyrosine ligase [Source:MGI Symbol;Acc:MGI:1916987]	UP
ENSMUSG00000027520	Zdbf2	zinc finger, DBF-type containing 2 [Source:MGI Symbol;Acc:MGI:1921134]	UP
ENSMUSG00000027559	Car3	carbonic anhydrase 3 [Source:MGI Symbol;Acc:MGI:88270]	UP
ENSMUSG00000027620	Rbm39	RNA binding motif protein 39 [Source:MGI Symbol;Acc:MGI:2157953]	UP
ENSMUSG00000027663	Zmat3	zinc finger matrin type 3 [Source:MGI Symbol;Acc:MGI:1195270]	UP
ENSMUSG00000027792	Bche	butyrylcholinesterase [Source:MGI Symbol;Acc:MGI:894278]	UP
ENSMUSG00000027804	Ppid	peptidylprolyl isomerase D (cyclophilin D) [Source:MGI Symbol;Acc:MGI:1914988]	UP
ENSMUSG00000027861	Casq2	calsequestrin 2 [Source:MGI Symbol;Acc:MGI:1309469]	UP
ENSMUSG00000027961	Lrrc39	leucine rich repeat containing 39 [Source:MGI Symbol;Acc:MGI:1924557]	UP
ENSMUSG00000028035	Dnajb4	DnaJ heat shock protein family (Hsp40) member B4 [Source:MGI Symbol;Acc:MGI:1914285]	UP
ENSMUSG00000028102	Pex11b	peroxisomal biogenesis factor 11 beta [Source:MGI Symbol;Acc:MGI:1338882]	UP
ENSMUSG00000028126	Pip5k1a	phosphatidylinositol-4-phosphate 5-kinase, type 1 alpha [Source:MGI Symbol;Acc:MGI:107929]	UP
ENSMUSG00000028273	Pdlim5	PDZ and LIM domain 5 [Source:MGI Symbol;Acc:MGI:1927489]	UP
ENSMUSG00000028277	Ube2j1	ubiquitin-conjugating enzyme E2J 1 [Source:MGI Symbol;Acc:MGI:1926245]	UP
ENSMUSG00000028348	Murc	muscle-related coiled-coil protein [Source:MGI Symbol;Acc:MGI:1915266]	UP
ENSMUSG00000028369	Svep1	sushi, von Willebrand factor type A, EGF and pentraxin domain containing 1 [Source:MGI Symbol;Acc:MGI:1928849]	UP
ENSMUSG00000028383	Hsdl2	hydroxysteroid dehydrogenase like 2 [Source:MGI Symbol;Acc:MGI:1919729]	UP
ENSMUSG00000028607	Cpt2	carnitine palmitoyltransferase 2 [Source:MGI Symbol;Acc:MGI:109176]	UP
ENSMUSG00000028898	Trnau1ap	tRNA selenocysteine 1 associated protein 1 [Source:MGI Symbol;Acc:MGI:1919037]	UP
ENSMUSG00000029028	Lrrc47	leucine rich repeat containing 47 [Source:MGI Symbol;Acc:MGI:1920196]	UP
ENSMUSG00000029141	Slc4a1ap	solute carrier family 4 (anion exchanger), member 1, adaptor protein [Source:MGI Symbol;Acc:MGI:1196608]	UP
ENSMUSG00000029166	Mapre3	microtubule-associated protein, RP/EB family, member 3 [Source:MGI Symbol;Acc:MGI:2140967]	UP
ENSMUSG00000029198	Grpel1	GrpE-like 1, mitochondrial [Source:MGI Symbol;Acc:MGI:1334417]	UP
ENSMUSG00000029205	Chrna9	cholinergic receptor, nicotinic, alpha polypeptide 9 [Source:MGI Symbol;Acc:MGI:1202403]	UP
ENSMUSG00000029361	Nos1	nitric oxide synthase 1, neuronal [Source:MGI Symbol;Acc:MGI:97360]	UP
ENSMUSG00000029501	Ankle2	ankyrin repeat and LEM domain containing 2 [Source:MGI Symbol;Acc:MGI:1261856]	UP
ENSMUSG00000029524	Sirt4	sirtuin 4 [Source:MGI Symbol;Acc:MGI:1922637]	UP
ENSMUSG00000029557	Ftsj2	FtsJ RNA methyltransferase homolog 2 (E. coli) [Source:MGI Symbol;Acc:MGI:1915267]	UP
ENSMUSG00000029592	Usp30	ubiquitin specific peptidase 30 [Source:MGI Symbol;Acc:MGI:2140991]	UP
ENSMUSG00000029657	Hsph1	heat shock 105kDa/110kDa protein 1 [Source:MGI Symbol;Acc:MGI:105053]	UP
ENSMUSG00000029683	Lmod2	leiomodin 2 (cardiac) [Source:MGI Symbol;Acc:MGI:2135672]	UP
ENSMUSG00000029817	Tra2a	transformer 2 alpha homolog (Drosophila) [Source:MGI Symbol;Acc:MGI:1933972]	UP
ENSMUSG00000030541	Idh2	isocitrate dehydrogenase 2 (NADP+), mitochondrial [Source:MGI Symbol;Acc:MGI:96414]	UP
ENSMUSG00000030847	Bag3	BCL2-associated athanogene 3 [Source:MGI Symbol;Acc:MGI:1352493]	UP
ENSMUSG00000030852	Tacc2	transforming, acidic coiled-coil containing protein 2 [Source:MGI Symbol;Acc:MGI:1928899]	UP
ENSMUSG00000030895	Hpx	hemopexin [Source:MGI Symbol;Acc:MGI:105112]	UP
ENSMUSG00000030942	Thumpd1	THUMP domain containing 1 [Source:MGI Symbol;Acc:MGI:2444479]	UP
ENSMUSG00000031119	Gpc4	glypican 4 [Source:MGI Symbol;Acc:MGI:104902]	UP
ENSMUSG00000031204	Asb12	ankyrin repeat and SOCS box-containing 12 [Source:MGI Symbol;Acc:MGI:1917642]	UP
ENSMUSG00000031271	Serpina7	serine (or cysteine) peptidase inhibitor, clade A (alpha-1 antiproteinase, antitrypsin), member 7 [Source:MGI Symbol;Acc:MGI:3041197]	UP
ENSMUSG00000031376	Atp2b3	ATPase, Ca++ transporting, plasma membrane 3 [Source:MGI Symbol;Acc:MGI:1347353]	UP
ENSMUSG00000031393	Mecp2	methyl CpG binding protein 2 [Source:MGI Symbol;Acc:MGI:99918]	UP
ENSMUSG00000031448	Adprhl1	ADP-ribosylhydrolase like 1 [Source:MGI Symbol;Acc:MGI:2442168]	UP
ENSMUSG00000031508	Ankrd10	ankyrin repeat domain 10 [Source:MGI Symbol;Acc:MGI:1921840]	UP
ENSMUSG00000031521	Aga	aspartylglucosaminidase [Source:MGI Symbol;Acc:MGI:104873]	UP
ENSMUSG00000031758	Cdyl2	chromodomain protein, Y chromosome-like 2 [Source:MGI Symbol;Acc:MGI:1923046]	UP
ENSMUSG00000031767	Nudt7	nudix (nucleoside diphosphate linked moiety X)-type motif 7 [Source:MGI Symbol;Acc:MGI:1914778]	UP
ENSMUSG00000031886	Ces2e	carboxylesterase 2E [Source:MGI Symbol;Acc:MGI:2443170]	UP
ENSMUSG00000031962	Cdh15	cadherin 15 [Source:MGI Symbol;Acc:MGI:106672]	UP
ENSMUSG00000031980	Agt	angiotensinogen (serpin peptidase inhibitor, clade A, member 8) [Source:MGI Symbol;Acc:MGI:87963]	UP
ENSMUSG00000031985	Gnpat	glyceronephosphate O-acyltransferase [Source:MGI Symbol;Acc:MGI:1343460]	UP
ENSMUSG00000032047	Acat1	acetyl-Coenzyme A acetyltransferase 1 [Source:MGI Symbol;Acc:MGI:87870]	UP
ENSMUSG00000032060	Cryab	crystallin, alpha B [Source:MGI Symbol;Acc:MGI:88516]	UP
ENSMUSG00000032289	Thsd4	thrombospondin, type I, domain containing 4 [Source:MGI Symbol;Acc:MGI:2672033]	UP
ENSMUSG00000032330	Cox7a2	cytochrome c oxidase subunit VIIa 2 [Source:MGI Symbol;Acc:MGI:1316715]	UP
ENSMUSG00000032342	Mto1	mitochondrial translation optimization 1 homolog (S. cerevisiae) [Source:MGI Symbol;Acc:MGI:1915541]	UP
ENSMUSG00000032454	Rbp2	retinol binding protein 2, cellular [Source:MGI Symbol;Acc:MGI:97877]	UP
ENSMUSG00000032577	Mapkapk3	mitogen-activated protein kinase-activated protein kinase 3 [Source:MGI Symbol;Acc:MGI:2143163]	UP
ENSMUSG00000033419	Snap91	synaptosomal-associated protein 91 [Source:MGI Symbol;Acc:MGI:109132]	UP
ENSMUSG00000033585	Ndn	necdin [Source:MGI Symbol;Acc:MGI:97290]	UP
ENSMUSG00000033849	B3galt2	UDP-Gal:betaGlcNAc beta 1,3-galactosyltransferase, polypeptide 2 [Source:MGI Symbol;Acc:MGI:1349461]	UP
ENSMUSG00000034648	Lrrn1	leucine rich repeat protein 1, neuronal [Source:MGI Symbol;Acc:MGI:106038]	UP
ENSMUSG00000034875	Nudt19	nudix (nucleoside diphosphate linked moiety X)-type motif 19 [Source:MGI Symbol;Acc:MGI:94203]	UP
ENSMUSG00000035561	Aldh1b1	aldehyde dehydrogenase 1 family, member B1 [Source:MGI Symbol;Acc:MGI:1919785]	UP
ENSMUSG00000035597	Prpf39	PRP39 pre-mRNA processing factor 39 homolog (yeast) [Source:MGI Symbol;Acc:MGI:104602]	UP
ENSMUSG00000035757	Selo	selenoprotein O [Source:MGI Symbol;Acc:MGI:1919007]	UP
ENSMUSG00000036158	Prickle1	prickle homolog 1 (Drosophila) [Source:MGI Symbol;Acc:MGI:1916034]	UP
ENSMUSG00000036160	Surf6	surfeit gene 6 [Source:MGI Symbol;Acc:MGI:98447]	UP
ENSMUSG00000036285	Noa1	nitric oxide associated 1 [Source:MGI Symbol;Acc:MGI:1914306]	UP
ENSMUSG00000036376	Abt1	activator of basal transcription 1 [Source:MGI Symbol;Acc:MGI:1353636]	UP
ENSMUSG00000036782	Klhl13	kelch-like 13 [Source:MGI Symbol;Acc:MGI:1914705]	UP
ENSMUSG00000036880	Acaa2	acetyl-Coenzyme A acyltransferase 2 (mitochondrial 3-oxoacyl-Coenzyme A thiolase) [Source:MGI Symbol;Acc:MGI:1098623]	UP
ENSMUSG00000037053	Azgp1	alpha-2-glycoprotein 1, zinc [Source:MGI Symbol;Acc:MGI:103163]	UP
ENSMUSG00000037217	Syn1	synapsin I [Source:MGI Symbol;Acc:MGI:98460]	UP
ENSMUSG00000037857	Nufip2	nuclear fragile X mental retardation protein interacting protein 2 [Source:MGI Symbol;Acc:MGI:1915814]	UP
ENSMUSG00000037905	Bri3bp	Bri3 binding protein [Source:MGI Symbol;Acc:MGI:1924059]	UP
ENSMUSG00000037958	Nsrp1	nuclear speckle regulatory protein 1 [Source:MGI Symbol;Acc:MGI:2144305]	UP
ENSMUSG00000038250	Usp38	ubiquitin specific peptidase 38 [Source:MGI Symbol;Acc:MGI:1922091]	UP
ENSMUSG00000038594	Cep85l	centrosomal protein 85-like [Source:MGI Symbol;Acc:MGI:3642684]	UP
ENSMUSG00000038764	Ptpn3	protein tyrosine phosphatase, non-receptor type 3 [Source:MGI Symbol;Acc:MGI:105307]	UP
ENSMUSG00000038776	Ephx1	epoxide hydrolase 1, microsomal [Source:MGI Symbol;Acc:MGI:95405]	UP
ENSMUSG00000039103	Nexn	nexilin [Source:MGI Symbol;Acc:MGI:1916060]	UP
ENSMUSG00000039542	Ncam1	neural cell adhesion molecule 1 [Source:MGI Symbol;Acc:MGI:97281]	UP
ENSMUSG00000039759	Thap3	THAP domain containing, apoptosis associated protein 3 [Source:MGI Symbol;Acc:MGI:1917126]	UP
ENSMUSG00000039883	Lrrc17	leucine rich repeat containing 17 [Source:MGI Symbol;Acc:MGI:1921761]	UP
ENSMUSG00000040111	Gramd1b	GRAM domain containing 1B [Source:MGI Symbol;Acc:MGI:1925037]	UP
ENSMUSG00000040213	Ccbl2	cysteine conjugate-beta lyase 2 [Source:MGI Symbol;Acc:MGI:2677849]	UP
ENSMUSG00000040263	Klhdc4	kelch domain containing 4 [Source:MGI Symbol;Acc:MGI:2384569]	UP
ENSMUSG00000040446	Rprd1a	regulation of nuclear pre-mRNA domain containing 1A [Source:MGI Symbol;Acc:MGI:2385066]	UP
ENSMUSG00000040859	Bsdc1	BSD domain containing 1 [Source:MGI Symbol;Acc:MGI:1913466]	UP
ENSMUSG00000041548	Hspb8	heat shock protein 8 [Source:MGI Symbol;Acc:MGI:2135756]	UP
ENSMUSG00000041733	Coq5	coenzyme Q5 methyltransferase [Source:MGI Symbol;Acc:MGI:1098643]	UP
ENSMUSG00000041801	Phlda3	pleckstrin homology-like domain, family A, member 3 [Source:MGI Symbol;Acc:MGI:1351485]	UP
ENSMUSG00000042451	Mybph	myosin binding protein H [Source:MGI Symbol;Acc:MGI:1858196]	UP
ENSMUSG00000042505	Sdhaf3	succinate dehydrogenase complex assembly factor 3 [Source:MGI Symbol;Acc:MGI:1913288]	UP
ENSMUSG00000042515	Mum1l1	melanoma associated antigen (mutated) 1-like 1 [Source:MGI Symbol;Acc:MGI:2445062]	UP
ENSMUSG00000042613	Pbxip1	pre B cell leukemia transcription factor interacting protein 1 [Source:MGI Symbol;Acc:MGI:2441670]	UP
ENSMUSG00000042719	Naa25	N(alpha)-acetyltransferase 25, NatB auxiliary subunit [Source:MGI Symbol;Acc:MGI:2442563]	UP
ENSMUSG00000042895	Abra	actin-binding Rho activating protein [Source:MGI Symbol;Acc:MGI:2444891]	UP
ENSMUSG00000043639	Rbm20	RNA binding motif protein 20 [Source:MGI Symbol;Acc:MGI:1920963]	UP
ENSMUSG00000043683	Fem1a	feminization 1 homolog a (C. elegans) [Source:MGI Symbol;Acc:MGI:1335089]	UP
ENSMUSG00000044080	S100a1	S100 calcium binding protein A1 [Source:MGI Symbol;Acc:MGI:1338917]	UP
ENSMUSG00000044086	Lmod3	leiomodin 3 (fetal) [Source:MGI Symbol;Acc:MGI:2444169]	UP
ENSMUSG00000044734	Serpinb1a	serine (or cysteine) peptidase inhibitor, clade B, member 1a [Source:MGI Symbol;Acc:MGI:1913472]	UP
ENSMUSG00000044763	Trmt10c	tRNA methyltransferase 10C [Source:MGI Symbol;Acc:MGI:1196261]	UP
ENSMUSG00000044857	Lemd2	LEM domain containing 2 [Source:MGI Symbol;Acc:MGI:2385045]	UP
ENSMUSG00000045538	Ddx28	DEAD (Asp-Glu-Ala-Asp) box polypeptide 28 [Source:MGI Symbol;Acc:MGI:1919236]	UP
ENSMUSG00000045624	Esf1	ESF1 nucleolar pre-rRNA processing protein homolog [Source:MGI Symbol;Acc:MGI:1913830]	UP
ENSMUSG00000047466	8030462N17Rik	RIKEN cDNA 8030462N17 gene [Source:MGI Symbol;Acc:MGI:2444951]	UP
ENSMUSG00000047648	Fbxo30	F-box protein 30 [Source:MGI Symbol;Acc:MGI:1919115]	UP
ENSMUSG00000047686	Zcchc5	zinc finger, CCHC domain containing 5 [Source:MGI Symbol;Acc:MGI:2685221]	UP
ENSMUSG00000048550	Thnsl1	threonine synthase-like 1 (bacterial) [Source:MGI Symbol;Acc:MGI:2139347]	UP
ENSMUSG00000049401	Ogfr	opioid growth factor receptor [Source:MGI Symbol;Acc:MGI:1919325]	UP
ENSMUSG00000049536	Tceal1	transcription elongation factor A (SII)-like 1 [Source:MGI Symbol;Acc:MGI:2385317]	UP
ENSMUSG00000050565	Tor1aip2	torsin A interacting protein 2 [Source:MGI Symbol;Acc:MGI:3582695]	UP
ENSMUSG00000050700	Emilin3	elastin microfibril interfacer 3 [Source:MGI Symbol;Acc:MGI:2389142]	UP
ENSMUSG00000051456	Hspb3	heat shock protein 3 [Source:MGI Symbol;Acc:MGI:1928479]	UP
ENSMUSG00000051671	Coa6	cytochrome c oxidase assembly factor 6 [Source:MGI Symbol;Acc:MGI:1915142]	UP
ENSMUSG00000051985	Igfn1	immunoglobulin-like and fibronectin type III domain containing 1 [Source:MGI Symbol;Acc:MGI:3045352]	UP
ENSMUSG00000053289	Ddx10	DEAD (Asp-Glu-Ala-Asp) box polypeptide 10 [Source:MGI Symbol;Acc:MGI:1924841]	UP
ENSMUSG00000053329	D10Jhu81e	DNA segment, Chr 10, Johns Hopkins University 81 expressed [Source:MGI Symbol;Acc:MGI:1351861]	UP
ENSMUSG00000054034	Tceal5	transcription elongation factor A (SII)-like 5 [Source:MGI Symbol;Acc:MGI:3036236]	UP
ENSMUSG00000055436	Srsf11	serine/arginine-rich splicing factor 11 [Source:MGI Symbol;Acc:MGI:1916457]	UP
ENSMUSG00000055723	Rras2	related RAS viral (r-ras) oncogene homolog 2 [Source:MGI Symbol;Acc:MGI:1914172]	UP
ENSMUSG00000055775	Myh8	myosin, heavy polypeptide 8, skeletal muscle, perinatal [Source:MGI Symbol;Acc:MGI:1339712]	UP
ENSMUSG00000055782	Abcd2	ATP-binding cassette, sub-family D (ALD), member 2 [Source:MGI Symbol;Acc:MGI:1349467]	UP
ENSMUSG00000056952	Tatdn2	TatD DNase domain containing 2 [Source:MGI Symbol;Acc:MGI:3576210]	UP
ENSMUSG00000056962	Jmjd6	jumonji domain containing 6 [Source:MGI Symbol;Acc:MGI:1858910]	UP
ENSMUSG00000057604	Lmcd1	LIM and cysteine-rich domains 1 [Source:MGI Symbol;Acc:MGI:1353635]	UP
ENSMUSG00000058207	Serpina3k	serine (or cysteine) peptidase inhibitor, clade A, member 3K [Source:MGI Symbol;Acc:MGI:98377]	UP
ENSMUSG00000058230	Arhgap35	Rho GTPase activating protein 35 [Source:MGI Symbol;Acc:MGI:1929494]	UP
ENSMUSG00000058975	Kcnc1	potassium voltage gated channel, Shaw-related subfamily, member 1 [Source:MGI Symbol;Acc:MGI:96667]	UP
ENSMUSG00000059263	Usp47	ubiquitin specific peptidase 47 [Source:MGI Symbol;Acc:MGI:1922246]	UP
ENSMUSG00000059481	Plg	plasminogen [Source:MGI Symbol;Acc:MGI:97620]	UP
ENSMUSG00000060429	Sntb1	syntrophin, basic 1 [Source:MGI Symbol;Acc:MGI:101781]	UP
ENSMUSG00000060450	Rnf14	ring finger protein 14 [Source:MGI Symbol;Acc:MGI:1929668]	UP
ENSMUSG00000060843	Ctnna3	catenin (cadherin associated protein), alpha 3 [Source:MGI Symbol;Acc:MGI:2661445]	UP
ENSMUSG00000060962	Dmkn	dermokine [Source:MGI Symbol;Acc:MGI:1920962]	UP
ENSMUSG00000061086	Myl4	myosin, light polypeptide 4 [Source:MGI Symbol;Acc:MGI:97267]	UP
ENSMUSG00000061474	Mrps36	mitochondrial ribosomal protein S36 [Source:MGI Symbol;Acc:MGI:1913378]	UP
ENSMUSG00000062184	Hs6st2	heparan sulfate 6-O-sulfotransferase 2 [Source:MGI Symbol;Acc:MGI:1354959]	UP
ENSMUSG00000062694	Cav3	caveolin 3 [Source:MGI Symbol;Acc:MGI:107570]	UP
ENSMUSG00000063698	Sfxn4	sideroflexin 4 [Source:MGI Symbol;Acc:MGI:2137680]	UP
ENSMUSG00000063787	Chchd1	coiled-coil-helix-coiled-coil-helix domain containing 1 [Source:MGI Symbol;Acc:MGI:1913371]	UP
ENSMUSG00000064030	Pym1	PYM homolog 1, exon junction complex associated factor [Source:MGI Symbol;Acc:MGI:1925678]	UP
ENSMUSG00000067276	Capn6	calpain 6 [Source:MGI Symbol;Acc:MGI:1100850]	UP
ENSMUSG00000067653	Ankrd23	ankyrin repeat domain 23 [Source:MGI Symbol;Acc:MGI:1925571]	UP
ENSMUSG00000068699	Flnc	filamin C, gamma [Source:MGI Symbol;Acc:MGI:95557]	UP
ENSMUSG00000069601	Ank3	ankyrin 3, epithelial [Source:MGI Symbol;Acc:MGI:88026]	UP
ENSMUSG00000069833	Ahnak	AHNAK nucleoprotein (desmoyokin) [Source:MGI Symbol;Acc:MGI:1316648]	UP
ENSMUSG00000070348	Ccnd1	cyclin D1 [Source:MGI Symbol;Acc:MGI:88313]	UP
ENSMUSG00000073676	Hspe1	heat shock protein 1 (chaperonin 10) [Source:MGI Symbol;Acc:MGI:104680]	UP
ENSMUSG00000074064	Mlycd	malonyl-CoA decarboxylase [Source:MGI Symbol;Acc:MGI:1928485]	UP
ENSMUSG00000074207	Adh1	alcohol dehydrogenase 1 (class I) [Source:MGI Symbol;Acc:MGI:87921]	UP
ENSMUSG00000074576	Mocs3	molybdenum cofactor synthesis 3 [Source:MGI Symbol;Acc:MGI:1916622]	UP
ENSMUSG00000074682	Zcchc3	zinc finger, CCHC domain containing 3 [Source:MGI Symbol;Acc:MGI:1915167]	UP
ENSMUSG00000078440	Dohh	deoxyhypusine hydroxylase/monooxygenase [Source:MGI Symbol;Acc:MGI:1915964]	UP
ENSMUSG00000079108	Srp54b	signal recognition particle 54B [Source:MGI Symbol;Acc:MGI:3714357]	UP
ENSMUSG00000079243	Xirp1	xin actin-binding repeat containing 1 [Source:MGI Symbol;Acc:MGI:1333878]	UP
ENSMUSG00000079428	Tceal7	transcription elongation factor A (SII)-like 7 [Source:MGI Symbol;Acc:MGI:1915746]	UP
ENSMUSG00000079478	Sssca1	Sjogrens syndrome/scleroderma autoantigen 1 homolog (human) [Source:MGI Symbol;Acc:MGI:1913482]	UP
ENSMUSG00000079834	Tmlhe	trimethyllysine hydroxylase, epsilon [Source:MGI Symbol;Acc:MGI:2180203]	UP
ENSMUSG00000090053	Palm2	paralemmin 2 [Source:MGI Symbol;Acc:MGI:1934601]	UP
ENSMUSG00000090286	Gm17615	predicted gene, 17615 [Source:MGI Symbol;Acc:MGI:4937249]	UP
ENSMUSG00000090942	F830016B08Rik	RIKEN cDNA F830016B08 gene [Source:MGI Symbol;Acc:MGI:3588218]	UP
ENSMUSG00000096146	Kcnj11	potassium inwardly rectifying channel, subfamily J, member 11 [Source:MGI Symbol;Acc:MGI:107501]	UP
ENSMUSG00000100241	Slc18a3	solute carrier family 18 (vesicular monoamine), member 3 [Source:MGI Symbol;Acc:MGI:1101061]	UP
ENSMUSG00000102422;ENSMUSG00000027777	Schip1	schwannomin interacting protein 1	UP
ENSMUSG00000107002	0610012G03Rik	RIKEN cDNA 0610012G03 gene [Source:MGI Symbol;Acc:MGI:1913301]	UP
