# Supplementary material for: Combining multiomics and drug perturbation profiles to identify muscle-specific treatments for spinal muscular atrophy
Source: JCI Insight. 2021 Jul 8;6(13):e149446. doi: 10.1172/jci.insight.149446 (PMC8410072; doi:10.1172/jci.insight.149446)
Supplement: Supplemental Table 2 [file jciinsight-6-149446-s222.xlsx]

## Sheet: enriched GO BPs
GO BP	Term	Smn-/-;SMN2 vs WT Proteins DOWN	Smn-/-;SMN2 vs WT Transcripts DOWN	Smn-/-;SMN2 vs WT Proteins UP	Smn-/-;SMN2 vs WT Transcripts UP	Pip6a-PMO-treated Smn-/-;SMN2 vs Smn-/-;SMN2 Proteins DOWN	Pip6a-PMO-treated Smn-/-;SMN2 vs Smn-/-;SMN2 Transcripts DOWN	Pip6a-PMO-treated Smn-/-;SMN2 vs Smn-/-;SMN2 Proteins UP	Pip6a-PMO-treated Smn-/-;SMN2 vs Smn-/-;SMN2 Transcripts UP	Filtered Proteins DOWN	Filtered Transcripts DOWN	Filtered Proteins UP	Filtered Transcripts UP
Golgi vesicle transport	GO:0048193	6.1e-16	1	1	1	1.3e-12	1	1	1	2.5e-15	1	1	1
cotranslational protein targeting to mem...	GO:0006613	6.4e-13	1	1	1	1.5e-07	1	1	1	1.1e-11	1	1	1
SRP-dependent cotranslational protein ta...	GO:0006614	1.7e-12	1	1	1	3.7e-07	1	1	1	5.2e-11	1	1	1
vesicle-mediated transport	GO:0016192	1.8e-12	1	1	1	6.7e-09	1	1	1	1.9e-10	1	1	0.0262
protein targeting to ER	GO:0045047	2.3e-11	1	1	1	1.4e-06	1	1	1	1.5e-10	1	1	1
establishment of protein localization to...	GO:0072599	2.4e-10	1	1	1	5.9e-07	1	1	1	8.3e-10	1	1	1
protein localization to endoplasmic reti...	GO:0070972	3.9e-10	1	1	1	5.2e-07	1	1	1	6.3e-10	1	1	1
retrograde vesicle-mediated transport, G...	GO:0006890	8.6e-10	1	1	1	7.8e-09	1	1	1	1.5e-09	1	1	1
microtubule-based process	GO:0007017	6.4e-09	2.4e-09	1	1	4.9e-10	4.2e-08	1	1	2.9e-11	0.00045	1	1
endosomal transport	GO:0016197	1.1e-08	1	1	1	3.7e-07	1	1	1	5.9e-07	1	1	1
intra-Golgi vesicle-mediated transport	GO:0006891	2.1e-08	1	1	1	9.1e-06	1	1	1	8.1e-08	1	1	1
protein localization to Golgi apparatus	GO:0034067	2.2e-08	1	1	1	7.1e-05	1	1	1	7.4e-05	1	1	1
positive regulation of GTPase activity	GO:0043547	4.1e-08	1	1	1	1.7e-08	1	1	1	0.00011	1	1	1
cytoskeleton-dependent intracellular tra...	GO:0030705	4.8e-08	1	1	1	2e-06	1	1	1	2.1e-07	1	1	1
small GTPase mediated signal transductio...	GO:0007264	6.6e-08	1	1	1	2.8e-07	1	1	1	7.3e-06	1	1	1
intracellular transport	GO:0046907	9.4e-08	1	1	1	1.3e-05	1	1	1	1e-08	1	1	1
nuclear-transcribed mRNA catabolic proce...	GO:0000184	1.6e-07	1	1	1	3e-06	1	1	1	2.5e-08	1	1	1
biological regulation	GO:0065007	2.2e-07	1	1	1	3.5e-09	1	1	1	8.6e-06	1	1	1
peptide transport	GO:0015833	2.2e-07	1	1	1	1.4e-06	1	1	1	3.2e-10	1	1	1
protein transport	GO:0015031	2.4e-07	1	1	1	1.5e-06	1	1	1	2.4e-10	1	1	1
amide transport	GO:0042886	2.6e-07	1	1	1	1.6e-06	1	1	1	4.6e-10	1	1	1
cell cycle	GO:0007049	3e-07	1.5e-26	1	1	6.1e-10	4e-23	1	1	1.7e-11	6.9e-14	1	1
regulation of GTPase activity	GO:0043087	3.5e-07	1	1	1	5.5e-08	1	1	1	1	1	1	1
positive regulation of hydrolase activit...	GO:0051345	5.1e-07	1	1	1	1.1e-07	1	1	1	1	1	1	1
establishment of protein localization	GO:0045184	5.5e-07	1	1	1	1.4e-06	1	1	1	4.6e-10	1	1	1
localization	GO:0051179	6.7e-07	1	1	0.00292	1.2e-05	1	1	1	9.3e-06	1	1	0.0214
cytosolic transport	GO:0016482	8.9e-07	1	1	1	2.5e-05	1	1	1	1	1	1	1
protein targeting to membrane	GO:0006612	8.9e-07	1	1	1	1	1	1	1	8.5e-08	1	1	1
protein localization	GO:0008104	1.1e-06	1	1	1	1.9e-07	1	1	1	3.1e-09	1	1	1
Golgi organization	GO:0007030	1.2e-06	1	1	0.00529	4e-05	1	1	0.00424	3.5e-06	1	1	0.0048
regulation of biological process	GO:0050789	1.3e-06	1	1	1	2.2e-09	0.00015	1	1	7.9e-06	1	1	1
positive regulation of catalytic activit...	GO:0043085	1.5e-06	1	1	1	4e-08	1	1	1	1	1	1	1
organic substance transport	GO:0071702	1.7e-06	1	1	1	0.0001	1	1	1	2.4e-08	1	1	1
plasma membrane bounded cell projection ...	GO:0120031	2.3e-06	1	1	1	2.6e-06	1	1	1	4.2e-06	1	1	1
establishment of localization in cell	GO:0051649	2.3e-06	1	1	1	0.00012	1	1	1	1.1e-07	1	1	1
ER to Golgi vesicle-mediated transport	GO:0006888	2.4e-06	1	1	1	5.3e-05	1	1	1	1.2e-07	1	1	1
vesicle cytoskeletal trafficking	GO:0099518	2.6e-06	1	1	1	1.9e-05	1	1	1	1.7e-07	1	1	1
G1/S transition of mitotic cell cycle	GO:0000082	2.9e-06	1	1	1	1.4e-05	1	1	1	2.6e-07	1	1	1
cell projection assembly	GO:0030031	3.3e-06	1	1	1	3.8e-06	1	1	1	5.6e-06	1	1	1
cell cycle process	GO:0022402	3.4e-06	2.4e-17	1	1	1.7e-08	3.7e-17	1	1	1.1e-10	3.3e-08	1	1
vesicle localization	GO:0051648	3.5e-06	1	1	1	6.3e-05	1	1	1	2.8e-08	1	1	1
cell cycle G1/S phase transition	GO:0044843	3.8e-06	1	1	1	3.6e-05	1	1	1	3.4e-07	1	1	1
microtubule organizing center organizati...	GO:0031023	3.8e-06	1	1	1	2.5e-06	1	1	1	1.6e-08	1	1	1
organelle localization	GO:0051640	3.8e-06	1	1	1	1.5e-05	1	1	1	4.5e-08	1	1	1
nitrogen compound transport	GO:0071705	3.8e-06	1	1	1	2.2e-05	1	1	1	6.5e-09	1	1	1
cellular localization	GO:0051641	4.4e-06	1	1	1	2.1e-05	1	1	1	2.1e-07	1	1	1
macromolecule localization	GO:0033036	4.5e-06	1	1	1	1.6e-06	1	1	1	1.6e-08	1	1	1
transport along microtubule	GO:0010970	5.2e-06	1	1	1	1	1	1	1	6.2e-06	1	1	1
microtubule-based transport	GO:0099111	5.2e-06	1	1	1	1	1	1	1	6.2e-06	1	1	1
vesicle organization	GO:0016050	5.9e-06	1	1	1	8.7e-05	1	1	1	1.4e-06	1	1	1
endocytic recycling	GO:0032456	6.3e-06	1	1	1	1	1	1	1	1.8e-05	1	1	1
organelle membrane fusion	GO:0090174	6.4e-06	1	1	1	5.1e-06	1	1	1	3.6e-06	1	1	1
vesicle fusion	GO:0006906	7e-06	1	1	1	1.3e-05	1	1	1	6.3e-06	1	1	1
vacuolar transport	GO:0007034	7e-06	1	1	1	7.4e-07	1	1	1	2.3e-06	1	1	1
regulation of small GTPase mediated sign...	GO:0051056	7.8e-06	1	1	1	1.3e-06	1	1	1	7.6e-05	1	1	1
regulation of hydrolase activity	GO:0051336	1.2e-05	1	1	1	3.1e-05	1	1	1	1	1	1	1
cellular response to stimulus	GO:0051716	1.2e-05	1	1	1	5.6e-07	1	1	1	1	1	1	1
lysosomal transport	GO:0007041	1.3e-05	1	1	1	3.2e-07	1	1	1	1.1e-06	1	1	0.0256
organelle localization by membrane tethe...	GO:0140056	1.4e-05	1	1	1	2.8e-05	1	1	1	6.9e-06	1	1	1
cytoskeleton organization	GO:0007010	1.5e-05	6.5e-10	1	1	4.3e-07	3.9e-11	1	1	2.8e-05	1.1e-05	1	1
microtubule-based movement	GO:0007018	1.6e-05	1	1	1	7.1e-05	1	1	1	1.2e-05	1	1	1
membrane docking	GO:0022406	1.8e-05	1	1	1	3.6e-05	1	1	1	1.1e-05	1	1	1
cilium assembly	GO:0060271	2e-05	1	1	1	4.7e-05	1	1	1	6.3e-05	1	1	1
cilium organization	GO:0044782	2.1e-05	1	1	1	4.9e-05	1	1	1	5.4e-05	1	1	1
protein-containing complex localization	GO:0031503	2.3e-05	1	1	1	1	1	1	1	1.2e-05	1	1	1
regulation of cellular process	GO:0050794	2.4e-05	8e-06	1	1	1.3e-08	1.1e-05	1	1	4.6e-05	1	1	1
post-Golgi vesicle-mediated transport	GO:0006892	2.4e-05	1	1	1	1.6e-05	1	1	1	1	1	1	1
glycoprotein biosynthetic process	GO:0009101	2.8e-05	1	1	1	1	1	1	1	2.3e-05	1	1	1
mitotic cell cycle	GO:0000278	2.9e-05	7.9e-25	1	1	8.4e-08	1.1e-20	1	1	9.7e-09	2.9e-13	1	1
intraciliary transport	GO:0042073	3e-05	1	1	1	1	1	1	1	1	1	1	1
organelle organization	GO:0006996	3.3e-05	7.6e-15	1	1	8.6e-11	1.9e-14	1	1	3.6e-10	6e-07	1	1
transport	GO:0006810	4e-05	1	1	0.00197	1	1	1	1	1	1	1	0.0126
translational initiation	GO:0006413	4e-05	1	1	1	1	1	1	1	2.5e-05	1	1	1
establishment of localization	GO:0051234	4e-05	1	1	0.00344	1	1	1	1	1	1	1	0.0173
import into cell	GO:0098657	4.2e-05	1	1	1	1	1	1	1	1	1	1	1
Ras protein signal transduction	GO:0007265	5.1e-05	1	1	1	6.5e-06	1	1	1	1.3e-05	1	1	1
centrosome cycle	GO:0007098	5.5e-05	1	1	1	3.6e-05	1	1	1	8.1e-07	1	1	1
movement of cell or subcellular componen...	GO:0006928	6.3e-05	1	1	1	4.8e-05	2.2e-05	1	1	1	1	1	1
microtubule cytoskeleton organization	GO:0000226	6.6e-05	5.5e-10	1	1	3.9e-07	1.1e-08	1	1	3.1e-07	6.5e-05	1	1
endocytosis	GO:0006897	7.2e-05	1	1	1	1	1	1	1	1	1	1	1
intracellular protein transport	GO:0006886	7.7e-05	1	1	1	1	1	1	1	3.7e-07	1	1	1
signal transduction	GO:0007165	8.2e-05	1	1	1	7.3e-06	1	1	1	1	1	1	1
regulation of molecular function	GO:0065009	8.3e-05	1	1	1	5e-06	1	1	1	1	1	1	1
vesicle transport along microtubule	GO:0047496	8.4e-05	1	1	1	1	1	1	1	2.7e-06	1	1	1
cell division	GO:0051301	8.6e-05	3.4e-20	1	1	4.8e-07	2.7e-19	1	1	3.5e-08	1.2e-07	1	1
establishment of vesicle localization	GO:0051650	9.3e-05	1	1	1	1	1	1	1	1.8e-06	1	1	1
regulation of Ras protein signal transdu...	GO:0046578	9.9e-05	1	1	1	1.9e-06	1	1	1	3.6e-05	1	1	1
response to stimulus	GO:0050896	0.00012	1	1	1	1	1	1	1	1	1	1	1
receptor-mediated endocytosis	GO:0006898	0.00012	1	1	1	1	1	1	1	1	1	1	1
protein glycosylation	GO:0006486	0.00013	1	1	1	1	1	1	1	5.4e-05	1	1	1
macromolecule glycosylation	GO:0043413	0.00013	1	1	1	1	1	1	1	5.4e-05	1	1	1
regulation of catalytic activity	GO:0050790	0.00015	2.9e-05	1	1	5.1e-05	1	1	1	1	1	1	1
intraciliary transport involved in ciliu...	GO:0035735	0.00017	1	1	1	1	1	1	1	1	1	1	1
cell communication	GO:0007154	0.00017	1	1	1	4.4e-05	1	1	1	1	1	1	1
actin cytoskeleton organization	GO:0030036	0.00018	1	1	1	1	1e-05	1	1	1	1	1	1
activation of MAPKK activity	GO:0000186	0.0002	1	1	1	1	1	1	1	1	1	1	1
mitotic cell cycle process	GO:1903047	1	1.5e-19	1	1	1.6e-05	1.1e-17	1	1	9.9e-07	4.5e-09	1	1
mitotic nuclear division	GO:0140014	1	5.3e-17	1	1	1	4.8e-13	1	1	1	3.1e-07	1	1
organelle fission	GO:0048285	1	2.6e-15	1	1	1	8.1e-12	1	1	1	1.7e-05	1	1
nuclear division	GO:0000280	1	2.6e-15	1	1	1	9.1e-12	1	1	1	7.6e-06	1	1
chromosome segregation	GO:0007059	1	1.2e-14	1	1	1	5.1e-12	1	1	1	8.8e-07	1	1
cellular component organization	GO:0016043	1	1.9e-13	1	1	5e-05	1.5e-13	1	1	1	0.00017	1	1
regulation of cell cycle	GO:0051726	1	2.4e-13	1	1	9.7e-05	8.6e-12	1	1	8.2e-05	8.7e-05	1	1
nuclear chromosome segregation	GO:0098813	1	7.4e-13	1	1	1	2.5e-11	1	1	1	2e-07	1	1
cellular component organization or bioge...	GO:0071840	1	9.1e-13	1	1	6.8e-05	7.7e-13	1	1	0.00018	0.00028	1	1
regulation of cell cycle process	GO:0010564	1	3e-12	1	1	1	8.4e-11	1	1	1	8.4e-05	1	1
cellular process	GO:0009987	1	5.2e-12	1	1	1	1.7e-10	1	1	1	3.5e-06	1	1
regulation of mitotic cell cycle	GO:0007346	1	1e-11	1	1	1	1.1e-08	1	1	1	0.00144	1	1
sister chromatid segregation	GO:0000819	1	1.1e-11	1	1	1	3.5e-10	1	1	1	2.9e-07	1	1
mitotic sister chromatid segregation	GO:0000070	1	1.1e-11	1	1	1	4.1e-10	1	1	1	7e-08	1	1
regulation of mitotic nuclear division	GO:0007088	1	1e-10	1	1	1	3.3e-06	1	1	1	0.0091	1	1
cell cycle checkpoint	GO:0000075	1	1.4e-10	1	1	1	4.3e-08	1	1	1	7.7e-05	1	1
regulation of nuclear division	GO:0051783	1	7.5e-10	1	1	1	1.2e-05	1	1	1	1	1	1
mitotic cell cycle checkpoint	GO:0007093	1	9.4e-10	1	1	1	3.3e-07	1	1	1	0.00427	1	1
chromosome organization	GO:0051276	1	9.9e-10	1	1	1.2e-05	9.8e-10	1	1	6.1e-06	1.5e-06	1	1
spindle organization	GO:0007051	1	8.5e-09	1	0.00219	1	1.7e-08	1	1	1.6e-05	0.0007	1	1
chromosome condensation	GO:0030261	1	1.2e-08	1	1	1	1.8e-08	1	1	1	4.1e-06	1	1
regulation of chromosome segregation	GO:0051983	1	2.3e-08	1	1	1	7.5e-06	1	1	1	0.00215	1	1
negative regulation of cell cycle	GO:0045786	1	3.5e-08	1	1	1	1.5e-05	1	1	1	0.00082	1	1
negative regulation of chromosome organi...	GO:2001251	1	3.5e-08	1	1	1	6.7e-05	1	1	1	0.00557	1	1
attachment of spindle microtubules to ki...	GO:0008608	1	3.7e-08	1	1	1	1.9e-06	1	1	1	0.00257	1	1
mitotic cell cycle phase transition	GO:0044772	1	5.7e-08	1	1	1	0.00015	1	1	5.6e-05	0.00021	1	1
regulation of organelle organization	GO:0033043	1	6.5e-08	1	1	1	6.7e-08	1	1	1	1	1	1
DNA conformation change	GO:0071103	1	7.3e-08	1	1	1	1.4e-07	1	1	1	9.7e-06	1	1
DNA packaging	GO:0006323	1	8.1e-08	1	1	1	1.5e-07	1	1	1	4.4e-05	1	1
positive regulation of cell cycle	GO:0045787	1	8.5e-08	1	1	1	1.2e-06	1	1	1	2.7e-05	1	1
regulation of mitotic cell cycle phase t...	GO:1901990	1	1.1e-07	1	1	1	0.00041	1	1	1	0.00042	1	1
cytokinetic process	GO:0032506	1	1.2e-07	1	1	1	1.7e-07	1	1	1	0.00369	1	1
regulation of cellular component organiz...	GO:0051128	1	1.3e-07	1	1	1	1e-08	1	1	1	1	1	1
chromosome separation	GO:0051304	1	1.5e-07	1	1	1	4.3e-05	1	1	1	0.00155	1	1
microtubule cytoskeleton organization in...	GO:1902850	1	1.6e-07	1	1	1	2.7e-07	1	1	1	0.004	1	1
mitotic spindle checkpoint	GO:0071174	1	1.6e-07	1	1	1	0.00014	1	1	1	0.00411	1	1
cell cycle phase transition	GO:0044770	1	2e-07	1	1	1	0.00034	1	1	2.7e-05	0.00036	1	1
spindle checkpoint	GO:0031577	1	2.3e-07	1	1	1	0.00017	1	1	1	0.00454	1	1
negative regulation of mitotic metaphase...	GO:0045841	1	2.3e-07	1	1	1	0.00017	1	1	1	0.00454	1	1
negative regulation of mitotic sister ch...	GO:2000816	1	2.6e-07	1	1	1	0.00019	1	1	1	0.00477	1	1
negative regulation of metaphase/anaphas...	GO:1902100	1	3.1e-07	1	1	1	0.00021	1	1	1	0.005	1	1
negative regulation of chromosome separa...	GO:1905819	1	3.5e-07	1	1	1	0.00023	1	1	1	0.00523	1	1
regulation of cell cycle phase transitio...	GO:1901987	1	3.5e-07	1	1	1	1	1	1	1	0.0007	1	1
negative regulation of mitotic cell cycl...	GO:0045930	1	3.8e-07	1	1	1	3.8e-05	1	1	1	1	1	1
positive regulation of cell cycle proces...	GO:0090068	1	5.3e-07	1	1	1	7.5e-06	1	1	1	0.00033	1	1
negative regulation of sister chromatid ...	GO:0033046	1	5.3e-07	1	1	1	0.0003	1	1	1	0.00597	1	1
G2/M transition of mitotic cell cycle	GO:0000086	1	7.4e-07	1	1	1	1	1	1	1	0.00018	1	1
negative regulation of chromosome segreg...	GO:0051985	1	7.8e-07	1	1	1	0.00038	1	1	1	0.00675	1	1
positive regulation of G2/M transition o...	GO:0010971	1	8.1e-07	1	1	1	1	1	1	1	4.2e-05	1	1
negative regulation of cellular process	GO:0048523	1	8.3e-07	1	1	1	2e-05	1	1	1	1	1	1
regulation of attachment of spindle micr...	GO:0051988	1	8.4e-07	1	1	1	7e-05	1	1	1	1	1	1
mitotic cytokinesis	GO:0000281	1	9.4e-07	1	1	1	4.7e-09	1	1	3.3e-05	0.00107	1	1
negative regulation of cell cycle phase ...	GO:1901988	1	1e-06	1	1	1	1	1	1	1	0.00066	1	1
regulation of mitotic metaphase/anaphase...	GO:0030071	1	1e-06	1	1	1	1	1	1	1	0.0073	1	1
positive regulation of cell cycle G2/M p...	GO:1902751	1	1.4e-06	1	1	1	1	1	1	1	5.8e-05	1	1
negative regulation of mitotic nuclear d...	GO:0045839	1	1.4e-06	1	1	1	1	1	1	1	0.00815	1	1
regulation of metaphase/anaphase transit...	GO:1902099	1	1.4e-06	1	1	1	1	1	1	1	0.00815	1	1
metaphase/anaphase transition of mitotic...	GO:0007091	1	1.6e-06	1	1	1	1	1	1	1	0.00844	1	1
regulation of mitotic sister chromatid s...	GO:0010965	1	1.8e-06	1	1	1	1	1	1	1	0.00874	1	1
cell cycle G2/M phase transition	GO:0044839	1	2e-06	1	1	1	1	1	1	1	0.0003	1	1
metaphase/anaphase transition of cell cy...	GO:0044784	1	2.2e-06	1	1	1	1	1	1	1	0.00935	1	1
cytoskeleton-dependent cytokinesis	GO:0061640	1	2.3e-06	1	1	1	1.5e-08	1	1	7.6e-05	0.00155	1	1
mitotic sister chromatid separation	GO:0051306	1	2.4e-06	1	1	1	1	1	1	1	0.00967	1	1
regulation of chromosome separation	GO:1905818	1	3.2e-06	1	1	1	1	1	1	1	1	1	1
mitotic spindle assembly checkpoint	GO:0007094	1	3.6e-06	1	1	1	1	1	1	1	1	1	1
spindle assembly checkpoint	GO:0071173	1	3.6e-06	1	1	1	1	1	1	1	1	1	1
spindle assembly	GO:0051225	1	3.7e-06	1	1	1	5.8e-06	1	1	1	1	1	1
negative regulation of nuclear division	GO:0051784	1	3.9e-06	1	1	1	1	1	1	1	1	1	1
cytokinesis	GO:0000910	1	6e-06	1	1	0.0001	9.1e-08	1	1	4.4e-05	0.00613	1	1
negative regulation of biological proces...	GO:0048519	1	7e-06	1	1	1	3.3e-05	1	1	1	1	1	1
kinetochore organization	GO:0051383	1	7.9e-06	1	1	1	2.2e-07	1	1	1	0.00114	1	1
regulation of cytokinesis	GO:0032465	1	9.8e-06	1	1	1	1.4e-05	1	1	1	1	1	1
positive regulation of mitotic cell cycl...	GO:0045931	1	1.1e-05	1	1	1	1	1	1	1	0.00071	1	1
regulation of G2/M transition of mitotic...	GO:0010389	1	1.4e-05	1	1	1	1	1	1	1	0.00107	1	1
negative regulation of cell cycle proces...	GO:0010948	1	1.5e-05	1	1	1	1	1	1	1	0.00225	1	1
regulation of sister chromatid segregati...	GO:0033045	1	1.5e-05	1	1	1	1	1	1	1	1	1	1
regulation of chromosome organization	GO:0033044	1	1.6e-05	1	1	1	1	1	1	1	1	1	1
cell proliferation	GO:0008283	1	2.4e-05	1	1	1	8.3e-05	1	1	1	1	1	1
positive regulation of cell cycle phase ...	GO:1901989	1	3e-05	1	1	1	1	1	1	1	0.00155	1	1
centromere complex assembly	GO:0034508	1	3.2e-05	1	1	1	1	1	1	1	1	1	1
meiotic chromosome segregation	GO:0045132	1	3.6e-05	1	1	1	5.2e-05	1	1	1	0.00171	1	1
regulation of cell cycle G2/M phase tran...	GO:1902749	1	3.8e-05	1	1	1	1	1	1	1	0.00176	1	1
organelle assembly	GO:0070925	1	3.9e-05	1	1	2.1e-06	2.4e-05	1	1	1	1	1	1
actomyosin structure organization	GO:0031032	1	4e-05	1	1	1	6.3e-05	8.9e-06	1	1	0.00137	1	0.016
mitotic cell cycle arrest	GO:0071850	1	1	1	6.2e-05	1	1	1	0.00245	1	1	1	1
organonitrogen compound catabolic proces...	GO:1901565	1	1	1	0.00015	1	1	1	0.00072	1	1	1	1
cellular response to cadmium ion	GO:0071276	1	1	1	0.00029	1	1	1	0.0066	1	1	1	1
circadian regulation of gene expression	GO:0032922	1	1	1	0.00035	1	1	1	0.00384	1	1	1	0.0116
nitric oxide mediated signal transductio...	GO:0007263	1	1	1	0.00042	1	1	1	0.00839	1	1	1	1
response to hormone	GO:0009725	1	1	1	0.00051	1	1	1	0.00353	1	1	1	0.0111
regulation of homotypic cell-cell adhesi...	GO:0034110	1	1	1	0.00058	1	1	1	1	1	1	1	0.0029
response to metal ion	GO:0010038	1	1	1	0.00076	1	1	1	1	1	1	1	1
regulation of platelet activation	GO:0010543	1	1	1	0.00078	1	1	1	1	1	1	1	1
organic substance catabolic process	GO:1901575	1	1	1	0.00091	1	1	1	0.00014	1	1	1	1
cell cycle arrest	GO:0007050	1	1	1	0.0011	1	1	1	1	1	1	1	1
muscle system process	GO:0003012	1	1	3.8e-23	0.00158	1	1	3.6e-17	1	1	1	4e-09	0.0041
apoptotic process	GO:0006915	1	1	1	0.00161	1	1	1	0.00404	1	1	1	1
G protein-coupled receptor signaling pat...	GO:0086103	1	1	1	0.00169	1	1	1	1	1	1	1	0.0299
response to abiotic stimulus	GO:0009628	1	1	1	0.00172	1	1	1	1	1	1	1	0.0205
response to lipid	GO:0033993	1	1	1	0.00179	1	1	1	0.00103	1	1	1	0.0215
response to glucocorticoid	GO:0051384	1	1	1	0.00179	1	1	1	0.00142	1	1	1	0.0262
striated muscle contraction	GO:0006941	1	1	3.5e-18	0.0018	1	1	2.6e-13	1	1	1	9.7e-09	0.0087
catabolic process	GO:0009056	1	1	1	0.00187	1	1	1	0.00077	1	1	1	1
response to steroid hormone	GO:0048545	1	1	1	0.00187	1	1	1	0.00021	1	1	1	0.0036
regulation of stress-activated MAPK casc...	GO:0032872	1	1	1	0.00196	1	1	1	1	1	1	1	1
regulation of muscle system process	GO:0090257	1	1	1.2e-10	0.002	1	1	6.4e-07	1	1	1	2e-05	0.0256
regulation of apoptotic process	GO:0042981	1	1	1	0.00201	1	1	1	0.00602	1	1	1	1
cellular response to sterol	GO:0036315	1	1	1	0.00202	1	1	1	0.00179	1	1	1	1
regulation of stress-activated protein k...	GO:0070302	1	1	1	0.00204	1	1	1	1	1	1	1	1
programmed cell death	GO:0012501	1	1	1	0.00207	1	1	1	0.00503	1	1	1	1
response to corticosteroid	GO:0031960	1	1	1	0.00209	1	1	1	0.00166	1	1	1	0.0283
response to oxygen-containing compound	GO:1901700	1	1	1	0.00212	1	1	1	0.00102	1	1	1	0.0219
positive regulation of ossification	GO:0045778	1	1	1	0.00226	1	1	1	1.3e-05	1	1	1	0.0024
regulation of programmed cell death	GO:0043067	1	1	1	0.00231	1	1	1	0.00677	1	1	1	1
response to toxic substance	GO:0009636	1	1	1	0.00286	1	1	1	0.002	1	1	1	1
regulation of Golgi organization	GO:1903358	1	1	1	0.00318	1	1	1	0.00282	1	1	1	1
stress-activated MAPK cascade	GO:0051403	1	1	1	0.00327	1	1	1	1	1	1	1	1
protein catabolic process	GO:0030163	1	1	1	0.00347	1	1	1	1	1	1	1	1
protein localization to plasma membrane	GO:0072659	1	1	1	0.00388	1	1	1	1	1	1	1	0.006
regulation of exit from mitosis	GO:0007096	1	1	1	0.00409	1	1	1	1	1	1	1	1
rhythmic process	GO:0048511	1	1	1	0.0041	1	1	1	1	1	1	1	1
regulation of ATPase activity	GO:0043462	1	1	1	0.00415	1	1	1	1	1	1	1	1
regulation of transport	GO:0051049	1	1	1	0.00426	1	1	1	1	1	1	1	1
circadian rhythm	GO:0007623	1	1	1	0.00446	1	1	1	1	1	1	1	1
cytoplasmic microtubule organization	GO:0031122	1	1	1	0.00457	1	1	1	0.00384	1	1	1	0.0116
response to sterol	GO:0036314	1	1	1	0.00459	1	1	1	0.00406	1	1	1	1
retinol metabolic process	GO:0042572	1	1	1	0.00459	1	1	1	0.00406	1	1	1	1
retinoic acid metabolic process	GO:0042573	1	1	1	0.00511	1	1	1	0.00452	1	1	1	1
secretion by cell	GO:0032940	1	1	1	0.00525	1	1	1	1	1	1	1	1
cell death	GO:0008219	1	1	1	0.00532	1	1	1	1	1	1	1	1
JNK cascade	GO:0007254	1	1	1	0.00554	1	1	1	1	1	1	1	1
response to testosterone	GO:0033574	1	1	1	0.00566	1	1	1	1	1	1	1	1
regulation of platelet aggregation	GO:0090330	1	1	1	0.00566	1	1	1	1	1	1	1	1
stress-activated protein kinase signalin...	GO:0031098	1	1	1	0.00591	1	1	1	1	1	1	1	1
regulation of cell death	GO:0010941	1	1	1	0.00604	1	1	1	1	1	1	1	1
macromolecule catabolic process	GO:0009057	1	1	1	0.00607	1	1	1	1	1	1	1	1
homotypic cell-cell adhesion	GO:0034109	1	1	1	0.00626	1	1	1	1	1	1	1	0.0143
response to organic substance	GO:0010033	1	1	1	0.00632	1	1	1	0.00252	1	1	1	0.0112
regulation of cellular localization	GO:0060341	1	1	1	0.00637	1	1	1	1	1	1	1	1
cellular response to stress	GO:0033554	1	1	1	0.00657	1	1	1	1	1	0.00835	1	1
secretion	GO:0046903	1	1	1	0.00682	1	1	1	1	1	1	1	1
entrainment of circadian clock by photop...	GO:0043153	1	1	1	0.00683	1	1	1	1	1	1	1	1
positive regulation of cation channel ac...	GO:2001259	1	1	1	0.00736	1	1	1	0.00619	1	1	1	0.016
photoperiodism	GO:0009648	1	1	1	0.00745	1	1	1	1	1	1	1	1
heart process	GO:0003015	1	1	5.4e-16	0.00792	1	1	1.4e-10	1	1	1	2.4e-05	0.0221
cellular zinc ion homeostasis	GO:0006882	1	1	1	0.0081	1	1	1	0.00717	1	1	1	1
regulation of metal ion transport	GO:0010959	1	1	1	0.00831	1	1	1	1	1	1	1	1
positive regulation of programmed cell d...	GO:0043068	1	1	1	0.0084	1	1	1	0.00166	1	1	1	1
cold-induced thermogenesis	GO:0106106	1	1	1	0.00851	1	1	1	1	1	1	1	1
regulation of cold-induced thermogenesis	GO:0120161	1	1	1	0.00851	1	1	1	1	1	1	1	1
response to organic cyclic compound	GO:0014070	1	1	1	0.00864	1	1	1	1	1	1	1	1
entrainment of circadian clock	GO:0009649	1	1	1	0.00877	1	1	1	1	1	1	1	1
fat cell differentiation	GO:0045444	1	1	1	1	1	1	1	0.00158	1	1	1	0.0268
peptide catabolic process	GO:0043171	1	1	1	1	1	1	1	0.00031	1	1	1	1
zinc ion homeostasis	GO:0055069	1	1	1	1	1	1	1	0.00777	1	1	1	1
cellular response to amyloid-beta	GO:1904646	1	1	1	1	1	1	1	0.00777	1	1	1	1
response to amyloid-beta	GO:1904645	1	1	1	1	1	1	1	1	1	1	1	1
response to mechanical stimulus	GO:0009612	1	1	1	1	1	1	1	1	1	1	1	0.0118
regulation of sodium ion transport	GO:0002028	1	1	1	1	1	1	1	1	1	1	1	0.002
signal transduction involved in cell cyc...	GO:0072395	1	1	1	1	1	1	1	1	1	1	1	1
signal transduction involved in DNA inte...	GO:0072401	1	1	1	1	1	1	1	1	1	1	1	1
signal transduction involved in DNA dama...	GO:0072422	1	1	1	1	1	1	1	1	1	1	1	1
cardiac muscle hypertrophy	GO:0003300	1	1	1	1	1	1	1	1	1	1	1	0.0027
striated muscle hypertrophy	GO:0014897	1	1	1	1	1	1	1	1	1	1	1	0.0029
positive regulation of ion transmembrane...	GO:0032414	1	1	1	1	1	1	1	1	1	1	1	1
peptidyl-proline modification	GO:0018208	1	1	1	1	1	1	1	1	0.00013	1	1	0.0042
negative regulation of JNK cascade	GO:0046329	1	1	1	1	1	1	1	1	1	1	1	1
muscle hypertrophy	GO:0014896	1	1	1	1	1	1	1	1	1	1	1	0.0031
regulation of synaptic vesicle transport	GO:1902803	1	1	1	1	1	1	1	1	1	1	1	1
skeletal muscle contraction	GO:0003009	1	1	2.2e-09	1	1	1	4.4e-08	1	1	1	1	0.0044
positive regulation of transporter activ...	GO:0032411	1	1	1	1	1	1	1	1	1	1	1	1
detoxification	GO:0098754	1	1	1	1	1	1	1	1	1	1	1	1
sodium ion transport	GO:0006814	1	1	1	1	1	1	1	1	1	1	1	0.0027
monovalent inorganic cation transport	GO:0015672	1	1	3.5e-11	1	1	1	1.8e-06	1	1	1	2.2e-08	0.0015
alcohol catabolic process	GO:0046164	1	1	1	1	1	1	1	1	1	1	1	0.0055
cellular response to lipid	GO:0071396	1	1	1	1	1	1	1	0.00119	1	1	1	0.0229
protein localization to cell periphery	GO:1990778	1	1	1	1	1	1	1	1	1	1	1	0.0126
regulation of glucose metabolic process	GO:0010906	1	1	1	1	1	1	1	0.00344	1	1	1	1
positive regulation of transmembrane tra...	GO:0034764	1	1	1	1	1	1	1	1	1	1	1	0.0218
positive regulation of sodium ion transp...	GO:0010765	1	1	1	1	1	1	1	1	1	1	1	0.006
retinoid metabolic process	GO:0001523	1	1	1	1	1	1	1	1	1	1	1	1
negative regulation of stress-activated ...	GO:0032873	1	1	1	1	1	1	1	1	1	1	1	1
diterpenoid metabolic process	GO:0016101	1	1	1	1	1	1	1	1	1	1	1	1
sarcomere organization	GO:0045214	1	1	1	1	1	1	1.7e-07	1	1	1	1	0.0072
muscle cell differentiation	GO:0042692	1	1	1	1	1	1	7.9e-07	1	1	1	1	0.0039
cardiac muscle cell differentiation	GO:0055007	1	1	1	1	1	1	1	1	1	1	1	0.007
endosome to lysosome transport	GO:0008333	1	1	1	1	3.8e-06	1	1	1	0.00017	1	1	0.0091
multicellular organismal movement	GO:0050879	1	1	4.9e-08	1	1	1	5.7e-07	1	1	1	1	0.0091
musculoskeletal movement	GO:0050881	1	1	4.9e-08	1	1	1	5.7e-07	1	1	1	1	0.0091
muscle structure development	GO:0061061	1	1	1.4e-08	1	1	1	3.3e-09	1	1	1	1	0.0102
organic hydroxy compound catabolic proce...	GO:1901616	1	1	1	1	1	1	1	1	1	1	1	0.0105
cellular response to steroid hormone sti...	GO:0071383	1	1	1	1	1	1	1	0.0019	1	1	1	0.0107
regulation of protein localization to me...	GO:1905475	1	1	1	1	1	1	1	1	1	1	1	0.0125
positive regulation of macroautophagy	GO:0016239	1	1	1	1	1	1	1	0.00462	1	1	1	0.0131
cardiocyte differentiation	GO:0035051	1	1	1	1	1	1	1	1	1	1	1	0.0135
myofibril assembly	GO:0030239	1	1	5e-10	1	1	1	6.8e-11	1	1	1	6.1e-06	0.0139
endomembrane system organization	GO:0010256	1	1	1	1	1	1	1	1	1	1	1	0.0167
cardiac muscle tissue morphogenesis	GO:0055008	1	1	1	1	1	1	1	1	1	1	1	0.0182
muscle tissue morphogenesis	GO:0060415	1	1	1	1	1	1	1	1	1	1	1	0.0246
heart development	GO:0007507	1	1	1	1	1	1	1	1	1	1	1	0.026
potassium ion transport	GO:0006813	1	1	1	1	1	1	1	1	1	1	1	0.0262
cellular response to hypoxia	GO:0071456	1	1	1	1	1	1	1	1	1	1	1	0.0273
muscle filament sliding	GO:0030049	1	1	1.4e-16	1	1	1	5.4e-15	1	1	1	6.4e-09	0.0273
myosin filament assembly	GO:0031034	1	1	1	1	1	1	1	1	1	1	1	0.0273
muscle organ morphogenesis	GO:0048644	1	1	1	1	1	1	1	1	1	1	1	0.0289
cardiac muscle cell development	GO:0055013	1	1	1	1	1	1	1	1	1	1	1	0.0295
peptidyl-amino acid modification	GO:0018193	1	1	1	1	1	1	1	1	1	1	1	0.0296
muscle atrophy	GO:0014889	1	1	1	1	1	1	1	1	1	1	1	0.0299
peptidyl-proline hydroxylation	GO:0019511	1	1	1	1	0.00011	1	1	1	7.7e-05	1	1	0.0299
DNA replication	GO:0006260	1	1	1	1	1	1.1e-06	1	1	1	2.3e-06	1	1
mitotic chromosome condensation	GO:0007076	1	1	1	1	1	2.2e-06	1	1	1	5.3e-06	1	1
cortical actin cytoskeleton organization	GO:0030866	1	1	1	1	1	7.4e-06	1	1	1	1	1	1
actin filament-based process	GO:0030029	1	1	1	1	1	1.2e-05	1	1	1	1	1	1
cortical cytoskeleton organization	GO:0030865	1	1	1	1	1	1.9e-05	1	1	1	1	1	1
positive regulation of cellular process	GO:0048522	1	1	1	1	1	2e-05	1	1	1	1	1	1
DNA-dependent DNA replication	GO:0006261	1	1	1	1	1	4.4e-05	1	1	1	0.00036	1	1
positive regulation of cytokinesis	GO:0032467	1	1	1	1	1	5.5e-05	1	1	1	1	1	1
cell migration	GO:0016477	1	1	1	1	1	9.8e-05	1	1	1	1	1	1
regulation of cell division	GO:0051302	1	1	1	1	1	9.8e-05	1	1	1	1	1	1
positive regulation of biological proces...	GO:0048518	1	1	1	1	1	0.00011	1	1	1	1	1	1
ameboidal-type cell migration	GO:0001667	1	1	1	1	1	0.00012	1	1	1	1	1	1
cellular component assembly	GO:0022607	1	1	1	1	1	0.00017	1	1	1	1	1	1
negative regulation of cellular componen...	GO:0051129	1	1	1	1	1	0.00017	1	1	1	1	1	1
positive regulation of sprouting angioge...	GO:1903672	1	1	1	1	1	0.00019	1	1	1	1	1	1
positive regulation of cellular protein ...	GO:0032270	1	1	1	1	1	0.00032	1	1	1	1	1	1
positive regulation of protein metabolic...	GO:0051247	1	1	1	1	1	0.00032	1	1	1	1	1	1
regulation of establishment of cell pola...	GO:2000114	1	1	1	1	1	0.00035	1	1	1	1	1	1
cell motility	GO:0048870	1	1	1	1	1	0.0004	1	1	1	1	1	1
localization of cell	GO:0051674	1	1	1	1	1	0.0004	1	1	1	1	1	1
meiotic cell cycle process	GO:1903046	1	1	1	1	1	0.0004	1	1	1	1	1	1
positive regulation of endothelial cell ...	GO:0001938	1	1	1	1	1	0.0004	1	1	1	1	1	1
positive regulation of cell migration in...	GO:0090050	1	1	1	1	1	0.00041	1	1	1	1	1	1
negative regulation of organelle organiz...	GO:0010639	1	1	1	1	1	0.00041	1	1	1	1	1	1
DNA metabolic process	GO:0006259	1	1	1	1	1	1	1	1	1	0.00031	1	1
regulation of cellular respiration	GO:0043457	1	1	1	1	1	1	1	1	1	0.00194	1	1
DNA damage checkpoint	GO:0000077	1	1	1	1	1	1	1	1	1	0.00209	1	1
DNA integrity checkpoint	GO:0031570	1	1	1	1	1	1	1	1	1	0.00274	1	1
DNA replication initiation	GO:0006270	1	1	1	1	1	1	1	1	1	0.00275	1	1
G2 DNA damage checkpoint	GO:0031572	1	1	1	1	1	1	1	1	1	0.00311	1	1
response to UV	GO:0009411	1	1	1	1	1	1	1	1	1	0.00485	1	1
cellular response to amino acid starvati...	GO:0034198	1	1	1	1	1	1	1	1	1	0.005	1	1
response to amino acid starvation	GO:1990928	1	1	1	1	1	1	1	1	1	0.00597	1	1
cellular response to radiation	GO:0071478	1	1	1	1	1	1	1	1	1	0.00636	1	1
positive regulation of peptidase activit...	GO:0010952	1	1	1	1	1	1	1	1	1	0.00721	1	1
negative regulation of cell cycle G2/M p...	GO:1902750	1	1	1	1	1	1	1	1	1	0.00786	1	1
protein import into nucleus	GO:0006606	1	1	1	1	1	1	1	1	1	0.00867	1	1
negative regulation of apoptotic process	GO:0043066	1	1	1	1	1	1	1	1	1	0.00884	1	1
negative regulation of programmed cell d...	GO:0043069	1	1	1	1	1	1	1	1	1	0.00965	1	1
glutamate metabolic process	GO:0006536	1	1	1	1	1	1	1	0.00065	1	1	1	1
organic substance metabolic process	GO:0071704	1	1	1	1	1	1	1	0.00106	1	1	1	1
lipid metabolic process	GO:0006629	1	1	9.2e-10	1	1	1	5.1e-11	0.00207	1	1	1.9e-07	1
cellular catabolic process	GO:0044248	1	1	1	1	1	1	1	0.00212	1	1	1	1
glycerolipid catabolic process	GO:0046503	1	1	1	1	1	1	1	0.00253	1	1	1	1
metabolic process	GO:0008152	1	1	1	1	1	1	1	0.00275	1	1	1	1
positive regulation of cell death	GO:0010942	1	1	1	1	1	1	1	0.00311	1	1	1	1
organonitrogen compound metabolic proces...	GO:1901564	1	1	1	1	1	1	1	0.00318	1	1	1	1
lipid droplet organization	GO:0034389	1	1	1	1	1	1	1	0.00321	1	1	1	1
small molecule metabolic process	GO:0044281	1	1	1.1e-25	1	1	1	2.6e-20	0.00334	1	1	3.8e-19	1
reactive oxygen species metabolic proces...	GO:0072593	1	1	1	1	1	1	1	0.0036	1	1	1	1
steroid hormone mediated signaling pathw...	GO:0043401	1	1	1	1	1	1	1	0.00366	1	1	1	1
response to chemical	GO:0042221	1	1	1	1	1	1	1	0.00384	1	1	1	1
cellular modified amino acid catabolic p...	GO:0042219	1	1	1	1	1	1	1	0.00406	1	1	1	1
primary metabolic process	GO:0044238	1	1	1	1	1	1	1	0.00415	1	1	1	1
intracellular receptor signaling pathway	GO:0030522	1	1	1	1	1	1	1	0.00453	1	1	1	1
neuron death	GO:0070997	1	1	1	1	1	1	1	0.00493	1	1	1	1
leukotriene metabolic process	GO:0006691	1	1	1	1	1	1	1	0.00501	1	1	1	1
glutamine family amino acid metabolic pr...	GO:0009064	1	1	1	1	1	1	1	0.00504	1	1	1	1
positive regulation of apoptotic process	GO:0043065	1	1	1	1	1	1	1	0.00528	1	1	1	1
positive regulation of catabolic process	GO:0009896	1	1	1	1	1	1	1	0.00557	1	1	1	1
protein metabolic process	GO:0019538	1	1	1	1	1	1	1	0.00565	1	1	1	1
positive regulation of osteoblast differ...	GO:0045669	1	1	1	1	1	1	1	0.00571	1	1	1	1
sulfur compound catabolic process	GO:0044273	1	1	1	1	1	1	1	0.0066	1	1	1	1
triglyceride catabolic process	GO:0019433	1	1	1	1	1	1	1	0.00717	1	1	1	1
cellular response to oxygen-containing c...	GO:1901701	1	1	1	1	1	1	1	0.0074	1	1	1	1
regulation of cellular carbohydrate meta...	GO:0010675	1	1	1	1	1	1	1	0.00755	1	1	1	1
regulation of lipid metabolic process	GO:0019216	1	1	1	1	1	1	9.8e-06	0.00765	1	1	1	1
cellular response to chemical stimulus	GO:0070887	1	1	1	1	1	1	1	0.00849	1	1	1	1
oxidation-reduction process	GO:0055114	1	1	9.8e-27	1	1	1	4.6e-19	1	1	1	5.2e-19	1
muscle contraction	GO:0006936	1	1	4.1e-25	1	1	1	2.5e-17	1	1	1	8.3e-10	1
lipid oxidation	GO:0034440	1	1	3.5e-20	1	1	1	4.4e-12	1	1	1	2.5e-12	1
fatty acid catabolic process	GO:0009062	1	1	6.1e-19	1	1	1	4.1e-11	1	1	1	2.4e-10	1
carboxylic acid metabolic process	GO:0019752	1	1	1.2e-18	1	1	1	4.9e-16	1	1	1	5.4e-15	1
fatty acid oxidation	GO:0019395	1	1	1.3e-18	1	1	1	1.1e-10	1	1	1	1.2e-10	1
organic acid catabolic process	GO:0016054	1	1	2.2e-18	1	1	1	2.7e-11	1	1	1	2.4e-12	1
carboxylic acid catabolic process	GO:0046395	1	1	2.2e-18	1	1	1	2.7e-11	1	1	1	2.4e-12	1
fatty acid metabolic process	GO:0006631	1	1	2.4e-18	1	1	1	1.3e-11	1	1	1	1.1e-10	1
fatty acid beta-oxidation	GO:0006635	1	1	2.9e-18	1	1	1	1.8e-10	1	1	1	1.3e-11	1
monocarboxylic acid catabolic process	GO:0072329	1	1	2.7e-17	1	1	1	2.8e-10	1	1	1	3.8e-09	1
small molecule catabolic process	GO:0044282	1	1	4.7e-17	1	1	1	2.1e-10	1	1	1	7.5e-12	1
monocarboxylic acid metabolic process	GO:0032787	1	1	5.6e-17	1	1	1	2.7e-12	1	1	1	4.3e-12	1
cellular respiration	GO:0045333	1	1	8.5e-17	1	1	1	1.1e-11	1	1	1	8e-15	1
actin-myosin filament sliding	GO:0033275	1	1	1.4e-16	1	1	1	5.4e-15	1	1	1	6.4e-09	1
system process	GO:0003008	1	1	1.5e-16	1	1	1	3e-11	1	1	1	1.2e-05	1
organic acid metabolic process	GO:0006082	1	1	2.3e-16	1	1	1	7.5e-16	1	1	1	6.2e-14	1
oxoacid metabolic process	GO:0043436	1	1	2.9e-16	1	1	1	2.7e-15	1	1	1	1.2e-13	1
heart contraction	GO:0060047	1	1	3e-16	1	1	1	9.4e-11	1	1	1	2e-05	1
lipid modification	GO:0030258	1	1	3.8e-15	1	1	1	6.3e-11	1	1	1	1.1e-09	1
actin-mediated cell contraction	GO:0070252	1	1	4e-15	1	1	1	1.1e-12	1	1	1	3.3e-08	1
blood circulation	GO:0008015	1	1	4.8e-15	1	1	1	2.4e-11	1	1	1	4.6e-07	1
circulatory system process	GO:0003013	1	1	7e-15	1	1	1	3.3e-11	1	1	1	5.4e-07	1
inorganic cation transmembrane transport	GO:0098662	1	1	7.2e-15	1	1	1	8.1e-09	1	1	1	2.7e-09	1
regulation of system process	GO:0044057	1	1	1.3e-14	1	1	1	2.8e-09	1	1	1	2.1e-05	1
generation of precursor metabolites and ...	GO:0006091	1	1	1.8e-14	1	1	1	5e-11	1	1	1	2.4e-14	1
regulation of blood circulation	GO:1903522	1	1	2.2e-14	1	1	1	3e-10	1	1	1	7.9e-06	1
energy derivation by oxidation of organi...	GO:0015980	1	1	2.3e-14	1	1	1	1.6e-10	1	1	1	4.2e-14	1
cation transmembrane transport	GO:0098655	1	1	2.6e-14	1	1	1	2.4e-08	1	1	1	6.7e-08	1
regulation of heart contraction	GO:0008016	1	1	9.3e-14	1	1	1	8.4e-09	1	1	1	1	1
cardiac muscle contraction	GO:0060048	1	1	2.5e-13	1	1	1	1.6e-09	1	1	1	5.5e-07	1
inorganic ion transmembrane transport	GO:0098660	1	1	3.2e-13	1	1	1	2.1e-07	1	1	1	3.9e-08	1
respiratory electron transport chain	GO:0022904	1	1	8.4e-13	1	1	1	3.4e-06	1	1	1	6.1e-08	1
actin filament-based movement	GO:0030048	1	1	1.8e-12	1	1	1	1.6e-10	1	1	1	5.9e-07	1
electron transport chain	GO:0022900	1	1	3.5e-12	1	1	1	2.3e-06	1	1	1	4.4e-07	1
ion transport	GO:0006811	1	1	6e-12	1	1	1	2.8e-09	1	1	1	4.3e-08	1
cellular lipid catabolic process	GO:0044242	1	1	7.9e-12	1	1	1	1.2e-08	1	1	1	1.6e-07	1
ion transmembrane transport	GO:0034220	1	1	1.1e-11	1	1	1	2e-07	1	1	1	1e-06	1
nucleobase-containing small molecule met...	GO:0055086	1	1	1.2e-11	1	1	1	2.4e-08	1	1	1	2.8e-09	1
regulation of muscle contraction	GO:0006937	1	1	2.6e-11	1	1	1	1.3e-06	1	1	1	1	1
ATP metabolic process	GO:0046034	1	1	3.1e-11	1	1	1	2.1e-06	1	1	1	9e-09	1
nucleotide metabolic process	GO:0009117	1	1	4.5e-11	1	1	1	5.2e-08	1	1	1	2.3e-08	1
nucleoside phosphate metabolic process	GO:0006753	1	1	7e-11	1	1	1	7.2e-08	1	1	1	3e-08	1
purine ribonucleoside monophosphate meta...	GO:0009167	1	1	1e-10	1	1	1	1.3e-05	1	1	1	3.6e-07	1
purine nucleoside monophosphate metaboli...	GO:0009126	1	1	1.2e-10	1	1	1	1	1	1	1	3.9e-07	1
cation transport	GO:0006812	1	1	1.2e-10	1	1	1	2.2e-07	1	1	1	3.4e-06	1
ribonucleoside monophosphate metabolic p...	GO:0009161	1	1	1.4e-10	1	1	1	1	1	1	1	2.5e-07	1
nucleoside monophosphate metabolic proce...	GO:0009123	1	1	2e-10	1	1	1	5.6e-06	1	1	1	1.8e-07	1
mitochondrial ATP synthesis coupled elec...	GO:0042775	1	1	2e-10	1	1	1	1	1	1	1	4.3e-06	1
tricarboxylic acid metabolic process	GO:0072350	1	1	2.5e-10	1	1	1	4.6e-11	1	1	1	1.2e-10	1
ATP synthesis coupled electron transport	GO:0042773	1	1	2.9e-10	1	1	1	1	1	1	1	5.1e-06	1
lipid catabolic process	GO:0016042	1	1	3.9e-10	1	1	1	3.2e-08	1	1	1	4.6e-07	1
purine ribonucleoside triphosphate metab...	GO:0009205	1	1	4.1e-10	1	1	1	3.4e-06	1	1	1	2.6e-08	1
purine-containing compound metabolic pro...	GO:0072521	1	1	4.2e-10	1	1	1	1.9e-07	1	1	1	2.2e-07	1
transmembrane transport	GO:0055085	1	1	5.2e-10	1	1	1	1	1	1	1	3.1e-05	1
cellular lipid metabolic process	GO:0044255	1	1	6.1e-10	1	1	1	6e-10	1	1	1	6.2e-07	1
ribonucleoside triphosphate metabolic pr...	GO:0009199	1	1	8.9e-10	1	1	1	5.6e-06	1	1	1	4.4e-08	1
citrate metabolic process	GO:0006101	1	1	9.1e-10	1	1	1	1.3e-11	1	1	1	4.6e-11	1
tricarboxylic acid cycle	GO:0006099	1	1	9.4e-10	1	1	1	6e-13	1	1	1	4.6e-12	1
purine nucleoside triphosphate metabolic...	GO:0009144	1	1	1e-09	1	1	1	2.3e-06	1	1	1	4.8e-08	1
purine ribonucleotide metabolic process	GO:0009150	1	1	1.2e-09	1	1	1	4.5e-06	1	1	1	4.1e-06	1
fatty acid beta-oxidation using acyl-CoA...	GO:0033539	1	1	1.6e-09	1	1	1	1	1	1	1	6e-06	1
muscle cell development	GO:0055001	1	1	1.7e-09	1	1	1	5.1e-10	1	1	1	3.4e-05	1
oxidative phosphorylation	GO:0006119	1	1	1.9e-09	1	1	1	1	1	1	1	2.7e-06	1
ribonucleotide metabolic process	GO:0009259	1	1	2e-09	1	1	1	5.5e-06	1	1	1	3.4e-06	1
purine nucleotide metabolic process	GO:0006163	1	1	2.2e-09	1	1	1	1.1e-06	1	1	1	3.7e-06	1
organophosphate metabolic process	GO:0019637	1	1	2.4e-09	1	1	1	2e-09	1	1	1	2.2e-09	1
coenzyme metabolic process	GO:0006732	1	1	2.8e-09	1	1	1	1.1e-06	1	1	1	6.7e-08	1
branched-chain amino acid metabolic proc...	GO:0009081	1	1	6.2e-09	1	1	1	4e-07	1	1	1	5.5e-08	1
coenzyme biosynthetic process	GO:0009108	1	1	6.5e-09	1	1	1	3.4e-06	1	1	1	7.1e-06	1
proton transmembrane transport	GO:1902600	1	1	6.7e-09	1	1	1	1.5e-06	1	1	1	8.6e-09	1
ribose phosphate metabolic process	GO:0019693	1	1	7.4e-09	1	1	1	1.4e-05	1	1	1	7.1e-06	1
nucleoside triphosphate metabolic proces...	GO:0009141	1	1	8.7e-09	1	1	1	1e-05	1	1	1	1.9e-07	1
aerobic respiration	GO:0009060	1	1	8.9e-09	1	1	1	1.7e-10	1	1	1	4.2e-11	1
branched-chain amino acid catabolic proc...	GO:0009083	1	1	1e-08	1	1	1	6e-08	1	1	1	1e-08	1
striated muscle cell development	GO:0055002	1	1	1.3e-08	1	1	1	2.1e-10	1	1	1	1	1
regulation of striated muscle contractio...	GO:0006942	1	1	2.2e-08	1	1	1	4.7e-06	1	1	1	1	1
cellular component assembly involved in ...	GO:0010927	1	1	2.3e-08	1	1	1	1.5e-08	1	1	1	1	1
regulation of membrane potential	GO:0042391	1	1	5.7e-08	1	1	1	1	1	1	1	1	1
cofactor biosynthetic process	GO:0051188	1	1	6.8e-08	1	1	1	3.2e-06	1	1	1	4.2e-06	1
cofactor metabolic process	GO:0051186	1	1	1.3e-07	1	1	1	1.2e-06	1	1	1	3.5e-07	1
cellular amino acid catabolic process	GO:0009063	1	1	1.7e-07	1	1	1	1	1	1	1	6.8e-07	1
acyl-CoA metabolic process	GO:0006637	1	1	3.1e-07	1	1	1	1	1	1	1	1	1
thioester metabolic process	GO:0035383	1	1	3.1e-07	1	1	1	1	1	1	1	1	1
acetyl-CoA biosynthetic process	GO:0006085	1	1	3.4e-07	1	1	1	1.6e-06	1	1	1	1	1
mitochondrial calcium ion transmembrane ...	GO:0006851	1	1	3.4e-07	1	1	1	1	1	1	1	1	1
regulation of heart rate	GO:0002027	1	1	3.4e-07	1	1	1	1	1	1	1	1	1
positive regulation of molecular functio...	GO:0044093	1	1	1	1	1.3e-06	1	1	1	1	1	1	1
microtubule polymerization	GO:0046785	1	1	1	1	2.8e-06	1	1	1	1	1	1	1
microtubule polymerization or depolymeri...	GO:0031109	1	1	1	1	9.4e-06	1	1	1	1	1	1	1
protein hydroxylation	GO:0018126	1	1	1	1	9.6e-06	1	1	1	4.8e-05	1	1	1
cell projection organization	GO:0030030	1	1	1	1	1.2e-05	1	1	1	1	1	1	1
positive regulation of metabolic process	GO:0009893	1	1	1	1	2.9e-05	1	1	1	1	1	1	1
regulation of response to stimulus	GO:0048583	1	1	1	1	5.3e-05	1	1	1	1	1	1	1
dendrite development	GO:0016358	1	1	1	1	6e-05	1	1	1	1	1	1	1
regulation of Rho protein signal transdu...	GO:0035023	1	1	1	1	6.1e-05	1	1	1	1	1	1	1
signaling	GO:0023052	1	1	1	1	7e-05	1	1	1	1	1	1	1
negative regulation of cell development	GO:0010721	1	1	1	1	7.3e-05	1	1	1	1	1	1	1
positive regulation of kinase activity	GO:0033674	1	1	1	1	8.3e-05	1	1	1	1	1	1	1
positive regulation of cellular metaboli...	GO:0031325	1	1	1	1	9e-05	1	1	1	1	1	1	1
positive regulation of protein serine/th...	GO:0071902	1	1	1	1	0.00012	1	1	1	1	1	1	1
negative regulation of nervous system de...	GO:0051961	1	1	1	1	0.00012	1	1	1	1	1	1	1
sulfur compound metabolic process	GO:0006790	1	1	1	1	1	1	3e-07	1	1	1	1	1
striated muscle cell differentiation	GO:0051146	1	1	1	1	1	1	4.7e-07	1	1	1	1	1
small molecule biosynthetic process	GO:0044283	1	1	1	1	1	1	4.2e-06	1	1	1	3.9e-05	1
alpha-amino acid metabolic process	GO:1901605	1	1	1	1	1	1	6.8e-06	1	1	1	1	1
positive regulation of cation transmembr...	GO:1904064	1	1	1	1	1	1	1.2e-05	1	1	1	1	1
regulation of ion transport	GO:0043269	1	1	1	1	1	1	1.2e-05	1	1	1	1	1
sulfur compound biosynthetic process	GO:0044272	1	1	1	1	1	1	1.2e-05	1	1	1	1	1
cellular protein localization	GO:0034613	1	1	1	1	1	1	1	1	3.5e-06	1	1	1
cellular macromolecule localization	GO:0070727	1	1	1	1	1	1	1	1	4.6e-06	1	1	1
autophagosome maturation	GO:0097352	1	1	1	1	1	1	1	1	2.9e-05	1	1	1
glycosylation	GO:0070085	1	1	1	1	1	1	1	1	6.7e-05	1	1	1
glycoprotein metabolic process	GO:0009100	1	1	1	1	1	1	1	1	0.00012	1	1	1
protein folding	GO:0006457	1	1	1	1	1	1	1	1	0.00012	1	1	1
nuclear DNA replication	GO:0033260	1	1	1	1	1	1	1	1	0.00013	1	1	1
establishment of organelle localization	GO:0051656	1	1	1	1	1	1	1	1	0.00017	1	1	1
organelle fusion	GO:0048284	1	1	1	1	1	1	1	1	0.00018	1	1	1
telomere maintenance via semi-conservati...	GO:0032201	1	1	1	1	1	1	1	1	0.00021	1	1	1
pyruvate metabolic process	GO:0006090	1	1	1	1	1	1	1	1	1	1	9e-07	1
mitochondrial ATP synthesis coupled prot...	GO:0042776	1	1	1	1	1	1	1	1	1	1	3.4e-06	1
alpha-amino acid catabolic process	GO:1901606	1	1	1	1	1	1	1	1	1	1	3.6e-06	1
energy coupled proton transport, down el...	GO:0015985	1	1	1	1	1	1	1	1	1	1	3.9e-06	1
ATP synthesis coupled proton transport	GO:0015986	1	1	1	1	1	1	1	1	1	1	3.9e-06	1
oxidoreduction coenzyme metabolic proces...	GO:0006733	1	1	1	1	1	1	1	1	1	1	6.4e-06	1
acetyl-CoA biosynthetic process from pyr...	GO:0006086	1	1	1	1	1	1	1	1	1	1	1e-05	1
carnitine metabolic process	GO:0009437	1	1	1	1	1	1	1	1	1	1	2.4e-05	1
hexose metabolic process	GO:0019318	1	1	1	1	1	1	1	1	1	1	3.8e-05	1
