# Supplementary material for: Combining multiomics and drug perturbation profiles to identify muscle-specific treatments for spinal muscular atrophy
Source: JCI Insight. 2021 Jul 8;6(13):e149446. doi: 10.1172/jci.insight.149446 (PMC8410072; doi:10.1172/jci.insight.149446)
Supplement: Supplemental Table 3 [file jciinsight-6-149446-s223.xlsx]

## Sheet: enriched GO BPs
GOBP Term	Term	Untreated Smn-/-;SMN2 vs Untreated WT	Untreated Smn- /- ;SMN2 vs Harmine-treated Smn-/-;SMN2	Untreated WT vs Harmine-treated WT	Harmine-treated Smn-/- ;SMN2 vs Untreated WT
muscle system process	GO:0003012	1e-09	1e-09	1e-09	1e-09
blood vessel morphogenesis	GO:0048514	1e-09	1	1	1e-09
circulatory system development	GO:0072359	1e-09	1	1	1e-09
angiogenesis	GO:0001525	1e-09	1	1	1e-09
muscle contraction	GO:0006936	1e-09	1e-09	1e-09	1e-09
cardiovascular system development	GO:0072358	1e-09	1	1	1e-09
energy derivation by oxidation of organi...	GO:0015980	1e-09	1e-09	1	1
vasculature development	GO:0001944	1e-09	1	1	1e-09
oxidation-reduction process	GO:0055114	1e-09	1e-09	1	1
blood vessel development	GO:0001568	1e-09	1	1	1e-09
organonitrogen compound metabolic proces...	GO:1901564	1e-09	1e-09	1	1
tube morphogenesis	GO:0035239	1e-09	1	1	1e-09
small molecule metabolic process	GO:0044281	1e-09	1e-09	1	1
muscle structure development	GO:0061061	1e-09	1e-09	1e-09	1e-09
mitotic cell cycle process	GO:1903047	1e-09	1	1	1e-09
respiratory electron transport chain	GO:0022904	1e-09	1e-09	1	1
negative regulation of biological proces...	GO:0048519	1e-09	1	1	1
cellular respiration	GO:0045333	1e-09	1e-09	1	1
ATP synthesis coupled electron transport	GO:0042773	1e-09	1e-09	1	1
establishment of protein localization to...	GO:0090150	1e-09	1e-09	1	1e-09
mitotic cell cycle	GO:0000278	1e-09	1	1	1e-09
protein localization to endoplasmic reti...	GO:0070972	1e-09	1e-09	1	1
anatomical structure formation involved ...	GO:0048646	1e-09	1	1	1e-09
tube development	GO:0035295	1e-09	1	1	1e-09
mitochondrial ATP synthesis coupled elec...	GO:0042775	1e-09	1e-09	1	1
phosphate-containing compound metabolic ...	GO:0006796	1e-09	1	1	1
protein-containing complex subunit organ...	GO:0043933	1e-09	1	1	1e-09
electron transport chain	GO:0022900	1e-09	1e-09	1	1
oxidative phosphorylation	GO:0006119	1e-09	1e-09	1	1
cellular component organization	GO:0016043	1e-09	1	1	1e-09
SRP-dependent cotranslational protein ta...	GO:0006614	1e-09	1e-09	1	1
cotranslational protein targeting to mem...	GO:0006613	1e-09	1e-09	1	1
muscle filament sliding	GO:0030049	1e-09	1e-09	1e-09	1
actin-myosin filament sliding	GO:0033275	1e-09	1e-09	1e-09	1
protein localization to membrane	GO:0072657	1e-09	1e-09	1	1
cell division	GO:0051301	1e-09	1	1	1e-09
purine ribonucleotide metabolic process	GO:0009150	1e-09	1e-09	1e-09	1
tissue development	GO:0009888	1e-09	1	1	1e-09
phosphorus metabolic process	GO:0006793	1e-09	1	1	1
protein targeting to ER	GO:0045047	1e-09	1e-09	1	1
purine nucleotide metabolic process	GO:0006163	1e-09	1e-09	1e-09	1
cell migration	GO:0016477	1e-09	1	1	1e-09
extracellular structure organization	GO:0043062	1e-09	1e-09	1	1e-09
anatomical structure morphogenesis	GO:0009653	1e-09	1	1	1
cellular component organization or bioge...	GO:0071840	1e-09	1	1	1e-09
extracellular matrix organization	GO:0030198	1e-09	1e-09	1	1e-09
ribonucleotide metabolic process	GO:0009259	1e-09	1e-09	1e-09	1
purine-containing compound metabolic pro...	GO:0072521	1e-09	1e-09	1e-09	1
ameboidal-type cell migration	GO:0001667	1e-09	1	1	1e-09
negative regulation of cellular process	GO:0048523	1e-09	1	1	1e-09
SRP-dependent cotranslational protein ta...	GO:0006614	1e-09	1e-09	1	1
cotranslational protein targeting to mem...	GO:0006613	1e-09	1e-09	1	1
protein targeting to ER	GO:0045047	1e-09	1e-09	1	1
establishment of protein localization to...	GO:0090150	1e-09	1e-09	1	1e-09
protein localization to endoplasmic reti...	GO:0070972	1e-09	1e-09	1	1
nuclear-transcribed mRNA catabolic proce...	GO:0000184	1	1e-09	1	1
generation of precursor metabolites and ...	GO:0006091	1e-09	1e-09	1	1
translational initiation	GO:0006413	1	1e-09	1	1
oxidation-reduction process	GO:0055114	1e-09	1e-09	1	1
energy derivation by oxidation of organi...	GO:0015980	1e-09	1e-09	1	1
protein targeting to membrane	GO:0006612	1	1e-09	1	1
oxidative phosphorylation	GO:0006119	1e-09	1e-09	1	1
cellular respiration	GO:0045333	1e-09	1e-09	1	1
respiratory electron transport chain	GO:0022904	1e-09	1e-09	1	1
protein targeting	GO:0006605	1e-09	1e-09	1	1
mitochondrial ATP synthesis coupled elec...	GO:0042775	1e-09	1e-09	1	1
viral transcription	GO:0019083	1	1e-09	1	1
ATP synthesis coupled electron transport	GO:0042773	1e-09	1e-09	1	1
electron transport chain	GO:0022900	1e-09	1e-09	1	1
establishment of protein localization to...	GO:0090150	1e-09	1e-09	1	1e-09
viral gene expression	GO:0019080	1	1e-09	1	1
purine ribonucleoside monophosphate meta...	GO:0009167	1	1e-09	1e-09	1
purine nucleoside monophosphate metaboli...	GO:0009126	1	1e-09	1e-09	1
purine ribonucleotide metabolic process	GO:0009150	1e-09	1e-09	1e-09	1
ATP metabolic process	GO:0046034	1	1e-09	1e-09	1
nuclear-transcribed mRNA catabolic proce...	GO:0000184	1	1e-09	1	1
ribonucleoside monophosphate metabolic p...	GO:0009161	1	1e-09	1e-09	1
nucleoside monophosphate metabolic proce...	GO:0009123	1	1e-09	1e-09	1
ribonucleotide metabolic process	GO:0009259	1e-09	1e-09	1e-09	1
establishment of protein localization to...	GO:0090150	1e-09	1e-09	1	1e-09
purine-containing compound metabolic pro...	GO:0072521	1e-09	1e-09	1e-09	1
purine nucleotide metabolic process	GO:0006163	1e-09	1e-09	1e-09	1
nucleoside triphosphate metabolic proces...	GO:0009141	1	1e-09	1e-09	1
ribose phosphate metabolic process	GO:0019693	1e-09	1e-09	1e-09	1
muscle filament sliding	GO:0030049	1e-09	1e-09	1e-09	1
actin-myosin filament sliding	GO:0033275	1e-09	1e-09	1e-09	1
drug metabolic process	GO:0017144	1	1e-09	1e-09	1
purine ribonucleoside triphosphate metab...	GO:0009205	1	1e-09	1e-09	1
extracellular structure organization	GO:0043062	1e-09	1e-09	1	1e-09
purine nucleoside triphosphate metabolic...	GO:0009144	1	1e-09	1e-09	1
muscle system process	GO:0003012	1e-09	1e-09	1e-09	1e-09
peptide metabolic process	GO:0006518	1	1e-09	1	1
ribonucleoside triphosphate metabolic pr...	GO:0009199	1	1e-09	1e-09	1
nucleoside phosphate metabolic process	GO:0006753	1	1e-09	1	1
nucleotide metabolic process	GO:0009117	1	1e-09	1	1
translation	GO:0006412	1	1e-09	1	1
extracellular matrix organization	GO:0030198	1e-09	1e-09	1	1e-09
small molecule metabolic process	GO:0044281	1e-09	1e-09	1	1
peptide biosynthetic process	GO:0043043	1	1e-09	1	1
mitochondrial electron transport, NADH t...	GO:0006120	1	1e-09	1	1
muscle system process	GO:0003012	1e-09	1e-09	1e-09	1e-09
muscle contraction	GO:0006936	1e-09	1e-09	1e-09	1e-09
regulation of muscle system process	GO:0090257	1	1	1e-09	1
striated muscle contraction	GO:0006941	1e-09	1e-09	1e-09	1
muscle cell development	GO:0055001	1e-09	1e-09	1e-09	1e-09
striated muscle cell development	GO:0055002	1	1e-09	1e-09	1e-09
muscle filament sliding	GO:0030049	1e-09	1e-09	1e-09	1
actin-myosin filament sliding	GO:0033275	1e-09	1e-09	1e-09	1
myofibril assembly	GO:0030239	1e-09	1e-09	1e-09	1e-09
actin-mediated cell contraction	GO:0070252	1	1e-09	1e-09	1
system process	GO:0003008	1	1	1e-09	1
cardiac muscle contraction	GO:0060048	1	1	1e-09	1
muscle structure development	GO:0061061	1e-09	1e-09	1e-09	1e-09
regulation of striated muscle contractio...	GO:0006942	1	1	1e-09	1
actin filament-based movement	GO:0030048	1	1e-09	1e-09	1
striated muscle cell differentiation	GO:0051146	1e-09	1e-09	1e-09	1e-09
regulation of muscle contraction	GO:0006937	1	1	1e-09	1
muscle cell differentiation	GO:0042692	1e-09	1	1e-09	1e-09
regulation of system process	GO:0044057	1	1	1e-09	1
muscle adaptation	GO:0043500	1	1	1e-09	1
cellular component assembly involved in ...	GO:0010927	1	1	1e-09	1
protein-lipid complex subunit organizati...	GO:0071825	1	1	1e-09	1
cellular response to organonitrogen comp...	GO:0071417	1	1	1e-09	1
muscle organ development	GO:0007517	1e-09	1	1e-09	1e-09
purine nucleoside monophosphate biosynth...	GO:0009127	1	1	1e-09	1
purine ribonucleoside monophosphate bios...	GO:0009168	1	1	1e-09	1
purine ribonucleoside monophosphate meta...	GO:0009167	1	1e-09	1e-09	1
purine nucleoside monophosphate metaboli...	GO:0009126	1	1e-09	1e-09	1
ribonucleoside monophosphate biosyntheti...	GO:0009156	1	1	1e-09	1
actomyosin structure organization	GO:0031032	1e-09	1	1e-09	1e-09
muscle hypertrophy	GO:0014896	1	1	1e-09	1
ribonucleoside monophosphate metabolic p...	GO:0009161	1	1e-09	1e-09	1
cellular response to nitrogen compound	GO:1901699	1	1	1e-09	1
regulation of heart rate	GO:0002027	1	1	1e-09	1
nucleoside monophosphate biosynthetic pr...	GO:0009124	1	1	1e-09	1
sarcomere organization	GO:0045214	1	1e-09	1e-09	1
nucleoside monophosphate metabolic proce...	GO:0009123	1	1e-09	1e-09	1
drug metabolic process	GO:0017144	1	1e-09	1e-09	1
regulation of myoblast differentiation	GO:0045661	1	1	1e-09	1
muscle cell cellular homeostasis	GO:0046716	1	1	1e-09	1
negative regulation of potassium ion tra...	GO:1901380	1	1	1e-09	1
negative regulation of growth	GO:0045926	1	1	1e-09	1
ATP metabolic process	GO:0046034	1	1e-09	1e-09	1
actin filament-based process	GO:0030029	1e-09	1	1e-09	1e-09
purine-containing compound metabolic pro...	GO:0072521	1e-09	1e-09	1e-09	1
cellular response to steroid hormone sti...	GO:0071383	1	1	1e-09	1
negative regulation of cell growth	GO:0030308	1	1	1e-09	1
negative regulation of muscle hypertroph...	GO:0014741	1	1	1e-09	1
response to muscle activity	GO:0014850	1	1	1e-09	1
negative regulation of potassium ion tra...	GO:1901380	1	1	1e-09	1
vasculature development	GO:0001944	1e-09	1	1	1e-09
cardiovascular system development	GO:0072358	1e-09	1	1	1e-09
circulatory system development	GO:0072359	1e-09	1	1	1e-09
blood vessel development	GO:0001568	1e-09	1	1	1e-09
blood vessel morphogenesis	GO:0048514	1e-09	1	1	1e-09
angiogenesis	GO:0001525	1e-09	1	1	1e-09
mitotic nuclear division	GO:0140014	1	1	1	1e-09
mitotic cell cycle process	GO:1903047	1e-09	1	1	1e-09
mitotic cell cycle	GO:0000278	1e-09	1	1	1e-09
anatomical structure formation involved ...	GO:0048646	1e-09	1	1	1e-09
cellular component organization	GO:0016043	1e-09	1	1	1e-09
regulation of mitotic nuclear division	GO:0007088	1	1	1	1e-09
regulation of organelle organization	GO:0033043	1	1	1	1e-09
cellular component organization or bioge...	GO:0071840	1e-09	1	1	1e-09
muscle structure development	GO:0061061	1e-09	1e-09	1e-09	1e-09
muscle system process	GO:0003012	1e-09	1e-09	1e-09	1e-09
cell division	GO:0051301	1e-09	1	1	1e-09
muscle cell differentiation	GO:0042692	1e-09	1	1e-09	1e-09
tube morphogenesis	GO:0035239	1e-09	1	1	1e-09
cell cycle	GO:0007049	1e-09	1	1	1e-09
cell cycle process	GO:0022402	1e-09	1	1	1e-09
regulation of nuclear division	GO:0051783	1	1	1	1e-09
sister chromatid segregation	GO:0000819	1	1	1	1e-09
regulation of cellular component organiz...	GO:0051128	1	1	1	1e-09
positive regulation of cell cycle	GO:0045787	1	1	1	1e-09
chromosome segregation	GO:0007059	1	1	1	1e-09
endothelial cell migration	GO:0043542	1e-09	1	1	1e-09
muscle cell development	GO:0055001	1e-09	1e-09	1e-09	1e-09
nuclear division	GO:0000280	1	1	1	1e-09
mitotic sister chromatid segregation	GO:0000070	1	1	1	1e-09
positive regulation of mitotic cell cycl...	GO:0045931	1	1	1	1e-09
regulation of cell cycle process	GO:0010564	1	1	1	1e-09
organelle fission	GO:0048285	1	1	1	1e-09
positive regulation of cell cycle proces...	GO:0090068	1	1	1	1e-09
supramolecular fiber organization	GO:0097435	1e-09	1e-09	1e-09	1e-09
cell cycle phase transition	GO:0044770	1e-09	1	1	1e-09
mitotic cell cycle phase transition	GO:0044772	1e-09	1	1	1e-09
striated muscle cell differentiation	GO:0051146	1e-09	1e-09	1e-09	1e-09
muscle contraction	GO:0006936	1e-09	1e-09	1e-09	1e-09
striated muscle cell development	GO:0055002	1	1e-09	1e-09	1e-09
regulation of cell cycle	GO:0051726	1	1	1	1e-09
cytoskeleton organization	GO:0007010	1	1	1	1e-09
protein-containing complex subunit organ...	GO:0043933	1e-09	1	1	1e-09
negative regulation of organelle organiz...	GO:0010639	1	1	1	1e-09
regulation of protein metabolic process	GO:0051246	1e-09	1	1	1e-09
actin filament-based process	GO:0030029	1e-09	1	1e-09	1e-09
nuclear chromosome segregation	GO:0098813	1	1	1	1e-09
negative regulation of cellular process	GO:0048523	1e-09	1	1	1e-09
negative regulation of cellular componen...	GO:0051129	1	1	1	1e-09
response to wounding	GO:0009611	1e-09	1	1	1e-09
