# Supplementary material for: Combining multiomics and drug perturbation profiles to identify muscle-specific treatments for spinal muscular atrophy
Source: JCI Insight. 2021 Jul 8;6(13):e149446. doi: 10.1172/jci.insight.149446 (PMC8410072; doi:10.1172/jci.insight.149446)
Supplement: Supplemental Table 4 [file jciinsight-6-149446-s224.xlsx]

## Sheet: Upstream regulators and targets
Upstream Regulator	Molecule Type	p-value of overlap	Target molecules in dataset
TP53	transcription regulator	6.03e-76	AATF,ABAT,ACAA2,ACACB,ACADL,ACADM,ACADS,ACADVL,ACAT1,ACE,ACLY,ACO2,ACSL1,ACSL3,ACSS1,ACTA2,ACTB,ACTN1,ACTN4,ADAM12,ADGRE5,ADRB2,AEN,AGTR1,AHSA1,AKAP12,AKAP9,AKR1B1,ALDH18A1,ALDOA,AMOTL2,ANGPT1,ANK1,ANLN,ANTXR1,ANXA3,ANXA4,API5,APOBEC1,APOBEC2,APOE,APP,ARHGAP1,ARHGEF2,ARL6IP1,ARPC1B,ASNS,ASPM,ATAD2,ATF4,ATL3,ATP5F1C,AURKB,AXIN2,BAG1,BAX,BCAT1,BCL2L1,BCL3,BCL6B,BHLHE40,BIRC5,BLZF1,BMP1,BNIP3,BOK,BR…
MYC	transcription regulator	1.47e-30	ABCA1,ABCF3,ACAN,ACAT1,ACSS1,ACTA1,ACTB,ACTN1,ACTN4,ACVR1,ADIPOR1,ADM,AK2,AKAP1,AKAP12,ALDH18A1,ALDOA,ANGPT1,ANGPT2,ANXA4,APP,AQP1,ARAF,ARL6IP1,ASNS,ATF4,AURKB,AXL,BAG1,BAX,BCAT1,BCL2L1,BIN1,BIRC5,BMPR1A,BRCA1,BUB1,BUB1B,BZW2,C1QBP,CASP3,CASP8,CAV1,CCNA2,CCNB1,CCNB2,CCND2,CCNE1,CCNG2,CCT3,CD44,CDC20,CDC25B,CDC25C,CDC34,CDCA7,CDH2,CDK1,CDK2,CDK4,CDK6,CDKN1A,CEBPD,CFLAR,CHEK1,CHRNB1,CHST15,CIAO2A,C…
PPARGC1A	transcription regulator	1.88e-28	ACACB,ACADL,ACADM,ACADVL,ACAT1,ADAMTS2,ADIPOQ,AGT,ALAS1,ANGPTL1,APOD,ASPN,ATP5F1B,ATP5MF,ATP5PD,ATP5PO,BAX,BCAT2,BNIP3,C2,CALM1 (includes others),CAT,CAV3,CD36,CD40,CDC42EP1,CDKN1A,CEBPB,CEBPD,CIDEA,COL1A2,COL2A1,COL6A2,COL6A3,COMP,COX4I1,COX6C,CPT1B,CPXM1,CS,CYCS,DCN,DGAT1,DPT,EGFL6,EMILIN2,ERBB2,FABP3,FABP4,FAM20A,FBLN1,FBXO32,FNDC5,GAS6,GDF11,GOT2,GPC6,GPX1,HK2,HMGCS2,IDH3A,IGFBP5,IGFBP7,IL4R,…
FOXO1	transcription regulator	1.03e-23	ACLY,ACSL5,ADIPOQ,ADIPOR1,ALAS1,ANGPT1,ANGPT2,ANGPTL4,ANLN,ANXA3,ASPM,ATP5F1B,ATP5PF,ATP6V0B,ATP6V1D,BAX,BIRC5,C1QA,CASP6,CASP8,CAT,CAV1,CCNA2,CCNB1,CCNB2,CCNF,CCNG2,CD36,CD40,CDH5,CDK1,CDKN1A,CDKN1C,CDKN2AIPNL,CDKN2C,CFLAR,CIDEA,CITED2,CLDN5,CNR1,COL4A1,COL4A2,CPT1B,CPT2,CS,CTGF,CTSK,CTSV,CYCS,DEPDC1,DLGAP5,DNAJC19,EBF1,EFHD1,EIF4EBP1,ELOVL5,ENPEP,ERG,FABP4,FABP5,FAS,FBXO21,FBXO32,FGF18,FLNB,FLT…
MYOD1	transcription regulator	1.46e-21	ACACB,ACHE,ACSL5,ACTA1,ACTA2,ACTC1,ADCY7,ADORA1,AGT,ALDOA,ASB2,ATP2A1,BCL2L1,BIN1,BRCA1,CAV3,CCNE1,CDC6,CDK2,CDKN1A,CDKN1C,CHRND,CKM,COL4A1,CRYAB,CTNNB1,DAG1,DES,DMD,EIF3E,ENO3,ESR1,ETV4,FNDC5,FSTL1,GADD45A,GADD45G,HADH,HES6,HIPK3,HSPB8,IGF1,IGF2,IGFBP5,LDB3,LMNB2,MAFB,MAP2K1,MKI67,MYBPH,MYF6,MYH3,MYH7,MYL1,MYL4,MYLPF,MYOG,PDGFA,PFKM,PMEPA1,POSTN,PRIMA1,PRKACA,PRKAR1A,PRKAR2B,PSMB4,PTK2,RAPSN,RBM…
HTT	transcription regulator	7.32e-20	ABCA1,ACADM,ACKR1,ACOT2,ACTA1,ACTA2,ACTN2,ADAMTS2,ADAMTS4,ADORA2A,AGRN,AGT,AKAP12,AKT2,ALDOA,APOE,APP,AQP1,ATP5F1B,ATP5MF,ATP5PO,ATP6V0E2,ATPAF1,B2M,BASP1,BCL3,BHLHE40,BMP1,C1QTNF3,C2orf40,CALML4,CASP3,CBR1,CBX1,CDK2,CDK2AP1,CDK5,CDKN1A,CEBPB,CHRNA1,CIT,CITED2,CKM,CLK3,CNR1,COL16A1,COL18A1,COL4A1,COL4A2,COL6A1,COL6A3,CORO2B,COX4I1,COX4I2,COX6A2,COX6B2,CPLX2,CRYAB,CTDSP1,CTGF,CTNNB1,CTSD,CTTN,CYCS…
E2F1	transcription regulator	3.18e-16	ACADL,ACSL5,ACTR3,ADIPOQ,ALPL,ANGPT2,ATAD2,AURKB,BAX,BCL2L1,BIRC5,BNIP3,BOK,BRCA1,CALD1,CALM1 (includes others),CALR,CASP3,CASP6,CASP8,CAV1,CCNA2,CCNB1,CCNB2,CCND2,CCNE1,CCNF,CD44,CDC20,CDC25B,CDC6,CDK1,CDK2,CDK4,CDKN1A,CDKN1C,CDKN2C,CFLAR,CHEK1,CITED2,CLIC1,COL2A1,COPS8,COX4I1,CRABP2,CRIP2,CRYAB,CSDE1,CTNNB1,DBF4,DDAH2,DDIT3,DNMT1,E2F1,E2F2,E2F8,ECT2,EI24,FAS,FBXO5,FHL1,FKBP3,FLT1,FOXM1,FOXO3,GM…
HNF4A	transcription regulator	9.53e-16	AAMDC,ABCF3,ACAA2,ACAD8,ACAT1,ACLY,ACO2,ACOT13,ACSL1,ACTA2,ACTN1,ACTR3,ACVR1,ACY1,ADCY7,ADIPOR1,ADPRHL1,ADRB2,AGT,AHSA1,AIMP1,AK2,AKIRIN2,AKR1B1,ALDH1A1,ANKHD1/ANKHD1-EIF4EBP3,ANPEP,AP2A1,AP3M1,APOE,APP,AQP1,ARHGEF19,ARL4C,ASAH1,ASNS,ATF4,ATG9A,ATP5MD,ATP6V0C,ATP6V1D,ATP6V1F,ATP6V1H,AVPI1,AXIN2,BAG6,BARD1,BCAR1,BCKDHA,BCL2L1,BLOC1S6,BLZF1,BORCS6,BPGM,BUD31,C11orf1,C1D,C2,C9orf64,CALML4,CAP1,CAT,C…
SMARCB1	transcription regulator	9.69e-16	ACAT1,ACSL1,ATP1B1,BAG3,BNIP3,BNIP3L,CCNA2,CCNE1,CD44,CDC6,CDC7,CDK1,CDKN1A,CDKN2C,CDT1,CENPA,COL14A1,COL18A1,COL1A1,COL1A2,COL5A2,CTTN,CXCR4,DACH1,E2F1,EIF4E,ERBB2,ETS2,F11R,FABP4,FAS,FASTK,FZD7,GADD45A,GJA1,GMNN,IGFBP2,IL15RA,JUP,KIF11,KIF23,KLHL4,LBP,MCM2,MCM3,MCM4,MCM5,MDM2,MYBL2,MYOM1,PFKFB1,PLK4,PLXNB2,POLA1,POSTN,PPARG,PPP1R3C,PRIM1,PTMS,PTN,RAB14,RAB5C,RAD51AP1,RAD54B,RFC5,S100A1,SGCG,SKP…
TP73	transcription regulator	4.7e-15	ACTA2,ADAM10,ADAM17,ADAM19,AEN,ANGPTL4,AUH,B2M,BAX,BHLHE40,BIRC5,BLZF1,BTG2,CASP3,CCNA2,CCNB1,CCNF,CCNG2,CD55,CDC20,CDC25B,CDC25C,CDK1,CDK2,CDKN1A,CDKN1C,CDKN3,CITED1,CKS2,CLIP3,CNN3,COL18A1,COL1A1,COL5A2,COX4I1,CRYAB,CTNNB1,CTSD,DDIT3,DHRS3,ENG,FAS,FLOT2,FLT1,FN1,FOXO3,FXR1,G6PD,GADD45A,GRK5,HIC1,HSPB8,IDH2,IGFBP4,IGFBP5,IGSF3,IL4R,JAG1,JAG2,KIF22,KIF23,KIT,KLHL21,LBH,LCP1,LIG1,LRG1,MAPK14,MCM6,…
CTNNB1	transcription regulator	7.01e-15	ABCF3,ACAT1,ACLY,ACTA2,ACTB,ACTC1,ACTN4,ACTR3,ACTR8,ADAM17,ADIPOQ,AES,AGRN,ALDH1A1,ALDH1A3,AOC3,APOD,APP,AQP4,AXIN2,BAMBI,BCL2L1,BGN,BHLHE40,BIRC5,BMP1,BTF3,C2orf40,CA3,CACNA1G,CALM1 (includes others),CASC4,CCNA2,CCND2,CCNE1,CD34,CD36,CD44,CDH2,CDKN1A,CENPM,CHGA,CIDEC,CLDN5,CLU,CNN2,CNR1,COL1A1,COL27A1,COL2A1,COL4A1,COL4A2,CPT2,CRABP2,CRAT,CREG1,CTGF,CTHRC1,CTNNA1,CTNNB1,CTSF,CTSZ,CXCL12,DDIT3,DE…
SP1	transcription regulator	2.41e-14	ABCA1,ACSL1,ACSS1,ACTA2,ACVRL1,ADCY4,AEBP1,AGTR1,AKAP12,ALPL,ANK1,APOE,ASNS,ATP2A3,ATP5F1B,ATP6V0C,BAG2,BAX,BIRC5,BNIP3L,C1QBP,CASP3,CAT,CAV1,CCNA2,CCND2,CCNG2,CD28,CD40,CD55,CD59,CDC25B,CDC25C,CDH2,CDK1,CDK2,CDK4,CDK6,CDKN1A,CDKN2C,CEBPB,CEBPD,CHGA,CHI3L1,CIRBP,CITED2,COL1A1,COL1A2,COL2A1,COL7A1,COL8A1,CRABP2,CREM,CRYAB,CTGF,CTSD,CXCL12,CXCR4,DBF4,DIAPH3,DLC1,DMD,E2F1,ENG,EPOR,ESR1,EZR,F2R,FAS,F…
TWIST1	transcription regulator	1.83e-12	ACAN,ACTA2,AKT2,ALDH1A1,APOD,ASPM,AXL,BAX,C1QTNF1,CASP3,CD40,CD44,CDH2,CDKN1A,CHAD,CHI3L1,CLU,COL1A1,COL2A1,COL6A1,CXCL12,DCN,EFNB2,EGFL6,EMILIN1,ENPP3,ESR1,ETS1,FAS,FAT4,FMOD,FN1,HEG1,IGFBP4,IGFBP5,KIT,LRG1,MRC2,NCAM1,OLFML3,PAM,PCOLCE,PRRX2,PXDN,SDC3,SNAI2,SPOCK2,ST8SIA2,TBX21,TCF3,TGFB1,TGFBI,TGFBR2,THBS2,TNFRSF21,TP53,UNC5B,VCAN,VEGFA,WISP1,YBX1,ZEB2,ZYX
EPAS1	transcription regulator	6.58e-12	ACLY,ACP5,ADIPOQ,ADM,AKAP12,ANGPT2,ANGPTL4,AXL,BHLHE40,BNIP3,C1QA,CAT,CAV1,CDKN1A,CEBPB,CITED2,CKM,CLK3,CTGF,CXCR4,CXorf40A/CXorf40B,DDIT3,DGAT1,DGAT2,EGLN3,ENO1,FABP4,FAM13A,FHL1,FLT1,FN1,GADD45B,GALR2,GBE1,GJA1,GLS,GPX1,GYS2,HIF1A,HIST1H1C,HOXA5,HSPA5,IGFBP5,IRS2,ITIH5,ITPR1,KDR,LDLR,LOX,LOXL2,MAFF,MANF,MB,MMP14,MYOM2,NAMPT,NFIL3,NOS3,NOTCH1,NRARP,PIK3CA,PLIN2,PPARG,PRKCA,RB1CC1,RET,SLC2A4,SOD1…
HIF1A	transcription regulator	1.74e-11	ACAN,ACTA2,ADAM10,ADAM17,ADIPOQ,ADM,AGT,AKAP12,ALDOA,ANGPTL4,APOE,AQP4,ASNS,ATG9A,ATP5PF,AXIN2,AXL,BAX,BCL2L1,BGN,BHLHE40,BIRC5,BNIP3,BNIP3L,BRCA1,CAV1,CCNT1,CD24,CD36,CD44,CDH2,CDKN1A,CITED2,COX4I2,CTGF,CTSD,CXCL12,CXCR4,CXorf40A/CXorf40B,DLL4,EGLN3,EIF4E,EIF4G1,EMC9,ENG,ENO1,EPOR,ERBB2,ETS1,FAM13A,FHL1,FHL3,FLT1,FN1,FSCN1,GADD45B,GBE1,GHR,GJA1,GPI,H2AFX,HES6,HIF1A,HIF3A,HIST1H1C,HK2,HSPA5,HSPB1…
VHL	transcription regulator	1.93e-10	ALDH1A1,ATF4,BCL2L1,BHLHE40,BNIP3,CAV1,CDH2,CDKN1A,CDKN1C,CFL1,CLTC,COPS5,CPT2,CTGF,CXCL12,CXCR4,DECR1,DUOX2,E2F1,EGLN3,FAF1,FN1,FTH1,GBE1,GLO1,GPX1,H2AFX,HIF1A,LOX,LOXL2,MAD2L1,MMP14,MXI1,NEDD9,NOC2L,NOSIP,NOX4,NREP,PCNA,PMAIP1,POLRMT,PREB,SKP2,SLC16A3,SOD2,SPARC,TFRC,TNFSF10,TP53,TYMS,VCAM1,VEGFA,ZFP36L1
SMAD7	transcription regulator	2.56e-10	ACTA2,ACVR1,ACVR2B,ADAMTS2,ADH1C,BGN,BMPR1A,BMPR1B,BZW2,CCNA2,CCNB1,CCNE1,CDC25C,CDH2,CDK1,CDKN1A,CDKN2C,CFLAR,CITED2,CKM,COL1A1,COL1A2,COL2A1,COL3A1,COL6A1,COL6A3,CTGF,CXCL12,DCN,DEPTOR,EIF4EBP1,FAS,FGF5,FN1,GADD45A,GAS6,ID3,ITGBL1,MATN2,MYLPF,NET1,NID2,NOS2,PCNA,PITX2,PLAT,PMEPA1,SCD,SMAD3,SOX17,TGFB1,TGFBI,TGFBR2,TIMP1,TPM2,TPM3,VEGFA
SNAI1	transcription regulator	4.93e-10	ACTN1,ACTR3,ADIPOQ,AFAP1,AXL,BCL2L1,CCND2,CCNE1,CD55,CDC25B,CDH2,CDH5,CDK2,CDK4,CDKN1A,CFL1,CFL2,COL1A1,COL1A2,COL2A1,CTGF,CTTN,FLNA,FLNB,FN1,ITGA2,LASP1,LIMA1,MLXIPL,MMP14,PARVB,PEBP1,SNAI2,SPARC,SVIL,TGFB1,THBD,THY1,TMOD1,TMOD3,TMOD4,TP63,TPM1,TPM3,TPM4,TWIST1,VASP,WIPF1,ZEB2
ARNT	transcription regulator	1.68e-09	ADAM17,ADM,AKT2,ALDOA,ANGPTL4,ATP5PO,BHLHE40,BNIP3,CAV1,CCND2,CD81,CDK4,CITED2,COX6B1,CTSD,CXCR4,EIF6,ENG,ENO1,FLT1,G6PD,GAS1,GPI,HES6,HIF1A,HK2,INSR,IRS2,KIF20A,LOXL2,MPP1,MYL6,NDUFS2,NDUFS4,NOS3,OAZ1,PCK2,PGK1,PGM2,RANGAP1,RGS5,S1PR1,SOCS3,TFRC,TP53,TPI1,UBE2C,VEGFA
MEF2C	transcription regulator	3.57e-09	ABRA,ACTA1,ACTC1,ACTN2,ATP2A1,CALR,CASQ2,CDKN1A,CKM,COL1A1,COL1A2,COL2A1,COL3A1,CPT1B,CXCR4,DES,ECM2,FAP,FOSB,FRZB,GJA1,GNRH1,HDAC5,HSPB7,ITGB1BP2,KCNA5,KCNJ2,LMOD2,MYH1,MYH7,MYL2,MYL4,MYLPF,MYOG,MYOM1,MYOM2,MYOT,MYOZ1,MYOZ2,NR4A1,PDLIM3,POSTN,PTPRB,S100A4,SLC2A4,SMYD1,SRPK3,TNNC1,TNNT1,TPM1
SREBF1	transcription regulator	1.17e-08	ABCA1,ACACB,ACADS,ACLY,ACSL1,ACSL5,ADH1C,ADIPOQ,ALDOA,BAX,BCL2L1,BHLHE40,CDK4,CDKN1A,CEBPB,CEBPD,CHMP2A,CIDEA,COL6A1,CSRP1,CYCS,DBI,FABP3,FABP4,FABP5,FADS1,FADS2,FAS,FBXO32,FDFT1,FN1,G6PD,GLB1,GPX3,GRSF1,HK2,HSPA13,HSPA5,IMMT,INSIG1,IRS2,KCNJ11,LDLR,LGALS3,LPIN1,MDK,MYL1,MYOG,NFIL3,NOS2,OAT,PCK2,PIK3R3,PLS3,PLTP,PMPCA,PNPLA3,PPARG,RNASET2,RPLP0,RPS24,RPS27,SCARB1,SCD,SQLE,SREBF1,STARD4,STX1A,STXB…
SMARCA4	transcription regulator	1.21e-08	ABCA1,ABLIM3,ABRACL,ACE,ACSL5,ACTA1,ACTA2,ACTN4,ADIPOQ,AGT,AIM2,ALDH1A3,ANGPTL2,ANO1,ANTXR2,AP1S2,ARHGDIB,ARL4C,ASNS,ATG9A,ATP2A1,AXIN2,BAMBI,BIN1,BIRC5,BNIP3L,C1orf54,C6orf203,CA14,CASP3,CCDC85B,CCDC9B,CCNA2,CD44,CD63,CDC6,CDK2,CDKN1A,CEBPB,CKM,CLK1,CLPX,COL1A1,COL7A1,CORO6,COTL1,CSNK1G2,CTGF,CTSH,CUL4A,CXCR4,CYB5R2,DES,DYNLT3,E2F1,EBF1,ECM2,EDNRA,ENO3,ETS2,FABP4,FAS,FBLIM1,FKBP5,FLNB,FMO2,FN1,G…
NKX2-3	transcription regulator	7.1e-08	ACTA2,ADAMTSL2,ADM,AGAP3,AIF1L,ALPL,ANGPT2,ANGPTL4,ANKRD55,ANLN,AOC3,ARHGDIB,ASNS,BCHE,CCNB2,CD34,CD36,CD38,CDKN3,CEP55,CHST7,CRYAB,EIF4B,EIF4EBP3,EMCN,FAM198B,GALNT15,GDF15,GHR,GIMAP7,GMPR,HIST2H2AA3/HIST2H2AA4,HLA-C,HMMR,HNRNPA0,IL18BP,LGMN,LY6E,MEDAG,MFNG,NOS3,NR2F1,NT5C3A,NT5DC2,PAPSS2,PIM3,PKIA,PMAIP1,POSTN,PSAT1,PSMB8,REEP1,RPL23,RPS23,RPS29,SAMD9L,SLC25A28,SNCAIP,SRPX2,TMEM100,TNFAIP8L1,TR…
CLOCK	transcription regulator	8.1e-08	ACVR2B,ANGPTL4,APP,BHLHE40,C1QBP,CALD1,CBFB,CBR1,CCNT1,CHTF8,CLIP1,CPD,CTGF,DDIT3,E4F1,EEF2K,F2R,FAM84B,FGF1,FKBP5,GADD45A,GADD45B,GDNF,GIMAP4,GJA1,GNPTAB,GYS2,HES6,HIPK3,HMGCS2,IGFBP5,IL18BP,ITM2C,JAM3,JMJD6,KANK2,KIF20A,KLHDC10,LGALS8,LPIN1,LYPD6,MEGF10,MEST,MGAT2,MKNK2,MYLK,NADK2,NDUFA3,NFIL3,NR1D1,OSTM1,PDGFRB,PER1,POR,POU6F1,PPIF,RANGAP1,RAP2A,RGS5,RSPH3,SCD,SCN4B,SEC23A,SERINC5,SOS2,TEF,THB…
EGR1	transcription regulator	1.36e-07	ACE,ACHE,ACTA2,APP,BAX,BCAR1,CACNA1H,CASP3,CASP6,CASP8,CAV1,CCND2,CD44,CDC20,CDKN1A,CHGA,CLU,COL1A1,COL1A2,COL2A1,CREM,DLG4,EIF4EBP1,ENPEP,FAS,FLT1,FN1,GADD45A,GADD45B,GDF15,GDNF,HIF1A,IGF2,LDLR,MAP1LC3B,MMP14,MYB,NR4A1,PDGFA,PDGFC,PEG10,PNPLA2,PPARG,PTGES,SF1,SNAI2,SOCS1,SOD1,SOD2,SQLE,TGFB1,TGFBR2,THBS1,TIMP1,TNFSF10,TP53,UFSP1,VCAM1,VEGFA,WNT4
HOXA10	transcription regulator	2.29e-07	ACTA1,ACTB,ADIPOQ,ADM,ALDH1A1,ALPL,APOE,AQP1,ARL2,BCHE,CA3,CDKN1A,CLDN5,COL15A1,COL3A1,CTSV,ERG,FAF1,FKBP3,FLT1,FN1,GAS6,GJA1,HDLBP,HMBS,HOXA5,HOXB3,IDH2,IGFBP5,KLF9,LCN2,MAP1B,MAPK12,MAX,MFNG,MINOS1-NBL1/NBL1,MSN,MYLK,NCAM1,NDRG2,NR4A1,NUDT3,PEG3,PIK3R1,PRKCD,RPL37A,S100B,SAT1,SCD,SFRP4,SLC27A1,SSPN,THBD,THRSP,TNXB,TP53,TTC3,WNT4
EBF1	transcription regulator	3.48e-07	ACACB,ADIPOQ,AKT2,ARAF,CBLB,CEBPB,COL1A1,CRABP1,CXCL12,EBF1,EIF4EBP1,FBP2,FLOT2,HK2,INSR,IRF1,IRS1,LIPE,MAP2K1,MKNK2,NFIL3,PCK2,PIK3CA,PIK3R1,PIK3R3,POSTN,PPARG,PPP1CA,PPP1CB,PPP1R3C,PPP1R3D,PRKACA,PRKAG3,PRKAR1A,PRKAR2A,PRKAR2B,PYGB,RHEB,SCD,SLC2A4,SOCS1,SOCS3,SOS2,SREBF1,TCF3,UCP3
NFYB	transcription regulator	8.43e-07	ACLY,ACTA2,ACTB,ATP5F1B,BCL2L1,CAV1,CCNB1,CCNB2,CDC25C,CDCA8,CDH2,CDK1,CHPT1,CHRNB1,CIP2A,CKS2,COL1A1,COL1A2,COL5A3,CSDE1,CTNNB1,DNAJB6,DTL,DZIP3,EMC6,FAS,FRYL,FTH1,GADD45A,GAS2L1,GNA12,H2AFJ,HCCS,HMGB2,HSPA13,IGDCC4,IGF1,ITM2C,LPIN1,MARCH5,MED21,MSRA,MVK,NOSIP,NPR1,OAT,PCNA,PDGFRB,PDIA4,PLK1,PSMB7,PTTG1,RRM2,S100A4,SCARB1,SDF2,SERBP1,SESN1,SLC25A28,SON,STX16,SUPT6H,SYNJ2,TAX1BP3,TGFBR2,THRSP,TJP…
YAP1	transcription regulator	9.99e-07	ACAT1,ACLY,ACTA2,AMOTL2,ANLN,AURKB,BAX,BCL2L1,BIRC5,BMPR1B,CASP3,CASP8,CCNF,CD36,CDK1,CDK6,CDKN1A,CPT2,CTGF,DIAPH3,E2F1,FBXO32,FGF1,FN1,FOXM1,HMGCS2,IGF2,MCM6,MYH3,MYH7,MYL9,MYOG,NEK2,PLK1,PMAIP1,POLA1,SNAI2,TP63,TRIM63,UHRF1,VCAM1
ATF4	transcription regulator	1.16e-06	ABCA1,AMPD1,ASNS,ATF4,ATF5,BCAT1,CALR,CDKN1A,CEBPB,CHAC1,CTNNB1,CYP27A1,DDIT3,DDR2,EIF2S2,EIF4EBP1,GADD45A,GDF15,GHITM,HSPA5,IGFBP2,IGFBP5,IGFBP7,JAG1,KLF9,LGALS3,MAP1LC3B,MARS,MRPS7,NID2,NOX4,PCK2,PEG3,PENK,PMAIP1,PPARG,PPP1R15A,PRRX2,PSAT1,PSPH,PYCR1,SERPINF1,SLC1A4,SLC38A3,SNAI2,SOD2,SREBF1,STC2,VEGFA,WFS1,WNT11
SP3	transcription regulator	1.52e-06	ABCA1,ACSL1,ACTA2,ADCY4,AEBP1,AKAP12,ANGPT2,ASNS,BIRC5,CD40,CDC25B,CDH2,CDKN1A,CDKN2C,CHI3L1,CITED2,COL1A1,COL1A2,COL2A1,COL7A1,DMD,E2F1,ESR1,F2R,FAS,FDX1,FLT1,GDF15,GHR,GNAI2,HSPA5,IGF1,IGF2,ITGA2,JAM2,KDR,LDLR,MAT2B,MYH7,MYLK,NES,NOS1,NOS3,NR5A2,PGK1,PRKCD,PRKRA,PTTG1,RASGRP2,RBL1,RRAS,SCARB1,SCTR,SERPINH1,SOD2,SPARC,SREBF1,TGFBR2,TIMP1,TIMP2,TNC,TNNC1,TP53,VEGFA
EP300	transcription regulator	3.13e-06	ACACB,ACADL,ACADM,ACHE,ACTA1,ADAM12,ADIPOQ,ADORA2A,AGT,AKAP12,AMHR2,AMPD1,ANGPT1,AXIN2,B2M,BAX,BCL2L1,BIRC5,BRCA1,CAPG,CAV3,CCNE1,CCNG2,CD36,CD59,CDK2,CDKN1A,CFLAR,CHPT1,CKM,CNN3,COL1A2,COL2A1,CORO2B,CPT2,CRABP2,CXCR4,DDC,DDX3Y,DHRS3,DNAJB4,E2F1,ERBB2,EVL,FABP4,FDX1,FN1,FNDC3B,FRMD4A,FRMD4B,FTH1,GIMAP4,GIMAP7,HES6,HIST3H2A,HMGCS2,HSP90AB1,ID3,IGF1,IL15RA,IL17RE,JUP,KDR,KLHL4,MCM3,MDM2,MGMT,MKI67,…
CREB1	transcription regulator	9.5e-06	ABCA1,ACHE,ADM,ADORA2A,AKAP1,AKAP8L,ALAS1,ALOXE3,ANGPTL2,APOE,ARHGAP33,ARL15,ATF5,ATP5ME,ATP6V0B,BAG3,BCAP29,BCL2L1,BHLHE40,BIRC5,BNIP3,BRD9,BTG2,CABP7,CCDC85A,CCNA2,CCNB1,CCNB2,CDCA8,CDH13,CDH2,CDK14,CDK19,CDKN1A,CEBPB,CEBPD,CHGA,CHRNA1,CPD,CREM,CSRP2,CXCR4,DOK4,ERC2,ESD,FGF13,FLT1,FN1,FOSB,FOXO3,GADD45A,GADD45B,GADD45G,GAP43,GDF11,GLS,HSPA5,IGSF10,IRS2,ITGBL1,KDELR3,KLF7,LCN2,LDLR,LGALS8,LITAF,…
TCF7L2	transcription regulator	5.69e-05	ACADL,ACSL1,ACSL3,ADAMTS4,ANKRD13A,ANLN,APLP1,APOD,ASPH,ATP6V1G1,AXIN2,BIN1,BIRC5,CAP1,CARHSP1,CCND2,CCNYL1,CD24,CDK19,CDKN1A,CPD,CREB3L2,CSRP1,CTGF,CTNNA1,DDC,DOCK9,EPHB1,FBP2,FBXO32,FH,FNTB,FRMD4A,FTH1,GYS2,HMGCS2,ID3,IPO13,IRS1,IRS2,JAG1,JAM3,KLHL4,LAMP1,LBH,LDLRAP1,MAN1A1,MAP4K4,MCAM,MOSPD2,NDE1,PAPSS1,PARVB,PIM3,PLAT,PLEKHA1,PLEKHG1,POLR1D,PPP1R16B,RAB31,RAP2A,REEP3,RHBDL2,SDC2,SEMA4D,SLC22A…
SMAD4	transcription regulator	0.000108	ACKR1,AIM2,ANGPT1,ANGPT2,ANGPTL4,ARHGEF2,BGN,CAB39,CBFB,CCND2,CCNE1,CCNG2,CDH2,CDH5,CDK17,CDKN1A,CITED2,COL1A2,COL7A1,CTGF,CTNNB1,CTSD,DAXX,EIF4EBP1,ENG,ERBB2,FAP,FN1,FSCN1,GADD45A,GADD45B,GJA1,HEBP1,JAG1,JAG2,JAM2,LOC102724788/PRODH,MAPK7,MDM2,NAMPT,NOTCH3,NPR2,PDGFRB,POR,RNF220,SAE1,SCD,SHISA5,SLC23A2,SLC25A4,SMAD3,SMO,SNAI2,TBX21,TGFB1,THBS1,TIMP1,TNC,TPM1,TPM2,TPM3,VEGFA
STAT5B	transcription regulator	0.000135	ACTC1,BAX,BCL2L1,C11orf95,CASP3,CASP6,CASP8,CBR1,CCND2,CCNE1,CD248,CD276,CDK6,CDKN1A,CFLAR,CHEK1,CIDEA,CISH,COX6A2,DDC,DDIT3,DGAT2,EBF1,ESR1,FAM126A,FAS,FBLN1,FMO2,GAB3,GADD45A,GADD45B,GPD1,GPX7,GSTP1,IGF1,IRF1,MB,MDM2,MPC2,MYH1,MYH7,MYL1,MYL2,MYL4,NAT8,NNMT,NOX4,NRP2,NUDT7,PDK4,PIM1,PLTP,PMM1,PPP1R3C,RABIF,SCARA5,SCD,SLC39A10,SLN,SOCS1,SOCS2,SOCS3,SRP9,STAT5B,TCAP,THRSP,TMEM98,TNNC1,TNNT1,TPM3,T…
SMAD3	transcription regulator	0.000143	ACTA2,ADAM12,ADORA1,ASPN,AXIN2,BGN,CCND2,CCNE1,CCNG2,CD59,CDH2,CDH5,CDK4,CDKN1A,CKM,COL1A1,COL1A2,COL2A1,COL3A1,COL6A1,COL6A3,COL7A1,CPT1B,CTGF,CTNNB1,DEPTOR,DES,ENG,ESR1,FN1,FNDC5,FOXO3,GADD45B,GLS,ID3,JAG1,JAM2,LGALS9B,LUM,MAX,MSTN,NET1,NOS2,PCNA,PMEPA1,POR,PTP4A3,S1PR1,S1PR3,SLC25A4,SMAD3,SNAI2,TBX21,TGFB1,THBS1,TIMP1,TNC,TPM1,TPM2,TPM3,VEGFA,ZEB2,ZYX
Esrra	transcription regulator	0.000195	ACADL,ACADM,ACAT1,ACSL5,AGL,AGT,ALDOA,ATP5F1B,ATP5MF,ATP5PF,ATP5PO,BPGM,COX6A2,COX7A2L,CPT2,CRAT,CYCS,ECH1,ENO1,ENO3,ERBB2,IDH3A,NDUFA2,NDUFA5,OXCT1,PCK2,PDK4,PFKL,PGM1,PYGM,TFAM,THRA,UQCR11
CALR	transcription regulator	0.000205	CASQ2,CDH2,CDKN1A,COL1A1,COL1A2,COL3A1,CRABP2,CTTN,FN1,GJA1,GJC1,INSR,MYL2,SREBF1,TGFB1,TRDN,VCL
CEBPB	transcription regulator	0.000311	ACTA2,ADH1C,ADIPOQ,ADM,AGT,ALDH1A1,ANTXR1,APLNR,ASNS,B9D1,BCL2L1,CCNA2,CCNB2,CCND2,CCNE1,CD1D,CDC25B,CDC25C,CDC6,CDKN1A,CDT1,CEBPB,CEBPD,CHIT1,CIRBP,COL1A1,COL1A2,COL5A2,COPS5,CTNNB1,CXCR4,DCN,DDIT3,DDX5,DGAT2,DHX9,DYNLT1,E2F1,EFNB2,EMCN,FABP4,FAS,FBLN1,FBXO32,FHL1,FOXO3,GADD45A,GAS1,GLIPR2,HIST2H4A,HMGA1,HSF1,HSPD1,HSPE1,IDH3B,IGF1,IGFBP4,IL18BP,INSR,IRS1,IRS2,LAMC1,LBP,LCN2,LDLR,LYN,MCM3,MYBL2,…
KLF4	transcription regulator	0.000387	ACTA2,ACTC1,ACVR1,ADRB2,ALDH1A1,ALPL,ANGPT1,BAX,BCL2L1,BMPR1A,BUB1B,CASP3,CCNB1,CCND2,CD34,CD44,CDKN1A,CDKN1C,CHST15,CITED1,COL1A1,COL8A1,CRABP2,CTNNB1,DLL4,E2F1,EXT2,FGF5,FLT1,FN1,FOXM1,FRZB,HSPB1,ID3,IRS1,KDR,MYH7,NCKAP1,NOS2,NOS3,NOTCH1,NOTCH4,NOV,NRP1,PECAM1,PEG3,PITX2,PLAT,SERPINH1,SNAI2,SOCS1,SOD2,SOD3,SOX17,TEAD2,TEK,TGFB1,THBD,THBS1,TNC,TP53,TWSG1,VCAM1,VEGFA,WLS,YAP1
GATA4	transcription regulator	0.00297	ACTA1,ACTC1,ACTN2,ADORA1,AGTR1,BCL2L1,CASQ2,CDCA8,COL1A1,COL1A2,COL3A1,CRABP2,CTGF,CTHRC1,CXCR4,DES,ECM2,EPHB1,EPHX1,EPOR,ESPL1,FAP,GJA1,HSPA5,HSPB7,ITGB1BP2,KCNA5,KCNJ2,LRRFIP1,MYH7,MYH9,MYL1,MYL2,MYL4,MYLPF,MYOG,NR5A2,NUSAP1,PDLIM3,POSTN,PTPRB,S100A4,TAL1,TGFBI,THBS4,TIMP1,TNNC1,TPM1,VCAM1
NCOR1	transcription regulator	0.00616	ADIPOQ,AKAP1,BCL3,CCNA2,CD82,CDKN1A,CREM,DBI,HK1,MB,MRPS18B,MT1X,MYOG,NDUFV1,NR1D1,PDK4,PFKFB1,PLIN1,PMEPA1,PPARG,PRKCD,SERPINF1,SREBF1,THRSP,UCP3
STAT3	transcription regulator	0.0125	ACTA2,ADIPOQ,ADM,AGT,ALDH1A1,ALDH1A3,ANGPT2,ANGPTL4,BCL2L1,BCL3,BIRC5,BNIP3L,CASP3,CAT,CCDC88A,CCNB1,CCND2,CCNE1,CD40,CDH2,CDH5,CDK1,CDKN1A,CEBPB,CEBPD,CFLAR,CHEK1,CHI3L1,COL1A1,COL1A2,COL3A1,COL5A1,COPS5,CTGF,CTTN,CXCR4,DDIT3,DNMT1,DTX3,ECT2,ESR1,FAS,FLT1,FN1,FOXM1,FSCN1,GADD45A,GADD45G,GAP43,GBP5,GBP6,GJA1,HIF1A,HIST2H2AA3/HIST2H2AA4,HK2,HNRNPD,IGFBP5,IL4R,IL6ST,IRF1,JAG1,KDR,LBP,LDHB,LOX,MAFB,…
CREBBP	transcription regulator	0.0143	ADAM12,ADORA2A,AGT,AKAP12,ALAS1,AMHR2,AMPD1,ANGPT1,B2M,BIRC5,CAMK2G,CAPG,CCND2,CD44,CD59,CDC6,CDH5,CDKN1A,CKM,CNN3,COL1A2,COL2A1,CORO2B,CXCL12,CXCR4,DDC,DDX3Y,DHRS3,DNAJB4,ESAM,EVL,FABP4,FDX1,FNDC3B,FOSB,FRMD4A,FRMD4B,GIMAP4,GIMAP7,HIST3H2A,HMGCS2,IL17RE,IRF1,JUP,KLHL4,LDLR,MCM3,MDM2,MGMT,MSX1,MYH1,MYH7,NOS2,NOTCH1,NR3C1,NR4A1,PCNA,PDGFRB,PLEKHA1,PLEKHF1,PPFIBP2,PRKCD,RAPGEF4,RGL1,RMND5A,SCN4B,SD…
SIRT1	transcription regulator	0.016	ABCA1,ACADM,ACAN,ACTB,ADIPOQ,AGT,ANO1,ANXA4,BAX,BCL2L1,BIRC5,BNIP3,C6orf89,CAT,CCNB2,CCND2,CCNG2,CD36,CDH2,CDKN1A,CEBPB,CFLAR,CNR1,COX4I1,CPT1B,CTNNB1,CYCS,DDAH2,EIF2S2,ESR1,FABP4,FBXO32,FGF5,FN1,FOXO3,GADD45A,GBP6,H2AFZ,HIF1A,IDH2,IGF1,IL2RG,IRGM,KALRN,LDLR,LGALS3,LY6E,MGAT2,MVK,MYL6,MYL6B,MYOG,NDUFA5,NEDD4L,NELL2,NLGN2,NOS3,NR1D1,PCK2,PDK4,PER1,PHKB,PNPLA3,PTN,RGS16,RPL13,SEC61A1,SFRP4,SIPA1L3,…
KMT2D	transcription regulator	0.017	ACADM,ADGRA3,ANO10,BAG2,CCDC91,CD55,CDCA7,CHST7,CHURC1,CKAP4,CRIP2,CSPG4,CTSD,E2F1,ECI2,ENO3,FABP3,FBXL7,FHL1,GPX7,GUSB,HOPX,IGSF1,IRF1,JAG2,KCTD15,KDELC2,LOXL1,MEOX1,NIPSNAP3A,NPR3,PARP11,POLE,PPARG,PPIC,PRKRA,PTTG1,S100A8,SCARB1,SMO,STBD1,TCF15,TNNC1,VTN,WDSUB1
FOXA1	transcription regulator	0.03	ACTA2,ACTC1,ADH1C,ALDH6A1,ATP5PF,CDKN1A,COL18A1,DDC,DSE,EFHD1,ELK3,EPHX1,ESR1,FNDC3B,FSTL1,GLS,HADH,HK1,JAG1,LHFPL6,LYN,MALT1,MLXIPL,MYL9,NDUFV3,NES,PAM,PFKFB1,PPP1R14C,RORA,RORC,SNAI2,SOD1,TNFSF12,XBP1
